# Supplementary material for: Crystal structure of [4-(chloro­meth­yl)phen­yl](4-hy­droxy­piperidin-1-yl)methanone
Source: Acta Crystallogr E Crystallogr Commun. 2015 Sep 12;71(Pt 10):o703–4. doi: 10.1107/S2056989015016096 (PMC4647401; doi:10.1107/S2056989015016096)
Supplement: Supplementary file 1 [file e-71-0o703-sup1.cif]

##############################################################################
#                                                                            #
# This CIF contains the data in a paper accepted for publication in          #
# Acta Crystallographica Section E. It conforms to the requirements of       #
# Notes for Authors for Acta Crystallographica Section E, and has been       #
# peer reviewed under the auspices of the IUCr Commission on Journals.       #
#                                                                            #
# Full details of the Crystallographic Information File format               #
# are given in the paper "The Crystallographic Information File (CIF):       #
# a New Standard Archive File for Crystallography" by S. R. Hall, F. H.      #
# Allen and I. D. Brown [Acta Cryst. (1991), A47, 655-685].                  #
#                                                                            #
# The current version of the core CIF dictionary is obtainable from          #
# ftp://ftp.iucr.org/pub/cif_core.dic.                                       #
#                                                                            #
# Software is freely available for graphical display of the structure(s)     #
# in this CIF. For information consult the CIF software page                 #
# http://www.iucr.org/resources/cif/software.                                #
#                                                                            #
# This file may be used for bona fide research purposes within the           #
# scientific community so long as proper attribution is given to the journal # 
# article from which it was obtained.                                        #
#                                                                            #
##############################################################################
data_I
_audit_creation_method     'SHELXL-2014/7'
_database_code_depnum_ccdc_archive     'CCDC 1421009'
_chemical_name_systematic
;
[4-(Chloromethyl)phenyl](4-hydroxypiperidin-1-yl)methanone
;
_chemical_name_common     ?
_chemical_formula_moiety     'C13 H16 Cl N O2'
_chemical_formula_sum     'C13 H16 Cl N O2'
_chemical_formula_iupac     'C13 H16 Cl N O2'
_chemical_formula_weight     253.72
_chemical_melting_point     ?
_shelx_space_group_comment
;
The symmetry employed for this shelxl refinement is uniquely defined
by the following loop, which should always be used as a source of
symmetry information in preference to the above space-group names.
They are only intended as comments.
;
_space_group_crystal_system     triclinic
_space_group_name_H-M_alt     'P -1'
_space_group_name_Hall     '-P 1'
loop_
    _space_group_symop_operation_xyz
    'x, y, z'
    '-x, -y, -z'
_cell_length_a     8.4131(3)
_cell_length_b     9.6211(4)
_cell_length_c     15.6780(6)
_cell_angle_alpha     80.917(3)
_cell_angle_beta     89.240(2)
_cell_angle_gamma     88.395(2)
_cell_volume     1252.57(8)
_cell_formula_units_Z     4
_cell_measurement_reflns_used     9919
_cell_measurement_theta_min     2.33
_cell_measurement_theta_max     28.12
_cell_measurement_temperature     293(2)
_exptl_crystal_description     block
_exptl_crystal_colour     colourless
_exptl_crystal_size_max     0.350
_exptl_crystal_size_mid     0.300
_exptl_crystal_size_min     0.250
_exptl_crystal_density_diffrn     1.345
_exptl_crystal_density_meas     ?
_exptl_crystal_density_method     ?
_exptl_crystal_F_000     536
_exptl_absorpt_coefficient_mu     0.294
_exptl_absorpt_correction_type     multi-scan
_exptl_absorpt_process_details
;
(SADABS; Bruker, 2004)
;
_shelx_estimated_absorpt_T_min     0.902
_shelx_estimated_absorpt_T_max     0.929
_exptl_absorpt_correction_T_min     0.902
_exptl_absorpt_correction_T_max     0.943
_diffrn_ambient_temperature     293(2)
_diffrn_radiation_type     MoK\a
_diffrn_radiation_wavelength     0.71073
_diffrn_radiation_source     'fine-focus sealed tube'
_diffrn_radiation_monochromator     graphite
_diffrn_measurement_device_type     'Bruker Kappa APEXII CCD'
_diffrn_measurement_method     '\w and \f scan'
_diffrn_detector_area_resol_mean     ?
_diffrn_reflns_number     28447
_diffrn_reflns_av_R_equivalents     0.0273
_diffrn_reflns_theta_min     1.315
_diffrn_reflns_theta_max     24.998
_diffrn_reflns_theta_full     24.998
_diffrn_measured_fraction_theta_max     1.000
_diffrn_measured_fraction_theta_full     1.000
_diffrn_reflns_limit_h_min     -10
_diffrn_reflns_limit_h_max     10
_diffrn_reflns_limit_k_min     -11
_diffrn_reflns_limit_k_max     11
_diffrn_reflns_limit_l_min     -18
_diffrn_reflns_limit_l_max     18
_refine_special_details     ?
_reflns_number_total     4415
_reflns_number_gt     3411
_reflns_threshold_expression     'I > 2\s(I)'
_refine_ls_structure_factor_coef     Fsqd
_refine_ls_matrix_type     full
_refine_ls_R_factor_all     0.0638
_refine_ls_R_factor_gt     0.0450
_refine_ls_wR_factor_gt     0.1070
_refine_ls_wR_factor_ref     0.1275
_refine_ls_goodness_of_fit_ref     1.050
_refine_ls_restrained_S_all     1.047
_refine_ls_number_reflns     4415
_refine_ls_number_parameters     371
_refine_ls_number_restraints     111
_refine_ls_hydrogen_treatment     constr
_refine_ls_weighting_scheme     calc
_refine_ls_weighting_details
              'w=1/[\s^2^(Fo^2^)+(0.0477P)^2^+1.0906P] where P=(Fo^2^+2Fc^2^)/3'
_atom_sites_solution_hydrogens     geom
_atom_sites_solution_primary     ?
_atom_sites_solution_secondary     ?
_refine_ls_shift/su_max     0.001
_refine_ls_shift/su_mean     0.000
_refine_diff_density_max     0.453
_refine_diff_density_min     -0.615
_refine_ls_extinction_method     none
_refine_ls_extinction_coef     .
loop_
    _atom_type_symbol
    _atom_type_description
    _atom_type_scat_dispersion_real
    _atom_type_scat_dispersion_imag
    _atom_type_scat_source
    'C' 'C' 0.0033 0.0016
                         'International Tables Vol C Tables 4.2.6.8 and 6.1.1.4'
    'H' 'H' 0.0000 0.0000
                         'International Tables Vol C Tables 4.2.6.8 and 6.1.1.4'
    'N' 'N' 0.0061 0.0033
                         'International Tables Vol C Tables 4.2.6.8 and 6.1.1.4'
    'O' 'O' 0.0106 0.0060
                         'International Tables Vol C Tables 4.2.6.8 and 6.1.1.4'
    'Cl' 'Cl' 0.1484 0.1585
                         'International Tables Vol C Tables 4.2.6.8 and 6.1.1.4'
_computing_data_collection
;
APEX2 (Bruker, 2004)
;
_computing_cell_refinement
;
APEX2 and SAINT (Bruker, 2004)
;
_computing_data_reduction
;
SAINT and XPREP (Bruker, 2004)
;
_computing_structure_solution
;
SIR92 (Altomare <i>et al.</i>,  1993)
;
_computing_structure_refinement
;
SHELXL2014 (Sheldrick, 2015)
;
_computing_molecular_graphics
;
ORTEP-3 for Windows (Farrugia, 2012) and Mercury (Bruno <i>et al.</i>,
2002)
;
_computing_publication_material
;
SHELXL2014 (Sheldrick, 2015)
;
loop_
    _atom_site_type_symbol
    _atom_site_label
    _atom_site_fract_x
    _atom_site_fract_y
    _atom_site_fract_z
    _atom_site_U_iso_or_equiv
    _atom_site_adp_type
    _atom_site_calc_flag
    _atom_site_occupancy
    _atom_site_disorder_assembly
    _atom_site_disorder_group
    C C1 1.1123(3) 0.3281(3) -0.11147(15) 0.0386(5) Uani d 1 . .
    C C2 1.0000(3) 0.2251(3) -0.10479(15) 0.0413(6) Uani d 1 . .
    H H2 0.9657 0.1937 -0.1544 0.050 Uiso calc 1 . .
    C C3 0.9381(3) 0.1683(3) -0.02565(16) 0.0408(6) Uani d 1 . .
    H H3 0.8600 0.1011 -0.0223 0.049 Uiso calc 1 . .
    C C4 0.9916(2) 0.2108(2) 0.04902(15) 0.0347(5) Uani d 1 . .
    C C5 1.1051(3) 0.3129(3) 0.04244(16) 0.0409(6) Uani d 1 . .
    H H5 1.1425 0.3421 0.0921 0.049 Uiso calc 1 . .
    C C6 1.1633(3) 0.3716(3) -0.03693(16) 0.0449(6) Uani d 1 . .
    H H6 1.2381 0.4416 -0.0405 0.054 Uiso calc 1 . .
    C C7 0.9414(3) 0.1401(2) 0.13670(15) 0.0369(5) Uani d 1 . .
    C C8 0.6599(3) 0.2173(3) 0.10907(17) 0.0449(6) Uani d 1 . .
    H H8A 0.7011 0.2648 0.0544 0.054 Uiso calc 1 . .
    H H8B 0.6232 0.2885 0.1427 0.054 Uiso calc 1 . .
    C C9 0.5227(3) 0.1276(3) 0.09289(17) 0.0480(6) Uani d 1 . .
    H H9A 0.5571 0.0624 0.0546 0.058 Uiso calc 1 . .
    H H9B 0.4377 0.1872 0.0647 0.058 Uiso calc 1 . .
    C C10 0.4611(3) 0.0460(3) 0.17647(17) 0.0448(6) Uani d 1 . .
    H H10 0.4214 0.1130 0.2133 0.054 Uiso calc 1 . .
    C C11 0.5957(3) -0.0414(3) 0.22218(19) 0.0545(7) Uani d 1 . .
    H H11A 0.6322 -0.1113 0.1876 0.065 Uiso calc 1 . .
    H H11B 0.5578 -0.0904 0.2772 0.065 Uiso calc 1 . .
    C C12 0.7328(3) 0.0503(3) 0.23722(16) 0.0538(7) Uani d 1 . .
    H H12A 0.6993 0.1144 0.2763 0.065 Uiso calc 1 . .
    H H12B 0.8201 -0.0084 0.2637 0.065 Uiso calc 1 . .
    C C13 1.1795(3) 0.3886(3) -0.19750(17) 0.0512(7) Uani d 1 . .
    H H13A 1.1600 0.3256 -0.2385 0.061 Uiso calc 1 . .
    H H13B 1.2937 0.3963 -0.1928 0.061 Uiso calc 1 . .
    C C14 0.3857(3) 0.4916(3) 0.28225(15) 0.0401(6) Uani d 1 . .
    C C15 0.3397(3) 0.3530(3) 0.30142(16) 0.0449(6) Uani d 1 . .
    H H15 0.2663 0.3191 0.2665 0.054 Uiso calc 1 . .
    C C16 0.4011(3) 0.2651(3) 0.37143(16) 0.0423(6) Uani d 1 . .
    H H16 0.3673 0.1728 0.3841 0.051 Uiso calc 1 . .
    C C17 0.5127(3) 0.3125(2) 0.42329(14) 0.0348(5) Uani d 1 . .
    C C18 0.5592(3) 0.4505(3) 0.40463(15) 0.0412(6) Uani d 1 . .
    H H18 0.6343 0.4836 0.4390 0.049 Uiso calc 1 . .
    C C19 0.4949(3) 0.5397(3) 0.33533(16) 0.0418(6) Uani d 1 . .
    H H19 0.5252 0.6330 0.3242 0.050 Uiso calc 1 . .
    C C20 0.5672(3) 0.2185(3) 0.50338(15) 0.0376(5) Uani d 1 . .
    C C26 0.3178(3) 0.5885(3) 0.20677(17) 0.0529(7) Uani d 1 . .
    H H26A 0.3322 0.6854 0.2146 0.063 Uiso calc 1 . .
    H H26B 0.2045 0.5738 0.2036 0.063 Uiso calc 1 . .
    O O1 1.04414(19) 0.0877(2) 0.18842(11) 0.0515(5) Uani d 1 . .
    N N1 0.7862(2) 0.1306(2) 0.15550(12) 0.0401(5) Uani d 1 . .
    O O2 0.3366(2) -0.0447(2) 0.16381(16) 0.0681(6) Uani d 1 . .
    H H2A 0.2626 0.0017 0.1392 0.102 Uiso calc 1 . .
    O O3 0.4671(2) 0.1695(2) 0.55717(12) 0.0556(5) Uani d 1 . .
    Cl Cl1 1.09363(11) 0.55854(9) -0.23667(5) 0.0747(3) Uani d 1 . .
    Cl Cl2 0.41251(10) 0.55824(10) 0.10800(5) 0.0706(3) Uani d 1 . .
    C C21 0.8443(13) 0.2288(15) 0.4478(7) 0.0369(19) Uani d 0.667(5) A 1
    H H21A 0.8004 0.2904 0.3983 0.044 Uiso calc 0.667(5) A 1
    H H21B 0.8764 0.1400 0.4299 0.044 Uiso calc 0.667(5) A 1
    C C22 0.9860(15) 0.2956(12) 0.4818(9) 0.044(2) Uani d 0.667(5) A 1
    H H22A 1.0703 0.3027 0.4386 0.053 Uiso calc 0.667(5) A 1
    H H22B 0.9558 0.3904 0.4907 0.053 Uiso calc 0.667(5) A 1
    C C23 1.0491(9) 0.2147(8) 0.5655(5) 0.0479(19) Uani d 0.667(5) A 1
    H H23 1.0836 0.1191 0.5582 0.057 Uiso calc 0.667(5) A 1
    C C24 0.9138(13) 0.2112(15) 0.6311(9) 0.049(2) Uani d 0.667(5) A 1
    H H24A 0.9507 0.1668 0.6875 0.059 Uiso calc 0.667(5) A 1
    H H24B 0.8774 0.3064 0.6354 0.059 Uiso calc 0.667(5) A 1
    C C25 0.7790(15) 0.1296(10) 0.6030(5) 0.043(2) Uani d 0.667(5) A 1
    H H25A 0.8151 0.0347 0.5977 0.052 Uiso calc 0.667(5) A 1
    H H25B 0.6932 0.1240 0.6452 0.052 Uiso calc 0.667(5) A 1
    O O4 1.1723(3) 0.2855(3) 0.5966(2) 0.0623(11) Uani d 0.667(5) A 1
    H H4 1.2493 0.2861 0.5639 0.093 Uiso calc 0.667(5) A 1
    N N2 0.7232(8) 0.2047(16) 0.5184(5) 0.034(2) Uani d 0.667(5) A 1
    C C21' 0.850(3) 0.210(3) 0.4530(15) 0.042(5) Uani d 0.333(5) A 2
    H H21C 0.8069 0.2460 0.3966 0.051 Uiso calc 0.333(5) A 2
    H H21D 0.9095 0.1236 0.4483 0.051 Uiso calc 0.333(5) A 2
    C C22' 0.967(3) 0.318(3) 0.4775(18) 0.040(4) Uani d 0.333(5) A 2
    H H22C 1.0482 0.3387 0.4333 0.048 Uiso calc 0.333(5) A 2
    H H22D 0.9105 0.4054 0.4843 0.048 Uiso calc 0.333(5) A 2
    C C23' 1.0410(17) 0.2493(16) 0.5636(10) 0.044(3) Uani d 0.333(5) A 2
    H H23' 1.1000 0.3196 0.5883 0.053 Uiso calc 0.333(5) A 2
    C C24' 0.915(3) 0.184(3) 0.6302(19) 0.044(4) Uani d 0.333(5) A 2
    H H24C 0.9685 0.1185 0.6751 0.053 Uiso calc 0.333(5) A 2
    H H24D 0.8646 0.2576 0.6571 0.053 Uiso calc 0.333(5) A 2
    C C25' 0.787(3) 0.105(2) 0.5893(10) 0.036(3) Uani d 0.333(5) A 2
    H H25C 0.8326 0.0158 0.5781 0.043 Uiso calc 0.333(5) A 2
    H H25D 0.7011 0.0843 0.6307 0.043 Uiso calc 0.333(5) A 2
    O O4' 1.1380(7) 0.1335(6) 0.5593(4) 0.0532(19) Uani d 0.333(5) A 2
    H H4' 1.1397 0.1163 0.5097 0.080 Uiso calc 0.333(5) A 2
    N N2' 0.7230(17) 0.178(3) 0.5116(12) 0.034(4) Uani d 0.333(5) A 2
loop_
    _atom_site_aniso_label
    _atom_site_aniso_U_11
    _atom_site_aniso_U_22
    _atom_site_aniso_U_33
    _atom_site_aniso_U_12
    _atom_site_aniso_U_13
    _atom_site_aniso_U_23
    C1 0.0315(12) 0.0437(14) 0.0382(13) 0.0044(10) 0.0024(10) 0.0000(10)
    C2 0.0428(14) 0.0448(14) 0.0359(13) 0.0018(11) -0.0064(10) -0.0049(11)
    C3 0.0367(13) 0.0384(13) 0.0454(14) -0.0061(10) -0.0063(10) 0.0013(11)
    C4 0.0264(11) 0.0372(12) 0.0381(12) 0.0032(9) -0.0023(9) 0.0006(10)
    C5 0.0358(13) 0.0497(15) 0.0375(13) -0.0078(11) -0.0008(10) -0.0066(11)
    C6 0.0377(13) 0.0499(15) 0.0468(14) -0.0137(11) 0.0038(11) -0.0047(12)
    C7 0.0300(12) 0.0394(13) 0.0391(13) -0.0008(10) -0.0044(10) 0.0003(10)
    C8 0.0323(13) 0.0430(14) 0.0540(15) 0.0056(10) -0.0027(11) 0.0084(12)
    C9 0.0319(13) 0.0584(17) 0.0506(15) 0.0033(11) -0.0103(11) 0.0008(12)
    C10 0.0298(12) 0.0462(15) 0.0581(16) -0.0023(10) 0.0036(11) -0.0075(12)
    C11 0.0359(14) 0.0597(17) 0.0589(17) -0.0007(12) 0.0089(12) 0.0180(14)
    C12 0.0344(13) 0.082(2) 0.0379(14) -0.0010(13) -0.0006(11) 0.0131(13)
    C13 0.0474(15) 0.0620(18) 0.0423(14) -0.0006(13) 0.0078(12) -0.0031(13)
    C14 0.0346(12) 0.0452(14) 0.0391(13) 0.0069(10) 0.0037(10) -0.0038(11)
    C15 0.0391(13) 0.0524(16) 0.0441(14) -0.0019(11) -0.0103(11) -0.0096(12)
    C16 0.0398(13) 0.0411(14) 0.0455(14) -0.0081(11) -0.0041(11) -0.0031(11)
    C17 0.0282(11) 0.0429(13) 0.0326(12) -0.0039(10) 0.0034(9) -0.0037(10)
    C18 0.0366(13) 0.0478(15) 0.0402(13) -0.0089(11) -0.0007(10) -0.0085(11)
    C19 0.0419(13) 0.0362(13) 0.0458(14) -0.0024(10) 0.0060(11) -0.0025(11)
    C20 0.0337(12) 0.0430(14) 0.0355(12) -0.0081(10) 0.0015(10) -0.0027(10)
    C26 0.0471(15) 0.0555(17) 0.0517(16) 0.0108(13) -0.0020(12) 0.0031(13)
    O1 0.0293(9) 0.0739(13) 0.0442(10) 0.0017(8) -0.0065(7) 0.0121(9)
    N1 0.0266(10) 0.0491(12) 0.0393(11) 0.0000(8) -0.0023(8) 0.0093(9)
    O2 0.0403(11) 0.0565(12) 0.1079(18) -0.0095(9) -0.0029(11) -0.0127(12)
    O3 0.0340(9) 0.0783(13) 0.0472(10) -0.0111(9) 0.0048(8) 0.0139(9)
    Cl1 0.0836(6) 0.0706(5) 0.0591(5) 0.0037(4) 0.0180(4) 0.0208(4)
    Cl2 0.0733(5) 0.0911(6) 0.0425(4) 0.0114(4) -0.0080(3) 0.0028(4)
    C21 0.034(3) 0.038(4) 0.037(3) 0.001(2) 0.008(2) -0.001(2)
    C22 0.029(3) 0.048(4) 0.054(4) -0.004(3) 0.006(2) -0.001(3)
    C23 0.035(3) 0.053(4) 0.055(3) -0.002(2) -0.0049(19) -0.006(3)
    C24 0.040(3) 0.067(6) 0.039(3) 0.001(3) -0.009(2) -0.003(3)
    C25 0.041(3) 0.051(4) 0.034(3) 0.000(3) 0.000(2) 0.005(3)
    O4 0.0366(16) 0.082(2) 0.074(2) -0.0104(14) -0.0054(13) -0.0299(17)
    N2 0.029(2) 0.041(6) 0.031(2) -0.0078(18) 0.0001(16) 0.001(3)
    C21' 0.037(5) 0.054(9) 0.033(5) -0.003(5) -0.001(4) 0.002(5)
    C22' 0.027(6) 0.047(6) 0.041(5) 0.001(4) -0.001(4) 0.005(4)
    C23' 0.032(5) 0.050(5) 0.046(5) 0.005(3) -0.004(3) 0.003(3)
    C24' 0.040(5) 0.047(7) 0.043(5) 0.003(4) 0.000(4) -0.001(4)
    C25' 0.034(5) 0.037(5) 0.035(5) 0.002(4) 0.009(4) 0.001(4)
    O4' 0.035(3) 0.046(3) 0.075(4) 0.004(3) 0.003(2) 0.000(3)
    N2' 0.038(5) 0.027(8) 0.036(4) -0.004(3) 0.002(3) -0.002(4)
_geom_special_details
;
All e.s.d.'s (except the e.s.d. in the dihedral angle between two l.s. planes)
are estimated using the full covariance matrix. The cell e.s.d.'s are taken
into account individually in the estimation of e.s.d.'s in distances, angles
and torsion angles; correlations between e.s.d.'s in cell parameters are only
used when they are defined by crystal symmetry. An approximate (isotropic)
treatment of cell e.s.d.'s is used for estimating e.s.d.'s involving l.s.
planes.
;
loop_
    _geom_bond_atom_site_label_1
    _geom_bond_atom_site_label_2
    _geom_bond_site_symmetry_2
    _geom_bond_distance
    _geom_bond_publ_flag
    C1 C6 . 1.379(3) ?
    C1 C2 . 1.380(3) ?
    C1 C13 . 1.493(3) ?
    C2 C3 . 1.376(3) ?
    C2 H2 . 0.9300 ?
    C3 C4 . 1.384(3) ?
    C3 H3 . 0.9300 ?
    C4 C5 . 1.380(3) ?
    C4 C7 . 1.495(3) ?
    C5 C6 . 1.373(3) ?
    C5 H5 . 0.9300 ?
    C6 H6 . 0.9300 ?
    C7 O1 . 1.235(3) ?
    C7 N1 . 1.337(3) ?
    C8 N1 . 1.461(3) ?
    C8 C9 . 1.508(3) ?
    C8 H8A . 0.9700 ?
    C8 H8B . 0.9700 ?
    C9 C10 . 1.510(4) ?
    C9 H9A . 0.9700 ?
    C9 H9B . 0.9700 ?
    C10 O2 . 1.417(3) ?
    C10 C11 . 1.511(4) ?
    C10 H10 . 0.9800 ?
    C11 C12 . 1.514(4) ?
    C11 H11A . 0.9700 ?
    C11 H11B . 0.9700 ?
    C12 N1 . 1.460(3) ?
    C12 H12A . 0.9700 ?
    C12 H12B . 0.9700 ?
    C13 Cl1 . 1.789(3) ?
    C13 H13A . 0.9700 ?
    C13 H13B . 0.9700 ?
    C14 C19 . 1.384(3) ?
    C14 C15 . 1.385(4) ?
    C14 C26 . 1.496(3) ?
    C15 C16 . 1.373(3) ?
    C15 H15 . 0.9300 ?
    C16 C17 . 1.383(3) ?
    C16 H16 . 0.9300 ?
    C17 C18 . 1.380(3) ?
    C17 C20 . 1.496(3) ?
    C18 C19 . 1.380(3) ?
    C18 H18 . 0.9300 ?
    C19 H19 . 0.9300 ?
    C20 O3 . 1.233(3) ?
    C20 N2 . 1.335(7) ?
    C20 N2' . 1.359(14) ?
    C26 Cl2 . 1.793(3) ?
    C26 H26A . 0.9700 ?
    C26 H26B . 0.9700 ?
    O2 H2A . 0.8200 ?
    C21 N2 . 1.489(10) ?
    C21 C22 . 1.512(8) ?
    C21 H21A . 0.9700 ?
    C21 H21B . 0.9700 ?
    C22 C23 . 1.511(8) ?
    C22 H22A . 0.9700 ?
    C22 H22B . 0.9700 ?
    C23 O4 . 1.391(8) ?
    C23 C24 . 1.521(9) ?
    C23 H23 . 0.9800 ?
    C24 C25 . 1.505(8) ?
    C24 H24A . 0.9700 ?
    C24 H24B . 0.9700 ?
    C25 N2 . 1.483(9) ?
    C25 H25A . 0.9700 ?
    C25 H25B . 0.9700 ?
    O4 H4 . 0.8200 ?
    C21' N2' . 1.41(2) ?
    C21' C22' . 1.544(16) ?
    C21' H21C . 0.9700 ?
    C21' H21D . 0.9700 ?
    C22' C23' . 1.540(14) ?
    C22' H22C . 0.9700 ?
    C22' H22D . 0.9700 ?
    C23' O4' . 1.372(14) ?
    C23' C24' . 1.551(15) ?
    C23' H23' . 0.9800 ?
    C24' C25' . 1.538(15) ?
    C24' H24C . 0.9700 ?
    C24' H24D . 0.9700 ?
    C25' N2' . 1.411(19) ?
    C25' H25C . 0.9700 ?
    C25' H25D . 0.9700 ?
    O4' H4' . 0.8200 ?
loop_
    _geom_angle_atom_site_label_1
    _geom_angle_atom_site_label_2
    _geom_angle_atom_site_label_3
    _geom_angle_site_symmetry_1
    _geom_angle_site_symmetry_3
    _geom_angle
    _geom_angle_publ_flag
    C6 C1 C2 . . 118.6(2) ?
    C6 C1 C13 . . 120.9(2) ?
    C2 C1 C13 . . 120.5(2) ?
    C3 C2 C1 . . 120.8(2) ?
    C3 C2 H2 . . 119.6 ?
    C1 C2 H2 . . 119.6 ?
    C2 C3 C4 . . 120.3(2) ?
    C2 C3 H3 . . 119.9 ?
    C4 C3 H3 . . 119.9 ?
    C5 C4 C3 . . 118.9(2) ?
    C5 C4 C7 . . 119.0(2) ?
    C3 C4 C7 . . 121.8(2) ?
    C6 C5 C4 . . 120.5(2) ?
    C6 C5 H5 . . 119.8 ?
    C4 C5 H5 . . 119.8 ?
    C5 C6 C1 . . 120.9(2) ?
    C5 C6 H6 . . 119.5 ?
    C1 C6 H6 . . 119.5 ?
    O1 C7 N1 . . 121.9(2) ?
    O1 C7 C4 . . 119.1(2) ?
    N1 C7 C4 . . 118.95(19) ?
    N1 C8 C9 . . 110.5(2) ?
    N1 C8 H8A . . 109.6 ?
    C9 C8 H8A . . 109.6 ?
    N1 C8 H8B . . 109.6 ?
    C9 C8 H8B . . 109.6 ?
    H8A C8 H8B . . 108.1 ?
    C8 C9 C10 . . 111.0(2) ?
    C8 C9 H9A . . 109.4 ?
    C10 C9 H9A . . 109.4 ?
    C8 C9 H9B . . 109.4 ?
    C10 C9 H9B . . 109.4 ?
    H9A C9 H9B . . 108.0 ?
    O2 C10 C11 . . 108.6(2) ?
    O2 C10 C9 . . 112.8(2) ?
    C11 C10 C9 . . 109.2(2) ?
    O2 C10 H10 . . 108.7 ?
    C11 C10 H10 . . 108.7 ?
    C9 C10 H10 . . 108.7 ?
    C10 C11 C12 . . 111.0(2) ?
    C10 C11 H11A . . 109.4 ?
    C12 C11 H11A . . 109.4 ?
    C10 C11 H11B . . 109.4 ?
    C12 C11 H11B . . 109.4 ?
    H11A C11 H11B . . 108.0 ?
    N1 C12 C11 . . 110.3(2) ?
    N1 C12 H12A . . 109.6 ?
    C11 C12 H12A . . 109.6 ?
    N1 C12 H12B . . 109.6 ?
    C11 C12 H12B . . 109.6 ?
    H12A C12 H12B . . 108.1 ?
    C1 C13 Cl1 . . 111.73(18) ?
    C1 C13 H13A . . 109.3 ?
    Cl1 C13 H13A . . 109.3 ?
    C1 C13 H13B . . 109.3 ?
    Cl1 C13 H13B . . 109.3 ?
    H13A C13 H13B . . 107.9 ?
    C19 C14 C15 . . 118.6(2) ?
    C19 C14 C26 . . 120.4(2) ?
    C15 C14 C26 . . 121.1(2) ?
    C16 C15 C14 . . 120.8(2) ?
    C16 C15 H15 . . 119.6 ?
    C14 C15 H15 . . 119.6 ?
    C15 C16 C17 . . 120.6(2) ?
    C15 C16 H16 . . 119.7 ?
    C17 C16 H16 . . 119.7 ?
    C18 C17 C16 . . 119.0(2) ?
    C18 C17 C20 . . 121.3(2) ?
    C16 C17 C20 . . 119.4(2) ?
    C19 C18 C17 . . 120.4(2) ?
    C19 C18 H18 . . 119.8 ?
    C17 C18 H18 . . 119.8 ?
    C18 C19 C14 . . 120.7(2) ?
    C18 C19 H19 . . 119.7 ?
    C14 C19 H19 . . 119.7 ?
    O3 C20 N2 . . 122.4(4) ?
    O3 C20 N2' . . 121.2(8) ?
    O3 C20 C17 . . 118.9(2) ?
    N2 C20 C17 . . 118.2(4) ?
    N2' C20 C17 . . 119.6(8) ?
    C14 C26 Cl2 . . 110.88(18) ?
    C14 C26 H26A . . 109.5 ?
    Cl2 C26 H26A . . 109.5 ?
    C14 C26 H26B . . 109.5 ?
    Cl2 C26 H26B . . 109.5 ?
    H26A C26 H26B . . 108.1 ?
    C7 N1 C12 . . 120.33(19) ?
    C7 N1 C8 . . 125.23(19) ?
    C12 N1 C8 . . 113.28(19) ?
    C10 O2 H2A . . 109.5 ?
    N2 C21 C22 . . 108.0(10) ?
    N2 C21 H21A . . 110.1 ?
    C22 C21 H21A . . 110.1 ?
    N2 C21 H21B . . 110.1 ?
    C22 C21 H21B . . 110.1 ?
    H21A C21 H21B . . 108.4 ?
    C23 C22 C21 . . 113.4(10) ?
    C23 C22 H22A . . 108.9 ?
    C21 C22 H22A . . 108.9 ?
    C23 C22 H22B . . 108.9 ?
    C21 C22 H22B . . 108.9 ?
    H22A C22 H22B . . 107.7 ?
    O4 C23 C22 . . 110.9(6) ?
    O4 C23 C24 . . 106.8(7) ?
    C22 C23 C24 . . 106.4(10) ?
    O4 C23 H23 . . 110.9 ?
    C22 C23 H23 . . 110.9 ?
    C24 C23 H23 . . 110.9 ?
    C25 C24 C23 . . 109.3(10) ?
    C25 C24 H24A . . 109.8 ?
    C23 C24 H24A . . 109.8 ?
    C25 C24 H24B . . 109.8 ?
    C23 C24 H24B . . 109.8 ?
    H24A C24 H24B . . 108.3 ?
    N2 C25 C24 . . 107.6(10) ?
    N2 C25 H25A . . 110.2 ?
    C24 C25 H25A . . 110.2 ?
    N2 C25 H25B . . 110.2 ?
    C24 C25 H25B . . 110.2 ?
    H25A C25 H25B . . 108.5 ?
    C23 O4 H4 . . 109.5 ?
    C20 N2 C25 . . 119.2(7) ?
    C20 N2 C21 . . 122.5(8) ?
    C25 N2 C21 . . 116.6(9) ?
    N2' C21' C22' . . 115(2) ?
    N2' C21' H21C . . 108.5 ?
    C22' C21' H21C . . 108.5 ?
    N2' C21' H21D . . 108.5 ?
    C22' C21' H21D . . 108.5 ?
    H21C C21' H21D . . 107.5 ?
    C23' C22' C21' . . 106(2) ?
    C23' C22' H22C . . 110.6 ?
    C21' C22' H22C . . 110.6 ?
    C23' C22' H22D . . 110.6 ?
    C21' C22' H22D . . 110.6 ?
    H22C C22' H22D . . 108.7 ?
    O4' C23' C22' . . 115.4(15) ?
    O4' C23' C24' . . 100.2(15) ?
    C22' C23' C24' . . 113(2) ?
    O4' C23' H23' . . 109.4 ?
    C22' C23' H23' . . 109.4 ?
    C24' C23' H23' . . 109.4 ?
    C25' C24' C23' . . 113(2) ?
    C25' C24' H24C . . 109.0 ?
    C23' C24' H24C . . 109.0 ?
    C25' C24' H24D . . 109.0 ?
    C23' C24' H24D . . 109.0 ?
    H24C C24' H24D . . 107.8 ?
    N2' C25' C24' . . 115(2) ?
    N2' C25' H25C . . 108.5 ?
    C24' C25' H25C . . 108.5 ?
    N2' C25' H25D . . 108.5 ?
    C24' C25' H25D . . 108.5 ?
    H25C C25' H25D . . 107.5 ?
    C23' O4' H4' . . 109.5 ?
    C20 N2' C21' . . 129.3(18) ?
    C20 N2' C25' . . 122.8(15) ?
    C21' N2' C25' . . 107.6(19) ?
loop_
    _geom_torsion_atom_site_label_1
    _geom_torsion_atom_site_label_2
    _geom_torsion_atom_site_label_3
    _geom_torsion_atom_site_label_4
    _geom_torsion_site_symmetry_1
    _geom_torsion_site_symmetry_2
    _geom_torsion_site_symmetry_3
    _geom_torsion_site_symmetry_4
    _geom_torsion
    _geom_torsion_publ_flag
    C6 C1 C2 C3 . . . . 1.0(4) ?
    C13 C1 C2 C3 . . . . 179.7(2) ?
    C1 C2 C3 C4 . . . . -2.1(4) ?
    C2 C3 C4 C5 . . . . 1.4(4) ?
    C2 C3 C4 C7 . . . . -172.8(2) ?
    C3 C4 C5 C6 . . . . 0.3(4) ?
    C7 C4 C5 C6 . . . . 174.6(2) ?
    C4 C5 C6 C1 . . . . -1.3(4) ?
    C2 C1 C6 C5 . . . . 0.6(4) ?
    C13 C1 C6 C5 . . . . -178.0(2) ?
    C5 C4 C7 O1 . . . . -52.0(3) ?
    C3 C4 C7 O1 . . . . 122.2(3) ?
    C5 C4 C7 N1 . . . . 130.6(2) ?
    C3 C4 C7 N1 . . . . -55.2(3) ?
    N1 C8 C9 C10 . . . . 56.2(3) ?
    C8 C9 C10 O2 . . . . -177.3(2) ?
    C8 C9 C10 C11 . . . . -56.4(3) ?
    O2 C10 C11 C12 . . . . 179.8(2) ?
    C9 C10 C11 C12 . . . . 56.4(3) ?
    C10 C11 C12 N1 . . . . -56.2(3) ?
    C6 C1 C13 Cl1 . . . . -78.8(3) ?
    C2 C1 C13 Cl1 . . . . 102.6(3) ?
    C19 C14 C15 C16 . . . . -0.1(4) ?
    C26 C14 C15 C16 . . . . -179.2(2) ?
    C14 C15 C16 C17 . . . . -1.3(4) ?
    C15 C16 C17 C18 . . . . 1.3(4) ?
    C15 C16 C17 C20 . . . . 174.8(2) ?
    C16 C17 C18 C19 . . . . 0.1(4) ?
    C20 C17 C18 C19 . . . . -173.3(2) ?
    C17 C18 C19 C14 . . . . -1.5(4) ?
    C15 C14 C19 C18 . . . . 1.5(4) ?
    C26 C14 C19 C18 . . . . -179.4(2) ?
    C18 C17 C20 O3 . . . . 118.4(3) ?
    C16 C17 C20 O3 . . . . -55.0(3) ?
    C18 C17 C20 N2 . . . . -53.7(8) ?
    C16 C17 C20 N2 . . . . 132.9(8) ?
    C18 C17 C20 N2' . . . . -67.9(17) ?
    C16 C17 C20 N2' . . . . 118.7(17) ?
    C19 C14 C26 Cl2 . . . . 101.6(3) ?
    C15 C14 C26 Cl2 . . . . -79.3(3) ?
    O1 C7 N1 C12 . . . . -3.4(4) ?
    C4 C7 N1 C12 . . . . 173.9(2) ?
    O1 C7 N1 C8 . . . . 163.5(2) ?
    C4 C7 N1 C8 . . . . -19.2(4) ?
    C11 C12 N1 C7 . . . . -135.0(2) ?
    C11 C12 N1 C8 . . . . 56.6(3) ?
    C9 C8 N1 C7 . . . . 135.6(3) ?
    C9 C8 N1 C12 . . . . -56.7(3) ?
    N2 C21 C22 C23 . . . . 52.6(15) ?
    C21 C22 C23 O4 . . . . -176.1(9) ?
    C21 C22 C23 C24 . . . . -60.4(12) ?
    O4 C23 C24 C25 . . . . -177.4(8) ?
    C22 C23 C24 C25 . . . . 64.1(11) ?
    C23 C24 C25 N2 . . . . -61.6(13) ?
    O3 C20 N2 C25 . . . . -0.8(16) ?
    C17 C20 N2 C25 . . . . 171.0(9) ?
    O3 C20 N2 C21 . . . . 163.4(9) ?
    C17 C20 N2 C21 . . . . -24.7(17) ?
    C24 C25 N2 C20 . . . . -138.2(12) ?
    C24 C25 N2 C21 . . . . 56.6(15) ?
    C22 C21 N2 C20 . . . . 144.2(14) ?
    C22 C21 N2 C25 . . . . -51.2(16) ?
    N2' C21' C22' C23' . . . . 63(3) ?
    C21' C22' C23' O4' . . . . 67(2) ?
    C21' C22' C23' C24' . . . . -47(2) ?
    O4' C23' C24' C25' . . . . -82(2) ?
    C22' C23' C24' C25' . . . . 42(2) ?
    C23' C24' C25' N2' . . . . -46(3) ?
    O3 C20 N2' C21' . . . . 173(2) ?
    C17 C20 N2' C21' . . . . -1(4) ?
    O3 C20 N2' C25' . . . . -15(4) ?
    C17 C20 N2' C25' . . . . 172(2) ?
    C22' C21' N2' C20 . . . . 106(3) ?
    C22' C21' N2' C25' . . . . -68(3) ?
    C24' C25' N2' C20 . . . . -117(3) ?
    C24' C25' N2' C21' . . . . 57(3) ?
loop_
    _geom_hbond_atom_site_label_D
    _geom_hbond_atom_site_label_H
    _geom_hbond_atom_site_label_A
    _geom_hbond_site_symmetry_A
    _geom_hbond_distance_DH
    _geom_hbond_distance_HA
    _geom_hbond_distance_DA
    _geom_hbond_angle_DHA
    O2 H2A O1 1_455 0.82 2.18 2.789(2) 132
    O4 H4 O3 1_655 0.82 2.13 2.793(3) 138
    C11 H11B O3 2_656 0.97 2.60 3.522(3) 160
    C26 H26A O2 1_565 0.97 2.59 3.494(4) 154
_shelx_hkl_file
;
  -2   0   0  124.50    1.73
   2   0   0  108.10    1.72
   2   0   0  121.40    1.73
  -3   0   0    0.79    0.03
  -3   0   0    0.80    0.03
  -3   0   0    0.73    0.03
   3   0   0    0.67    0.06
   3   0   0    0.72    0.03
   3   0   0    0.74    0.03
   3   0   0    0.73    0.07
  -4   0   0    1.39    0.04
  -4   0   0    1.31    0.03
  -4   0   0    1.34    0.03
   4   0   0    1.36    0.04
   4   0   0    1.31    0.04
   4   0   0    1.44    0.09
   4   0   0    1.53    0.09
  -5   0   0    0.00    0.05
  -5   0   0   -0.02    0.05
  -5   0   0    0.00    0.01
   5   0   0    0.03    0.04
   5   0   0    0.06    0.02
   5   0   0    0.01    0.01
   5   0   0   -0.01    0.04
  -6   0   0    0.11    0.07
  -6   0   0   -0.06    0.08
   6   0   0    0.12    0.07
   6   0   0    0.05    0.01
   6   0   0    0.05    0.01
   6   0   0    0.07    0.07
  -7   0   0    0.04    0.07
  -7   0   0   -0.06    0.07
   7   0   0    0.04    0.10
   7   0   0    0.01    0.06
  -8   0   0    0.43    0.11
  -8   0   0    0.45    0.15
   8   0   0    0.51    0.12
   8   0   0    0.39    0.10
  -9   0   0   -0.01    0.08
  -9   0   0    0.00    0.15
  -9   0   0   -0.07    0.08
   9   0   0    0.02    0.09
   9   0   0    0.00    0.10
 -10   0   0    0.32    0.20
 -10   0   0    0.05    0.14
 -10   0   0    0.01    0.09
  10   0   0   -0.02    0.11
  10   0   0    0.13    0.15
 -11   0   0    0.46    0.19
 -11   0   0    0.24    0.16
  11   0   0   -0.06    0.12
  11   0   0    0.14    0.13
  11  -1   0   -0.07    0.12
  11  -1   0    0.07    0.18
 -11   1   0    0.24    0.15
 -11   1   0    0.13    0.16
  10  -1   0    2.08    0.20
  10  -1   0    1.47    0.19
 -10   1   0    2.63    0.43
 -10   1   0    1.77    0.28
   9  -1   0    0.06    0.10
   9  -1   0    0.01    0.09
  -9   1   0    0.08    0.09
  -9   1   0    0.13    0.19
  -9   1   0    0.01    0.13
   8  -1   0    0.02    0.08
   8  -1   0    0.01    0.06
   8  -1   0    0.04    0.02
   8  -1   0    0.03    0.02
  -8   1   0    0.07    0.12
  -8   1   0    0.06    0.07
   7  -1   0    0.64    0.05
   7  -1   0    0.72    0.11
   7  -1   0    0.67    0.05
   7  -1   0    0.64    0.13
  -7   1   0    0.49    0.04
  -7   1   0    0.74    0.17
  -7   1   0    0.56    0.04
  -7   1   0    0.84    0.12
   6  -1   0    0.22    0.07
   6  -1   0    0.24    0.04
   6  -1   0    0.21    0.04
   6  -1   0    0.25    0.09
  -6   1   0    0.20    0.03
  -6   1   0    0.13    0.10
  -6   1   0    0.22    0.03
  -6   1   0    0.16    0.07
  -6   1   0    0.22    0.03
   5  -1   0    5.36    0.13
   5  -1   0    5.44    0.20
   5  -1   0    5.17    0.16
   5  -1   0    5.10    0.09
  -5   1   0    5.68    0.22
  -5   1   0    5.38    0.12
  -5   1   0    5.32    0.30
  -5   1   0    5.40    0.12
   4  -1   0    7.54    0.21
   4  -1   0    7.69    0.16
   4  -1   0    7.92    0.18
  -4   1   0    7.90    0.34
  -4   1   0    7.80    0.16
  -4   1   0    7.89    0.16
  -4   1   0    7.94    0.15
  -4   1   0    7.95    0.25
   3  -1   0   12.45    0.23
   3  -1   0   12.64    0.22
   3  -1   0   12.21    0.22
   3  -1   0   12.58    0.26
  -3   1   0   12.86    0.22
  -3   1   0   12.69    0.42
  -3   1   0   12.57    0.21
  -3   1   0   12.72    0.31
  -3   1   0   12.44    0.22
   2  -1   0    0.31    0.04
  -2   1   0    0.19    0.03
   1  -1   0    6.65    0.15
   1  -1   0    6.80    0.13
   1  -1   0    6.40    0.21
   1  -1   0    6.71    0.13
   1  -1   0    6.64    0.13
   1  -1   0    6.75    0.12
  -1   1   0    6.61    0.12
  -1   1   0    6.60    0.12
  -1   1   0    6.66    0.13
  -1   1   0    6.73    0.13
  -1   1   0    6.69    0.21
  -1   1   0    6.68    0.15
   0  -1   0    1.75    0.05
   0  -1   0    1.67    0.07
   0   1   0    1.79    0.05
  -1  -1   0   36.43    0.57
  -1  -1   0   36.91    0.53
  -1  -1   0   38.36    0.55
  -1  -1   0   36.89    0.56
  -1  -1   0   38.39    0.66
   1   1   0   37.79    0.53
   1   1   0   36.26    0.54
   1   1   0   37.73    0.65
  -2  -1   0   14.44    0.22
  -2  -1   0   14.48    0.21
  -2  -1   0   14.31    0.21
   2   1   0   14.48    0.21
   2   1   0   13.81    0.24
   2   1   0   14.29    0.21
  -3  -1   0    1.61    0.04
   3   1   0    1.46    0.08
   3   1   0    1.51    0.08
  -4  -1   0   61.83    0.91
   4   1   0   63.24    1.00
   4   1   0   61.41    0.93
   5   1   0    7.37    0.22
   5   1   0    7.55    0.21
   6   1   0    0.97    0.10
   6   1   0    1.04    0.11
  -7  -1   0    0.15    0.11
   7   1   0    0.29    0.10
   7   1   0    0.23    0.11
  -8  -1   0    0.59    0.12
  -8  -1   0    0.45    0.15
   8   1   0    0.40    0.10
   8   1   0    0.59    0.11
  -9  -1   0    0.16    0.16
  -9  -1   0    0.08    0.10
  -9  -1   0    0.10    0.12
   9   1   0   -0.04    0.12
   9   1   0   -0.09    0.10
 -10  -1   0    1.08    0.26
 -10  -1   0    0.54    0.14
 -10  -1   0    0.62    0.18
  10   1   0    0.64    0.15
  10   1   0    0.74    0.15
 -11  -1   0    0.25    0.15
  11   1   0    0.24    0.14
  11  -2   0   -0.17    0.10
  11  -2   0   -0.06    0.18
 -11   2   0   -0.04    0.15
  10  -2   0    0.31    0.13
  10  -2   0    0.24    0.11
 -10   2   0    0.59    0.23
 -10   2   0    0.28    0.17
   9  -2   0   -0.06    0.09
   9  -2   0    0.03    0.04
   9  -2   0    0.06    0.09
  -9   2   0    0.15    0.15
  -9   2   0    0.02    0.08
  -9   2   0    0.39    0.18
   8  -2   0    0.10    0.05
   8  -2   0    0.12    0.08
   8  -2   0    0.14    0.09
  -8   2   0    0.06    0.08
  -8   2   0    0.13    0.13
   7  -2   0    0.57    0.10
   7  -2   0    0.66    0.10
   7  -2   0    0.49    0.06
   7  -2   0    0.46    0.03
  -7   2   0    0.49    0.14
  -7   2   0    0.42    0.10
  -7   2   0    0.53    0.06
   6  -2   0   10.08    0.22
   6  -2   0    9.68    0.30
   6  -2   0   10.15    0.22
   6  -2   0    9.77    0.24
  -6   2   0    9.98    0.21
  -6   2   0    9.95    0.33
  -6   2   0   10.16    0.49
   5  -2   0    3.82    0.13
   5  -2   0    3.92    0.18
   5  -2   0    3.97    0.13
   5  -2   0    3.87    0.13
  -5   2   0    3.87    0.12
  -5   2   0    3.94    0.13
  -5   2   0    4.00    0.12
  -5   2   0    3.84    0.28
  -5   2   0    3.87    0.18
   4  -2   0    9.71    0.25
   4  -2   0   10.05    0.21
   4  -2   0    9.40    0.20
   4  -2   0    9.76    0.39
   4  -2   0   10.02    0.21
  -4   2   0    9.77    0.28
  -4   2   0    9.71    0.41
  -4   2   0    9.94    0.20
  -4   2   0    9.81    0.21
  -4   2   0    9.84    0.21
   3  -2   0   27.23    0.45
   3  -2   0   26.75    0.44
   3  -2   0   26.18    0.75
   3  -2   0   27.01    0.45
   3  -2   0   26.75    0.48
   3  -2   0   27.07    0.57
  -3   2   0   27.60    0.57
  -3   2   0   26.69    0.45
  -3   2   0   27.75    0.45
  -3   2   0   26.74    0.44
  -3   2   0   27.29    0.76
  -3   2   0   27.93    0.47
   2  -2   0   52.53    1.29
   2  -2   0   54.20    1.03
   2  -2   0   54.77    0.82
   2  -2   0   53.50    0.82
   2  -2   0   53.94    0.80
   2  -2   0   54.94    0.82
  -2   2   0   53.70    0.82
  -2   2   0   52.23    1.30
  -2   2   0   53.73    1.02
  -2   2   0   52.83    0.80
  -2   2   0   55.08    0.83
  -2   2   0   54.70    0.82
   1  -2   0  280.47    4.15
   1  -2   0  280.79    4.12
   1  -2   0  270.09    6.36
   1  -2   0  275.36    4.04
   1  -2   0  267.20    4.18
   1  -2   0  265.34    5.19
  -1   2   0  254.76    3.99
  -1   2   0  270.80    5.20
  -1   2   0  274.32    4.12
  -1   2   0  266.37    6.40
  -1   2   0  279.55    4.19
  -1   2   0  272.65    3.96
   0  -2   0    8.98    0.28
   0  -2   0    8.81    0.17
   0  -2   0    9.19    0.17
   0  -2   0    8.40    0.17
   0   2   0    8.58    0.25
   0   2   0    9.16    0.20
   0   2   0    8.80    0.17
   0   2   0    8.63    0.18
   0   2   0    8.89    0.18
   0   2   0    8.86    0.28
   0   2   0    9.07    0.17
  -1  -2   0    3.30    0.15
  -1  -2   0    3.12    0.09
  -1  -2   0    3.18    0.08
  -1  -2   0    3.29    0.09
  -1  -2   0    3.40    0.10
  -1  -2   0    3.37    0.11
   1   2   0    3.30    0.09
   1   2   0    3.14    0.10
   1   2   0    3.14    0.10
   1   2   0    3.51    0.09
   1   2   0    3.22    0.09
  -2  -2   0   16.63    0.27
  -2  -2   0   17.30    0.27
  -2  -2   0   16.64    0.32
  -2  -2   0   16.40    0.27
  -2  -2   0   16.75    0.35
   2   2   0   16.93    0.27
   2   2   0   15.12    0.27
   2   2   0   16.74    0.27
   2   2   0   16.90    0.29
  -3  -2   0   38.58    0.75
  -3  -2   0   37.90    0.56
  -3  -2   0   39.46    0.56
  -3  -2   0   38.69    0.56
   3   2   0   38.13    0.60
   3   2   0   39.18    0.63
   3   2   0   35.23    0.56
   3   2   0   39.45    0.57
  -4  -2   0    1.78    0.06
   4   2   0    1.80    0.04
   4   2   0    1.78    0.04
   4   2   0    1.82    0.10
   4   2   0    1.71    0.09
  -5  -2   0    5.80    0.11
  -5  -2   0    5.89    0.11
   5   2   0    6.10    0.20
   5   2   0    5.91    0.20
   6   2   0    1.35    0.11
   6   2   0    1.48    0.14
   7   2   0    0.41    0.09
   7   2   0    0.47    0.11
   8   2   0    1.10    0.16
   8   2   0    1.09    0.15
  -9  -2   0    0.18    0.13
  -9  -2   0    0.08    0.10
  -9  -2   0    0.24    0.15
   9   2   0    0.21    0.10
   9   2   0    0.22    0.10
 -10  -2   0    0.09    0.10
 -10  -2   0    0.40    0.15
 -10  -2   0    0.22    0.14
 -10  -2   0    0.09    0.10
 -10  -2   0   -0.03    0.10
  10   2   0   -0.10    0.13
  10   2   0    0.14    0.13
 -11  -2   0    0.68    0.15
 -11  -2   0    0.66    0.20
 -11  -2   0    0.50    0.13
 -11  -2   0    0.54    0.15
  11   2   0    0.43    0.13
  11   2   0    0.46    0.15
  11  -3   0    0.14    0.19
 -11   3   0    0.44    0.20
 -11   3   0    0.22    0.19
  10  -3   0   -0.06    0.09
  10  -3   0   -0.15    0.15
 -10   3   0    0.58    0.25
 -10   3   0    0.00    0.15
   9  -3   0    2.27    0.18
   9  -3   0    2.20    0.12
   9  -3   0    2.48    0.25
  -9   3   0    3.51    0.46
  -9   3   0    2.03    0.30
   8  -3   0    1.61    0.15
   8  -3   0    1.55    0.19
   8  -3   0    1.50    0.11
  -8   3   0    1.43    0.25
  -8   3   0    1.51    0.16
  -8   3   0    2.27    0.38
   7  -3   0    3.86    0.16
   7  -3   0    4.36    0.24
   7  -3   0    4.13    0.16
   7  -3   0    3.59    0.16
  -7   3   0    4.38    0.38
  -7   3   0    3.89    0.21
   6  -3   0    3.94    0.19
   6  -3   0    4.26    0.15
   6  -3   0    3.83    0.14
   6  -3   0    3.96    0.15
  -6   3   0    3.91    0.33
  -6   3   0    3.96    0.15
  -6   3   0    4.00    0.20
   5  -3   0    2.86    0.11
   5  -3   0    2.71    0.16
   5  -3   0    2.87    0.12
   5  -3   0    2.83    0.12
  -5   3   0    2.93    0.15
  -5   3   0    3.03    0.25
  -5   3   0    2.87    0.14
  -5   3   0    2.92    0.13
   4  -3   0    3.00    0.10
   4  -3   0    3.00    0.12
   4  -3   0    3.21    0.13
   4  -3   0    3.15    0.12
   4  -3   0    2.90    0.13
   4  -3   0    2.77    0.14
  -4   3   0    3.01    0.14
  -4   3   0    2.88    0.22
  -4   3   0    3.08    0.12
  -4   3   0    2.93    0.13
   3  -3   0    4.51    0.25
   3  -3   0    5.07    0.16
   3  -3   0    4.57    0.14
   3  -3   0    4.88    0.15
   3  -3   0    4.96    0.17
   3  -3   0    4.88    0.16
  -3   3   0    4.86    0.15
  -3   3   0    4.92    0.17
  -3   3   0    4.94    0.14
  -3   3   0    4.65    0.26
  -3   3   0    4.81    0.14
   2  -3   0   12.66    0.26
   2  -3   0   12.86    0.26
   2  -3   0   13.23    0.27
   2  -3   0   12.59    0.26
   2  -3   0   12.91    0.25
   2  -3   0   12.81    0.31
   2  -3   0   13.04    0.44
  -2   3   0   13.14    0.26
  -2   3   0   12.60    0.26
  -2   3   0   12.63    0.27
  -2   3   0   13.07    0.31
  -2   3   0   12.51    0.44
   1  -3   0   10.54    0.23
   1  -3   0   11.22    0.28
   1  -3   0   10.86    0.23
   1  -3   0   10.87    0.37
   1  -3   0   11.05    0.23
   1  -3   0   10.99    0.23
  -1   3   0   10.96    0.23
  -1   3   0   11.42    0.28
  -1   3   0   10.78    0.24
  -1   3   0   10.83    0.23
  -1   3   0   11.07    0.38
  -1   3   0   11.17    0.23
  -1   3   0   10.74    0.36
   0  -3   0   47.09    0.73
   0  -3   0   47.00    1.14
   0  -3   0   46.34    0.72
   0  -3   0   45.93    0.74
   0  -3   0   45.82    0.73
   0  -3   0   47.41    0.85
   0   3   0   46.82    0.73
   0   3   0   47.56    0.72
   0   3   0   46.62    0.74
   0   3   0   45.28    1.13
   0   3   0   47.25    0.85
   0   3   0   47.82    0.74
   0   3   0   46.38    1.14
  -1  -3   0   13.50    0.30
  -1  -3   0   13.31    0.25
  -1  -3   0   13.52    0.26
  -1  -3   0   12.96    0.33
  -1  -3   0   13.18    0.25
  -1  -3   0   13.27    0.28
  -1  -3   0   13.73    0.41
   1   3   0   14.05    0.31
   1   3   0   13.00    0.26
   1   3   0   13.33    0.27
   1   3   0   14.14    0.26
   1   3   0   13.64    0.23
   1   3   0   13.51    0.25
  -2  -3   0   32.92    0.53
  -2  -3   0   33.21    0.53
  -2  -3   0   32.82    0.58
  -2  -3   0   32.89    0.64
  -2  -3   0   33.30    0.53
   2   3   0   33.54    0.52
   2   3   0   33.66    0.53
   2   3   0   33.35    0.52
   2   3   0   32.71    0.64
   2   3   0   33.28    0.53
   2   3   0   33.60    0.58
  -3  -3   0    1.34    0.10
  -3  -3   0    1.31    0.06
  -3  -3   0    1.39    0.10
  -3  -3   0    1.25    0.07
  -3  -3   0    1.23    0.06
   3   3   0    1.30    0.08
   3   3   0    1.21    0.07
   3   3   0    1.22    0.06
   3   3   0    1.24    0.04
   3   3   0    1.33    0.08
  -4  -3   0    4.39    0.12
  -4  -3   0    4.55    0.18
  -4  -3   0    4.72    0.10
  -4  -3   0    4.30    0.19
  -4  -3   0    4.55    0.10
   4   3   0    4.47    0.15
   4   3   0    4.38    0.16
   4   3   0    3.99    0.10
   4   3   0    4.17    0.11
  -5  -3   0    0.32    0.07
  -5  -3   0    0.29    0.04
  -5  -3   0    0.26    0.07
   5   3   0    0.27    0.03
   5   3   0    0.22    0.06
   5   3   0    0.24    0.07
   5   3   0    0.29    0.03
  -6  -3   0    4.74    0.10
  -6  -3   0    4.94    0.22
  -6  -3   0    5.00    0.25
   6   3   0    4.71    0.19
   6   3   0    4.70    0.19
  -7  -3   0    0.49    0.11
  -7  -3   0    0.33    0.11
   7   3   0    0.42    0.11
   7   3   0    0.70    0.13
  -8  -3   0    0.23    0.09
  -8  -3   0    0.21    0.10
   8   3   0    0.05    0.10
   8   3   0    0.13    0.11
  -9  -3   0    0.30    0.12
  -9  -3   0    0.37    0.12
  -9  -3   0    0.57    0.18
   9   3   0    0.30    0.13
   9   3   0    0.45    0.14
 -10  -3   0    0.10    0.10
 -10  -3   0    0.32    0.12
 -10  -3   0    0.18    0.11
 -10  -3   0    0.67    0.18
 -10  -3   0    0.24    0.14
  10   3   0    0.25    0.14
  10   3   0   -0.03    0.13
 -11  -3   0    0.40    0.16
 -11  -3   0    0.17    0.13
 -11  -3   0    0.10    0.10
 -11  -3   0    0.24    0.13
  11   3   0    0.31    0.16
  11   3   0    0.14    0.15
  10  -4   0    0.15    0.17
  10  -4   0    0.24    0.07
 -10   4   0    0.94    0.30
 -10   4   0    0.44    0.21
   9  -4   0    1.94    0.14
   9  -4   0    1.77    0.22
  -9   4   0    2.87    0.44
  -9   4   0    1.29    0.27
   8  -4   0    0.91    0.11
   8  -4   0    0.72    0.13
  -8   4   0    1.05    0.27
  -8   4   0    0.64    0.11
  -8   4   0    0.69    0.21
   7  -4   0    0.26    0.12
   7  -4   0    0.20    0.07
  -7   4   0    0.45    0.21
  -7   4   0    0.23    0.08
  -7   4   0    0.22    0.16
   6  -4   0    0.64    0.10
   6  -4   0    0.53    0.09
   6  -4   0    0.53    0.09
  -6   4   0    0.60    0.09
  -6   4   0    0.64    0.17
  -6   4   0    0.54    0.09
   5  -4   0    6.83    0.24
   5  -4   0    6.90    0.21
   5  -4   0    6.64    0.23
   5  -4   0    6.83    0.21
  -5   4   0    6.98    0.42
  -5   4   0    7.25    0.25
  -5   4   0    6.61    0.21
   4  -4   0    0.06    0.07
   4  -4   0    0.06    0.07
   4  -4   0    0.21    0.06
   4  -4   0    0.14    0.06
   4  -4   0    0.18    0.05
  -4   4   0    0.07    0.07
  -4   4   0    0.21    0.06
  -4   4   0    0.17    0.06
  -4   4   0    0.31    0.11
   3  -4   0   99.94    1.53
   3  -4   0  100.98    1.55
   3  -4   0  101.80    1.50
   3  -4   0  100.18    1.53
   3  -4   0  101.91    1.92
   3  -4   0  103.68    1.55
  -3   4   0  101.91    1.55
  -3   4   0   96.36    2.42
  -3   4   0  102.48    1.55
  -3   4   0  100.18    1.92
   2  -4   0   17.18    0.57
   2  -4   0   17.10    0.32
   2  -4   0   17.08    0.41
   2  -4   0   17.70    0.35
   2  -4   0   17.30    0.35
   2  -4   0   17.79    0.36
   2  -4   0   16.52    0.35
  -2   4   0   17.05    0.58
  -2   4   0   17.40    0.36
  -2   4   0   17.29    0.35
  -2   4   0   17.14    0.58
  -2   4   0   17.65    0.43
  -2   4   0   17.48    0.35
   1  -4   0   17.02    0.34
   1  -4   0   16.76    0.34
   1  -4   0   17.45    0.42
   1  -4   0   16.93    0.34
   1  -4   0   17.49    0.55
   1  -4   0   17.00    0.34
  -1   4   0   17.02    0.55
  -1   4   0   16.80    0.34
  -1   4   0   16.95    0.34
  -1   4   0   16.54    0.52
  -1   4   0   16.94    0.35
  -1   4   0   16.82    0.40
   0  -4   0   -0.02    0.07
   0  -4   0   -0.02    0.03
   0  -4   0    0.00    0.03
   0  -4   0    0.01    0.03
   0  -4   0    0.04    0.05
   0  -4   0   -0.03    0.03
   0   4   0    0.12    0.09
   0   4   0   -0.03    0.04
   0   4   0    0.02    0.03
   0   4   0    0.03    0.04
   0   4   0   -0.03    0.04
   0   4   0   -0.04    0.04
  -1  -4   0   87.29    1.34
  -1  -4   0   84.67    1.28
  -1  -4   0   86.49    1.30
  -1  -4   0   85.12    1.52
  -1  -4   0   86.25    1.30
  -1  -4   0   86.44    2.02
   1   4   0   86.56    1.53
   1   4   0   87.28    1.20
   1   4   0   84.92    1.34
   1   4   0   86.40    1.30
   1   4   0   86.07    1.31
  -2  -4   0    0.01    0.03
  -2  -4   0    0.02    0.04
  -2  -4   0   -0.02    0.02
  -2  -4   0   -0.02    0.04
  -2  -4   0   -0.05    0.05
  -2  -4   0    0.02    0.04
  -2  -4   0    0.00    0.02
   2   4   0    0.00    0.04
   2   4   0    0.00    0.03
   2   4   0   -0.01    0.03
   2   4   0   -0.02    0.04
   2   4   0   -0.03    0.03
  -3  -4   0   17.97    0.42
  -3  -4   0   17.13    0.33
  -3  -4   0   17.57    0.39
  -3  -4   0   18.02    0.33
  -3  -4   0   17.70    0.32
   3   4   0   17.68    0.33
   3   4   0   17.85    0.35
   3   4   0   17.99    0.33
   3   4   0   17.34    0.33
   3   4   0   17.28    0.42
  -4  -4   0    2.24    0.10
  -4  -4   0    2.08    0.08
  -4  -4   0    2.16    0.13
  -4  -4   0    2.20    0.08
  -4  -4   0    2.20    0.14
   4   4   0    2.30    0.11
   4   4   0    2.21    0.09
   4   4   0    2.15    0.10
   4   4   0    2.18    0.05
   4   4   0    1.97    0.11
  -5  -4   0    0.00    0.02
  -5  -4   0   -0.01    0.03
  -5  -4   0   -0.01    0.07
  -5  -4   0    0.01    0.06
  -5  -4   0   -0.01    0.04
   5   4   0    0.02    0.04
   5   4   0   -0.01    0.03
   5   4   0    0.01    0.05
  -6  -4   0    0.05    0.04
  -6  -4   0    0.04    0.06
  -6  -4   0    0.08    0.08
   6   4   0    0.10    0.09
   6   4   0    0.06    0.03
   6   4   0    0.09    0.07
   6   4   0    0.08    0.03
  -7  -4   0    6.62    0.14
  -7  -4   0    6.62    0.29
  -7  -4   0    6.91    0.32
   7   4   0    6.89    0.27
   7   4   0    6.44    0.25
  -8  -4   0    0.37    0.13
  -8  -4   0    0.35    0.12
  -8  -4   0    0.15    0.10
   8   4   0    0.34    0.11
   8   4   0    0.29    0.12
  -9  -4   0    1.37    0.17
  -9  -4   0    1.88    0.22
   9   4   0    1.16    0.16
   9   4   0    1.36    0.18
 -10  -4   0    0.14    0.12
 -10  -4   0   -0.01    0.10
  10   4   0   -0.02    0.14
  10   4   0    0.16    0.14
 -11  -4   0    0.47    0.15
 -11  -4   0    0.65    0.18
 -11  -4   0    0.45    0.16
 -11  -4   0    0.73    0.15
  11   4   0    0.58    0.15
  11   4   0    0.51    0.18
  10  -5   0    0.72    0.11
  10  -5   0    0.53    0.16
 -10   5   0    0.84    0.27
 -10   5   0    0.98    0.28
   9  -5   0    0.35    0.09
   9  -5   0    0.38    0.17
  -9   5   0    0.43    0.18
  -9   5   0    0.60    0.22
   8  -5   0    0.28    0.14
   8  -5   0    0.32    0.09
  -8   5   0    0.12    0.14
  -8   5   0    0.44    0.23
   7  -5   0    3.17    0.17
   7  -5   0    3.10    0.23
  -7   5   0    2.76    0.33
  -7   5   0    2.51    0.19
  -7   5   0    4.00    0.45
   6  -5   0    6.00    0.26
   6  -5   0    5.77    0.22
   6  -5   0    5.69    0.22
  -6   5   0    5.92    0.45
  -6   5   0    5.66    0.25
  -6   5   0    5.94    0.22
  -6   5   0    5.85    0.45
   5  -5   0    2.95    0.17
   5  -5   0    3.30    0.17
   5  -5   0    3.10    0.18
   5  -5   0    3.07    0.16
   5  -5   0    3.14    0.16
  -5   5   0    2.91    0.35
  -5   5   0    3.05    0.18
  -5   5   0    3.25    0.17
  -5   5   0    3.24    0.34
   4  -5   0    0.10    0.07
   4  -5   0    0.03    0.05
   4  -5   0    0.09    0.06
   4  -5   0    0.03    0.07
   4  -5   0    0.00    0.07
  -4   5   0    0.16    0.07
  -4   5   0    0.10    0.09
  -4   5   0    0.05    0.07
  -4   5   0   -0.10    0.12
   3  -5   0    0.42    0.07
   3  -5   0    0.48    0.08
   3  -5   0    0.38    0.07
   3  -5   0    0.41    0.08
   3  -5   0    0.40    0.08
   3  -5   0    0.49    0.07
  -3   5   0    0.35    0.13
  -3   5   0    0.34    0.07
  -3   5   0    0.38    0.13
   2  -5   0    0.02    0.06
   2  -5   0    0.01    0.05
   2  -5   0    0.03    0.04
   2  -5   0   -0.02    0.06
   2  -5   0    0.03    0.07
  -2   5   0    0.05    0.08
  -2   5   0    0.07    0.08
  -2   5   0    0.01    0.05
  -2   5   0   -0.01    0.05
   1  -5   0   13.27    0.37
   1  -5   0   12.73    0.30
   1  -5   0   12.29    0.30
   1  -5   0   12.54    0.29
   1  -5   0   12.61    0.30
  -1   5   0   12.63    0.29
  -1   5   0   12.67    0.35
  -1   5   0   12.61    0.44
  -1   5   0   12.02    0.30
  -1   5   0   12.86    0.30
  -1   5   0   12.04    0.48
   0  -5   0    1.30    0.19
   0  -5   0    1.28    0.09
   0  -5   0    1.27    0.09
   0  -5   0    1.25    0.12
   0  -5   0    1.20    0.09
   0  -5   0    1.29    0.09
   0   5   0    1.40    0.21
   0   5   0    1.30    0.10
   0   5   0    1.18    0.10
   0   5   0    1.34    0.09
   0   5   0    1.34    0.09
   0   5   0    1.31    0.11
   0   5   0    1.39    0.06
  -1  -5   0   15.33    0.33
  -1  -5   0   15.68    0.36
  -1  -5   0   15.99    0.39
  -1  -5   0   15.82    0.54
  -1  -5   0   16.05    0.33
   1   5   0   15.81    0.33
   1   5   0   16.05    0.29
   1   5   0   16.94    0.40
   1   5   0   16.06    0.35
   1   5   0   15.63    0.54
  -2  -5   0    1.78    0.11
  -2  -5   0    1.71    0.21
  -2  -5   0    1.90    0.13
  -2  -5   0    1.81    0.12
  -2  -5   0    1.93    0.11
   2   5   0    1.91    0.10
   2   5   0    1.95    0.11
   2   5   0    1.65    0.10
   2   5   0    1.98    0.12
  -3  -5   0   15.23    0.41
  -3  -5   0   15.87    0.38
  -3  -5   0   15.95    0.33
  -3  -5   0   15.01    0.39
  -3  -5   0   15.76    0.32
   3   5   0   15.60    0.33
   3   5   0   15.55    0.32
   3   5   0   15.93    0.30
   3   5   0   15.82    0.32
   3   5   0   15.44    0.40
  -4  -5   0    0.03    0.06
  -4  -5   0    0.05    0.07
  -4  -5   0    0.00    0.05
  -4  -5   0   -0.03    0.04
   4   5   0   -0.01    0.05
   4   5   0   -0.04    0.04
   4   5   0    0.03    0.05
   4   5   0   -0.07    0.05
  -5  -5   0    5.23    0.22
  -5  -5   0    5.46    0.25
  -5  -5   0    5.44    0.17
  -5  -5   0    5.28    0.14
   5   5   0    5.18    0.15
   5   5   0    5.18    0.21
   5   5   0    5.08    0.08
   5   5   0    5.56    0.16
   5   5   0    5.48    0.19
  -6  -5   0    4.64    0.23
  -6  -5   0    4.69    0.12
  -6  -5   0    4.82    0.15
  -6  -5   0    4.90    0.25
   6   5   0    4.64    0.21
   6   5   0    4.53    0.20
   6   5   0    4.54    0.14
   6   5   0    4.66    0.14
  -7  -5   0    0.92    0.14
  -7  -5   0    1.02    0.15
  -7  -5   0    1.01    0.07
   7   5   0    0.82    0.12
   7   5   0    1.10    0.05
   7   5   0    1.01    0.05
   7   5   0    0.96    0.13
  -8  -5   0    2.01    0.21
  -8  -5   0    2.36    0.22
  -8  -5   0    3.04    0.28
   8   5   0    2.41    0.21
   8   5   0    2.43    0.20
  -9  -5   0    0.00    0.10
  -9  -5   0   -0.04    0.11
   9   5   0    0.05    0.10
   9   5   0    0.12    0.09
 -10  -5   0    0.02    0.09
 -10  -5   0    0.07    0.09
  10   5   0    0.20    0.16
  10   5   0    0.01    0.13
  10  -6   0    0.03    0.18
  10  -6   0    0.07    0.09
 -10   6   0    0.30    0.20
 -10   6   0    0.04    0.22
   9  -6   0    0.16    0.10
   9  -6   0    0.19    0.13
  -9   6   0    0.71    0.26
  -9   6   0    0.03    0.21
   8  -6   0    0.07    0.08
   8  -6   0    0.06    0.14
  -8   6   0    0.33    0.23
  -8   6   0    0.00    0.20
   7  -6   0    0.18    0.13
   7  -6   0    0.33    0.10
  -7   6   0    0.31    0.17
  -7   6   0    0.19    0.19
   6  -6   0    0.46    0.10
   6  -6   0    0.34    0.11
  -6   6   0    0.46    0.20
  -6   6   0    0.50    0.09
  -6   6   0    0.24    0.09
  -6   6   0    0.94    0.25
   5  -6   0    0.34    0.07
   5  -6   0    0.52    0.11
   5  -6   0    0.46    0.10
   5  -6   0    0.42    0.10
  -5   6   0    0.24    0.17
  -5   6   0    0.49    0.19
  -5   6   0    0.50    0.09
   4  -6   0    2.63    0.17
   4  -6   0    2.37    0.16
   4  -6   0    2.48    0.16
  -4   6   0    2.19    0.31
  -4   6   0    2.19    0.17
  -4   6   0    2.51    0.29
   3  -6   0    1.03    0.11
   3  -6   0    1.00    0.12
   3  -6   0    0.98    0.12
   3  -6   0    1.05    0.12
  -3   6   0    0.84    0.19
  -3   6   0    0.99    0.19
  -3   6   0    1.04    0.11
   2  -6   0    0.18    0.09
   2  -6   0    0.41    0.08
   2  -6   0    0.28    0.09
   2  -6   0    0.24    0.08
  -2   6   0    0.29    0.11
  -2   6   0    0.31    0.15
  -2   6   0    0.20    0.07
   1  -6   0    0.12    0.06
   1  -6   0    0.12    0.06
   1  -6   0    0.02    0.08
   1  -6   0    0.09    0.05
  -1   6   0    0.10    0.06
  -1   6   0    0.05    0.07
  -1   6   0    0.20    0.11
   0  -6   0    0.28    0.08
   0  -6   0    0.23    0.06
   0  -6   0    0.23    0.07
   0  -6   0    0.30    0.07
   0   6   0    0.29    0.14
   0   6   0    0.32    0.04
   0   6   0    0.25    0.07
   0   6   0    0.16    0.06
   0   6   0    0.18    0.07
  -1  -6   0    0.56    0.08
  -1  -6   0    0.67    0.08
  -1  -6   0    0.67    0.09
  -1  -6   0    0.60    0.08
   1   6   0    0.72    0.07
   1   6   0    0.66    0.09
   1   6   0    0.65    0.09
   1   6   0    0.53    0.12
   1   6   0    0.71    0.09
  -2  -6   0    0.11    0.06
  -2  -6   0    0.13    0.06
  -2  -6   0    0.20    0.06
  -2  -6   0    0.14    0.06
   2   6   0    0.15    0.06
   2   6   0    0.14    0.05
   2   6   0    0.18    0.06
   2   6   0    0.08    0.05
  -3  -6   0    6.90    0.21
  -3  -6   0    7.56    0.27
  -3  -6   0    7.27    0.21
  -3  -6   0    7.13    0.26
   3   6   0    7.58    0.22
   3   6   0    7.53    0.23
   3   6   0    7.57    0.18
   3   6   0    7.22    0.21
   3   6   0    7.30    0.26
  -4  -6   0    5.76    0.18
  -4  -6   0    5.52    0.23
  -4  -6   0    5.73    0.19
  -4  -6   0    5.41    0.20
  -4  -6   0    5.55    0.20
  -4  -6   0    5.65    0.25
   4   6   0    5.93    0.20
   4   6   0    5.51    0.20
   4   6   0    5.85    0.18
   4   6   0    5.72    0.18
  -5  -6   0    9.59    0.34
  -5  -6   0    9.71    0.34
  -5  -6   0    9.47    0.35
  -5  -6   0    9.52    0.23
  -5  -6   0    9.59    0.25
   5   6   0    9.51    0.24
   5   6   0   10.08    0.27
   5   6   0    9.37    0.28
   5   6   0    9.96    0.26
  -6  -6   0    0.12    0.11
  -6  -6   0    0.16    0.06
  -6  -6   0    0.10    0.09
  -6  -6   0    0.33    0.09
   6   6   0    0.12    0.08
   6   6   0    0.37    0.10
  -7  -6   0    2.64    0.23
  -7  -6   0    1.94    0.11
  -7  -6   0    1.96    0.22
  -7  -6   0    1.92    0.18
   7   6   0    1.91    0.10
   7   6   0    2.12    0.20
   7   6   0    2.09    0.17
  -8  -6   0    1.15    0.16
  -8  -6   0    1.47    0.18
   8   6   0    1.42    0.18
   8   6   0    1.33    0.15
  -9  -6   0   -0.08    0.08
  -9  -6   0   -0.02    0.10
   9   6   0    0.05    0.10
   9   6   0   -0.10    0.10
 -10  -6   0    0.07    0.13
  10   6   0    0.16    0.16
  10   6   0    0.20    0.14
   9  -7   0    0.11    0.10
  -9   7   0    0.79    0.30
  -9   7   0    0.04    0.23
   8  -7   0    1.38    0.17
  -8   7   0    1.64    0.34
  -8   7   0    0.93    0.29
   7  -7   0    0.52    0.12
  -7   7   0    0.37    0.19
  -7   7   0    0.98    0.29
   6  -7   0    2.80    0.18
  -6   7   0    3.46    0.38
  -6   7   0    3.23    0.21
  -6   7   0    2.92    0.37
   5  -7   0    1.07    0.12
   5  -7   0    0.92    0.14
  -5   7   0    1.06    0.15
  -5   7   0    1.13    0.25
  -5   7   0    0.77    0.21
   4  -7   0    1.08    0.13
   4  -7   0    1.26    0.13
   4  -7   0    1.01    0.12
  -4   7   0    0.95    0.13
  -4   7   0    0.92    0.23
  -4   7   0    1.19    0.24
   3  -7   0    7.42    0.26
   3  -7   0    7.13    0.25
   3  -7   0    6.71    0.25
  -3   7   0    7.57    0.51
  -3   7   0    7.51    0.44
  -3   7   0    7.62    0.29
   2  -7   0    0.14    0.07
   2  -7   0   -0.06    0.09
   2  -7   0   -0.01    0.09
  -2   7   0   -0.01    0.09
  -2   7   0    0.05    0.07
  -2   7   0    0.04    0.16
   1  -7   0    0.94    0.11
   1  -7   0    1.11    0.12
   1  -7   0    0.97    0.12
  -1   7   0    1.05    0.12
  -1   7   0    1.20    0.17
  -1   7   0    0.86    0.17
   0  -7   0    0.36    0.08
   0  -7   0    0.22    0.09
   0  -7   0    0.21    0.09
   0   7   0    0.39    0.13
   0   7   0    0.30    0.08
   0   7   0    0.18    0.08
   0   7   0    0.34    0.05
  -1  -7   0    0.41    0.10
  -1  -7   0    0.40    0.09
  -1  -7   0    0.45    0.10
  -1  -7   0    0.51    0.08
   1   7   0    0.59    0.07
   1   7   0    0.34    0.10
  -2  -7   0    0.17    0.06
  -2  -7   0    0.12    0.06
  -2  -7   0    0.10    0.09
  -2  -7   0    0.15    0.07
   2   7   0    0.15    0.06
   2   7   0    0.13    0.07
   2   7   0    0.09    0.06
  -3  -7   0    0.89    0.11
  -3  -7   0    1.26    0.14
  -3  -7   0    0.91    0.10
  -3  -7   0    0.81    0.11
   3   7   0    1.10    0.07
   3   7   0    1.06    0.11
   3   7   0    0.93    0.12
   3   7   0    1.22    0.11
  -4  -7   0    0.74    0.12
  -4  -7   0    0.92    0.11
  -4  -7   0    0.87    0.10
  -4  -7   0    0.76    0.13
   4   7   0    0.93    0.09
   4   7   0    0.93    0.12
   4   7   0    0.78    0.11
   4   7   0    0.84    0.10
  -5  -7   0   -0.05    0.05
  -5  -7   0   -0.13    0.08
  -5  -7   0   -0.01    0.07
  -5  -7   0   -0.04    0.06
   5   7   0    0.01    0.09
   5   7   0   -0.02    0.06
   5   7   0    0.10    0.08
  -6  -7   0    0.30    0.08
  -6  -7   0    0.23    0.10
  -6  -7   0    0.35    0.10
   6   7   0    0.27    0.09
   6   7   0    0.37    0.09
  -7  -7   0    0.10    0.10
  -7  -7   0    0.27    0.13
   7   7   0    0.32    0.07
   7   7   0    0.22    0.09
   7   7   0    0.46    0.12
  -8  -7   0    0.63    0.14
  -8  -7   0    0.65    0.14
   8   7   0    0.69    0.14
   8   7   0    0.55    0.13
  -9  -7   0    0.10    0.10
   9   7   0   -0.10    0.14
   9   7   0    0.14    0.12
   8  -8   0   -0.02    0.10
  -8   8   0    0.76    0.28
  -8   8   0   -0.25    0.16
   7  -8   0    0.40    0.12
  -7   8   0    0.22    0.26
  -7   8   0    0.66    0.23
   6  -8   0    0.18    0.11
  -6   8   0    0.20    0.16
  -6   8   0    0.14    0.11
  -6   8   0   -0.05    0.16
   5  -8   0    1.94    0.17
   5  -8   0    2.39    0.20
  -5   8   0    2.76    0.38
  -5   8   0    1.74    0.17
  -5   8   0    1.27    0.30
   4  -8   0    2.80    0.19
   4  -8   0    2.63    0.18
   4  -8   0    3.06    0.22
  -4   8   0    2.82    0.37
  -4   8   0    3.20    0.23
   3  -8   0   -0.01    0.09
   3  -8   0   -0.06    0.07
   3  -8   0    0.23    0.12
  -3   8   0    0.12    0.13
  -3   8   0    0.00    0.14
  -3   8   0    0.14    0.12
   2  -8   0    4.82    0.22
   2  -8   0    4.99    0.24
   2  -8   0    4.70    0.24
  -2   8   0    4.76    0.33
  -2   8   0    5.41    0.48
  -2   8   0    4.45    0.23
   1  -8   0    0.09    0.09
   1  -8   0    0.04    0.10
   1  -8   0    0.09    0.08
  -1   8   0    0.20    0.19
  -1   8   0    0.10    0.10
  -1   8   0   -0.01    0.11
   0  -8   0    4.84    0.24
   0  -8   0    4.61    0.22
   0  -8   0    4.70    0.23
   0   8   0    4.81    0.37
   0   8   0    4.55    0.24
   0   8   0    4.89    0.25
   0   8   0    4.92    0.14
  -1  -8   0   -0.11    0.06
  -1  -8   0   -0.08    0.09
  -1  -8   0   -0.06    0.06
  -1  -8   0    0.04    0.08
   1   8   0   -0.30    0.09
   1   8   0    0.08    0.05
  -2  -8   0    0.92    0.14
  -2  -8   0    0.97    0.14
  -2  -8   0    0.87    0.11
  -2  -8   0    0.84    0.13
   2   8   0    0.84    0.13
   2   8   0    0.93    0.10
  -3  -8   0    0.58    0.12
  -3  -8   0    0.62    0.12
  -3  -8   0    0.82    0.11
  -3  -8   0    0.82    0.12
   3   8   0    0.71    0.13
   3   8   0    1.00    0.12
  -4  -8   0    4.60    0.25
  -4  -8   0    5.16    0.20
  -4  -8   0    5.00    0.25
  -4  -8   0    5.32    0.23
   4   8   0    4.84    0.20
   4   8   0    5.65    0.24
  -5  -8   0    2.00    0.19
  -5  -8   0    2.29    0.23
  -5  -8   0    2.51    0.16
   5   8   0    2.33    0.16
   5   8   0    2.24    0.18
  -6  -8   0    1.92    0.20
  -6  -8   0    2.30    0.16
  -6  -8   0    2.50    0.24
   6   8   0    2.62    0.21
  -7  -8   0   -0.04    0.09
  -7  -8   0    0.00    0.12
   7   8   0    0.13    0.07
   7   8   0    0.13    0.13
  -8  -8   0    0.19    0.14
   8   8   0    0.36    0.15
   8   8   0    0.18    0.10
  -9  -8   0    0.16    0.15
   9   8   0    0.27    0.13
   9   8   0    0.04    0.12
   8  -9   0    0.28    0.14
  -8   9   0    0.65    0.22
  -8   9   0   -0.13    0.22
   7  -9   0   -0.04    0.11
  -7   9   0   -0.33    0.26
  -7   9   0    0.80    0.27
   6  -9   0    0.22    0.13
  -6   9   0    0.19    0.12
  -6   9   0    0.75    0.25
  -6   9   0    0.00    0.26
   5  -9   0    0.45    0.11
   5  -9   0    0.41    0.14
  -5   9   0    0.74    0.24
  -5   9   0    0.70    0.16
  -5   9   0    0.03    0.25
   4  -9   0    0.04    0.08
   4  -9   0    0.11    0.09
   4  -9   0    0.21    0.12
  -4   9   0    0.22    0.13
  -4   9   0    0.42    0.18
  -4   9   0   -0.13    0.16
   3  -9   0    0.02    0.11
   3  -9   0    0.02    0.08
   3  -9   0    0.02    0.10
  -3   9   0    0.14    0.13
  -3   9   0    0.35    0.16
  -3   9   0   -0.16    0.15
   2  -9   0    0.04    0.08
   2  -9   0    0.04    0.08
   2  -9   0   -0.08    0.09
  -2   9   0    0.07    0.11
  -2   9   0   -0.03    0.08
  -2   9   0   -0.14    0.20
   1  -9   0    1.13    0.16
   1  -9   0    1.49    0.16
   1  -9   0    1.10    0.14
  -1   9   0    0.95    0.16
  -1   9   0    0.99    0.16
  -1   9   0    0.88    0.21
   0  -9   0    3.40    0.22
   0  -9   0    3.26    0.23
   0  -9   0    2.97    0.19
   0   9   0    2.73    0.23
   0   9   0    2.70    0.19
   0   9   0    3.27    0.41
  -1  -9   0    0.08    0.08
  -1  -9   0    0.03    0.10
  -1  -9   0    0.07    0.10
   1   9   0   -0.21    0.11
   1   9   0    0.14    0.06
  -2  -9   0    2.44    0.21
  -2  -9   0    2.94    0.21
  -2  -9   0    2.35    0.16
  -2  -9   0    2.73    0.20
   2   9   0    2.31    0.21
   2   9   0    2.52    0.15
  -3  -9   0    0.19    0.08
  -3  -9   0    0.18    0.10
  -3  -9   0    0.18    0.09
  -3  -9   0    0.17    0.09
   3   9   0    0.27    0.11
   3   9   0    0.18    0.09
  -4  -9   0    0.02    0.08
  -4  -9   0   -0.02    0.10
  -4  -9   0    0.02    0.09
   4   9   0    0.10    0.10
   4   9   0    0.12    0.09
  -5  -9   0   -0.11    0.09
  -5  -9   0   -0.08    0.08
  -5  -9   0   -0.06    0.12
   5   9   0    0.08    0.10
   5   9   0   -0.07    0.09
  -6  -9   0   -0.19    0.10
  -6  -9   0   -0.06    0.13
  -6  -9   0   -0.06    0.08
   6   9   0    0.15    0.12
  -7  -9   0    0.11    0.13
   7   9   0    0.03    0.07
   7   9   0    0.20    0.14
  -8  -9   0    0.16    0.16
   8   9   0    0.09    0.15
   7 -10   0    0.11    0.14
  -7  10   0    1.15    0.27
   6 -10   0    0.07    0.10
  -6  10   0   -0.62    0.27
  -6  10   0    0.72    0.25
   5 -10   0    0.04    0.10
  -5  10   0    0.26    0.15
  -5  10   0   -0.46    0.27
  -5  10   0    0.58    0.20
   4 -10   0    0.80    0.14
   4 -10   0    0.83    0.16
   4 -10   0    1.23    0.19
  -4  10   0    0.41    0.24
  -4  10   0    1.02    0.18
   3 -10   0    0.26    0.13
   3 -10   0    0.17    0.11
   3 -10   0    0.03    0.11
  -3  10   0    0.02    0.13
  -3  10   0    0.37    0.15
  -3  10   0   -0.18    0.17
   2 -10   0   -0.05    0.08
   2 -10   0   -0.15    0.08
   2 -10   0    0.08    0.11
  -2  10   0    0.17    0.11
  -2  10   0    0.02    0.12
   1 -10   0    0.14    0.09
   1 -10   0    0.10    0.09
   1 -10   0    0.15    0.10
  -1  10   0   -0.10    0.21
  -1  10   0    0.04    0.13
   0 -10   0    0.47    0.15
   0 -10   0    0.61    0.12
   0 -10   0    0.60    0.12
   0  10   0    0.78    0.17
   0  10   0    0.52    0.23
  -1 -10   0    3.73    0.24
  -1 -10   0    3.97    0.24
  -1 -10   0    3.58    0.23
   1  10   0    3.30    0.22
  -2 -10   0    0.53    0.12
  -2 -10   0    0.52    0.13
  -2 -10   0    0.63    0.14
   2  10   0    0.79    0.11
   2  10   0    0.58    0.15
  -3 -10   0    0.32    0.12
  -3 -10   0    0.23    0.12
  -3 -10   0    0.39    0.11
  -3 -10   0    0.54    0.15
   3  10   0    0.46    0.11
   3  10   0    0.24    0.12
  -4 -10   0    0.00    0.09
  -4 -10   0    0.05    0.10
  -4 -10   0   -0.01    0.09
   4  10   0    0.21    0.10
   4  10   0    0.06    0.11
  -5 -10   0   -0.04    0.09
  -5 -10   0   -0.06    0.13
   5  10   0    0.06    0.10
   5  10   0    0.02    0.11
  -6 -10   0    0.44    0.12
  -6 -10   0    0.29    0.16
   6  10   0    0.70    0.15
  -7 -10   0    0.96    0.20
   7  10   0    1.03    0.13
   7  10   0    1.01    0.19
   5 -11   0   -0.09    0.09
  -5  11   0    0.05    0.14
   4 -11   0   -0.14    0.12
   4 -11   0    0.16    0.16
   4 -11   0   -0.02    0.10
  -4  11   0    0.05    0.15
  -4  11   0   -0.40    0.20
   3 -11   0   -0.20    0.11
   3 -11   0   -0.14    0.12
   3 -11   0   -0.07    0.11
  -3  11   0    0.09    0.15
   2 -11   0    0.04    0.10
   2 -11   0    0.29    0.14
   2 -11   0   -0.02    0.09
  -2  11   0   -0.36    0.24
  -2  11   0    0.09    0.11
   1 -11   0    0.10    0.10
   1 -11   0   -0.01    0.10
   1 -11   0    0.11    0.10
  -1  11   0    0.04    0.11
  -1  11   0   -0.26    0.15
   0 -11   0    0.67    0.17
   0 -11   0    0.71    0.14
   0 -11   0    0.60    0.13
   0  11   0    0.65    0.17
  -1 -11   0    0.03    0.12
  -1 -11   0    0.01    0.13
  -1 -11   0   -0.07    0.11
   1  11   0   -0.06    0.10
  -2 -11   0    0.28    0.15
  -2 -11   0    0.25    0.12
  -2 -11   0    0.44    0.14
   2  11   0    0.00    0.13
  -3 -11   0    0.29    0.13
  -3 -11   0    0.34    0.15
  -3 -11   0    0.15    0.10
   3  11   0    0.48    0.14
   3  11   0    0.31    0.11
  -4 -11   0   -0.15    0.09
  -4 -11   0    0.11    0.09
   4  11   0    0.15    0.11
   4  11   0    0.01    0.11
  -5 -11   0   -0.13    0.10
  -5 -11   0    0.11    0.16
   5  11   0    0.04    0.11
  -6 -11   0    0.19    0.10
  -6 -11   0    0.15    0.17
   6  11   0    0.30    0.15
   4 -12   0   -0.20    0.11
   4 -12   0    0.01    0.11
  -4  12   0    0.07    0.16
   3 -12   0    0.02    0.15
   3 -12   0   -0.09    0.12
   3 -12   0   -0.05    0.12
  -3  12   0   -0.16    0.15
   2 -12   0    0.19    0.15
   2 -12   0   -0.04    0.13
   2 -12   0    0.24    0.16
  -2  12   0    0.40    0.18
   1 -12   0   -0.10    0.09
   1 -12   0    0.10    0.18
   1 -12   0   -0.03    0.11
  -1  12   0   -0.06    0.25
  -1  12   0    0.02    0.11
   0 -12   0    1.21    0.20
   0 -12   0    1.36    0.20
   0 -12   0    1.48    0.23
   0  12   0    1.21    0.19
  -1 -12   0    0.21    0.16
  -1 -12   0   -0.02    0.10
  -1 -12   0    0.12    0.13
   1  12   0   -0.04    0.14
  -2 -12   0    0.04    0.14
  -2 -12   0    0.06    0.11
   2  12   0    0.23    0.15
  -3 -12   0    0.05    0.14
  -3 -12   0    0.13    0.12
   3  12   0    0.34    0.15
  -4 -12   0    0.25    0.14
  -4 -12   0    0.24    0.17
   4  12   0    0.15    0.13
   1 -13   0    0.52    0.18
   0 -13   0    0.00    0.16
   0 -13   0    0.12    0.14
   0 -13   0   -0.11    0.14
  -1 -13   0    0.00    0.16
  -1 -13   0   -0.15    0.14
  -4 -12   1    0.20    0.17
  -4 -12   1    0.52    0.15
  -3 -12   1    0.21    0.14
  -3 -12   1    0.19    0.13
   2  12  -1    0.14    0.14
  -2 -12   1    0.05    0.11
  -2 -12   1    0.01    0.11
   1  12  -1    0.61    0.15
  -1 -12   1    0.78    0.17
  -1 -12   1    0.66    0.16
  -1 -12   1    0.48    0.14
   0  12  -1    0.06    0.16
   0 -12   1    0.09    0.15
   0 -12   1    0.16    0.16
   0 -12   1    0.00    0.10
  -1  12  -1   -0.07    0.16
   1 -12   1    0.19    0.13
   1 -12   1   -0.07    0.14
   1 -12   1   -0.01    0.14
  -2  12  -1    0.10    0.16
   2 -12   1   -0.11    0.14
   2 -12   1   -0.11    0.12
   2 -12   1   -0.21    0.13
  -3  12  -1    0.33    0.14
  -3  12  -1   -0.58    0.28
   3 -12   1    0.07    0.15
   3 -12   1    0.02    0.17
   3 -12   1    0.18    0.12
  -4  12  -1   -0.03    0.12
   4 -12   1   -0.40    0.13
   4 -12   1   -0.07    0.15
   4 -12   1   -0.05    0.11
   6  11  -1    0.16    0.12
   6  11  -1    0.37    0.15
  -6 -11   1    0.33    0.18
  -6 -11   1    0.20    0.11
   5  11  -1    0.18    0.12
  -5 -11   1    0.14    0.11
  -5 -11   1    0.03    0.15
   4  11  -1    0.04    0.11
  -4 -11   1    0.05    0.12
  -4 -11   1   -0.10    0.09
   3  11  -1    0.24    0.13
  -3 -11   1   -0.01    0.13
  -3 -11   1    0.14    0.10
   2  11  -1    0.09    0.13
  -2 -11   1    0.03    0.11
  -2 -11   1   -0.11    0.13
  -2 -11   1   -0.04    0.12
   1  11  -1    0.14    0.14
  -1 -11   1   -0.08    0.13
  -1 -11   1    0.11    0.14
  -1 -11   1    0.17    0.13
   0  11  -1    0.74    0.18
   0 -11   1    0.56    0.14
   0 -11   1    0.61    0.13
   0 -11   1    0.68    0.14
  -1  11  -1   -0.14    0.16
  -1  11  -1    0.01    0.14
   1 -11   1   -0.03    0.13
   1 -11   1    0.01    0.13
   1 -11   1    0.10    0.15
  -2  11  -1   -0.02    0.15
   2 -11   1   -0.09    0.12
   2 -11   1   -0.14    0.14
   2 -11   1   -0.18    0.12
  -3  11  -1   -0.01    0.10
   3 -11   1   -0.15    0.08
   3 -11   1   -0.23    0.11
   3 -11   1   -0.13    0.15
  -4  11  -1   -0.34    0.20
  -4  11  -1    0.12    0.12
   4 -11   1   -0.26    0.11
   4 -11   1   -0.15    0.10
   4 -11   1   -0.16    0.12
  -5  11  -1    0.11    0.12
   5 -11   1   -0.07    0.15
   5 -11   1    0.07    0.14
   7  10  -1    0.12    0.15
   7  10  -1    0.13    0.09
  -7 -10   1    0.07    0.11
   6  10  -1    0.46    0.12
   6  10  -1    0.34    0.14
  -6 -10   1    0.47    0.17
  -6 -10   1    0.30    0.11
   5  10  -1    0.10    0.12
  -5 -10   1   -0.03    0.09
  -5 -10   1   -0.03    0.09
   4  10  -1    0.40    0.12
   4  10  -1    0.51    0.13
  -4 -10   1    0.53    0.11
  -4 -10   1    0.42    0.12
  -4 -10   1    0.28    0.10
   3  10  -1    0.71    0.12
   3  10  -1    0.74    0.15
  -3 -10   1    0.65    0.13
  -3 -10   1    0.55    0.13
  -3 -10   1    0.82    0.15
  -3 -10   1    0.58    0.12
   2  10  -1    0.48    0.09
   2  10  -1    0.45    0.14
  -2 -10   1    0.36    0.11
  -2 -10   1    0.37    0.13
  -2 -10   1    0.40    0.12
   1  10  -1    0.10    0.13
  -1 -10   1    0.21    0.12
  -1 -10   1    0.16    0.11
  -1 -10   1    0.21    0.13
   0  10  -1    0.01    0.13
   0 -10   1    0.03    0.08
   0 -10   1   -0.05    0.09
   0 -10   1    0.05    0.08
  -1  10  -1   -0.06    0.13
  -1  10  -1   -0.32    0.20
   1 -10   1   -0.06    0.08
   1 -10   1   -0.09    0.13
   1 -10   1   -0.10    0.11
  -2  10  -1    0.31    0.15
  -2  10  -1   -0.08    0.14
  -2  10  -1    0.01    0.18
   2 -10   1    0.09    0.09
   2 -10   1    0.17    0.14
   2 -10   1    0.05    0.12
  -3  10  -1    0.37    0.17
  -3  10  -1    0.32    0.14
  -3  10  -1   -0.02    0.19
   3 -10   1    0.46    0.15
   3 -10   1    0.48    0.14
   3 -10   1    0.20    0.11
  -4  10  -1    0.23    0.11
  -4  10  -1    0.34    0.20
  -4  10  -1   -0.16    0.19
   4 -10   1    0.19    0.14
   4 -10   1    0.25    0.11
   4 -10   1    0.16    0.10
  -5  10  -1   -0.54    0.26
  -5  10  -1    0.79    0.24
  -5  10  -1    0.17    0.12
   5 -10   1    0.23    0.14
   5 -10   1    0.27    0.15
  -6  10  -1    0.56    0.23
   6 -10   1   -0.14    0.13
  -7  10  -1    0.86    0.25
   7 -10   1   -0.01    0.10
   8   9  -1    0.38    0.16
  -8  -9   1    0.66    0.18
   7   9  -1   -0.05    0.13
   7   9  -1    0.11    0.08
  -7  -9   1    0.02    0.10
   6   9  -1   -0.01    0.09
   6   9  -1    0.04    0.12
  -6  -9   1   -0.02    0.09
  -6  -9   1   -0.01    0.09
   5   9  -1    0.76    0.14
  -5  -9   1    0.61    0.13
  -5  -9   1    0.78    0.14
  -5  -9   1    0.93    0.13
   4   9  -1    0.11    0.09
   4   9  -1    0.10    0.09
  -4  -9   1    0.00    0.09
  -4  -9   1    0.08    0.12
  -4  -9   1    0.04    0.10
   3   9  -1    0.03    0.08
   3   9  -1    0.02    0.10
  -3  -9   1    0.07    0.09
  -3  -9   1    0.05    0.08
  -3  -9   1    0.14    0.08
  -3  -9   1   -0.04    0.07
   2   9  -1    0.11    0.12
   2   9  -1    0.17    0.07
  -2  -9   1    0.13    0.08
  -2  -9   1    0.04    0.09
  -2  -9   1    0.05    0.11
  -2  -9   1    0.13    0.08
   1   9  -1   -0.11    0.08
   1   9  -1    0.06    0.06
  -1  -9   1    0.09    0.08
  -1  -9   1    0.08    0.08
  -1  -9   1   -0.02    0.09
   0   9  -1   -0.04    0.09
   0   9  -1    0.11    0.18
   0   9  -1   -0.06    0.12
   0  -9   1    0.22    0.12
   0  -9   1    0.08    0.08
   0  -9   1    0.19    0.08
  -1   9  -1   -0.09    0.11
  -1   9  -1   -0.18    0.17
  -1   9  -1    0.11    0.13
   1  -9   1    0.13    0.11
   1  -9   1    0.02    0.08
   1  -9   1    0.07    0.11
  -2   9  -1   -0.25    0.20
  -2   9  -1   -0.02    0.12
  -2   9  -1    0.12    0.09
   2  -9   1   -0.04    0.10
   2  -9   1    0.00    0.10
   2  -9   1    0.09    0.12
  -3   9  -1    2.13    0.29
  -3   9  -1    1.82    0.20
  -3   9  -1    1.40    0.27
   3  -9   1    1.75    0.17
   3  -9   1    1.95    0.21
   3  -9   1    2.58    0.23
  -4   9  -1    0.21    0.17
  -4   9  -1    0.20    0.13
  -4   9  -1   -0.24    0.22
   4  -9   1    0.16    0.12
   4  -9   1    0.10    0.09
   4  -9   1    0.14    0.09
  -5   9  -1    0.35    0.20
  -5   9  -1   -0.26    0.24
  -5   9  -1    0.08    0.12
   5  -9   1    0.02    0.09
   5  -9   1    0.10    0.12
  -6   9  -1    0.51    0.25
  -6   9  -1    0.01    0.12
  -6   9  -1   -0.31    0.25
   6  -9   1    0.00    0.09
  -7   9  -1    0.71    0.27
  -7   9  -1   -0.58    0.25
   7  -9   1   -0.03    0.12
  -8   9  -1    1.28    0.31
   9   8  -1    0.81    0.15
   9   8  -1    0.82    0.20
  -9  -8   1    0.89    0.19
   8   8  -1    0.10    0.14
   8   8  -1    0.12    0.11
  -8  -8   1   -0.05    0.13
   7   8  -1    0.37    0.14
   7   8  -1    0.20    0.09
   7   8  -1    0.25    0.08
  -7  -8   1    0.23    0.11
   6   8  -1    0.21    0.08
   6   8  -1    0.44    0.13
   6   8  -1    0.21    0.09
  -6  -8   1    0.23    0.10
  -6  -8   1    0.16    0.10
  -6  -8   1    0.24    0.09
   5   8  -1    0.15    0.08
  -5  -8   1   -0.11    0.08
  -5  -8   1   -0.02    0.08
  -5  -8   1   -0.08    0.08
   4   8  -1    3.75    0.20
   4   8  -1    4.18    0.20
  -4  -8   1    3.42    0.21
  -4  -8   1    3.92    0.19
  -4  -8   1    4.14    0.26
  -4  -8   1    3.68    0.18
   3   8  -1    0.04    0.07
   3   8  -1   -0.03    0.09
  -3  -8   1   -0.11    0.09
  -3  -8   1    0.00    0.08
  -3  -8   1    0.07    0.07
  -3  -8   1   -0.03    0.07
   2   8  -1    1.49    0.16
   2   8  -1    1.89    0.12
  -2  -8   1    1.73    0.16
  -2  -8   1    1.88    0.17
  -2  -8   1    1.82    0.16
  -2  -8   1    1.83    0.17
   1   8  -1    0.26    0.10
   1   8  -1    0.49    0.07
  -1  -8   1    0.30    0.11
  -1  -8   1    0.39    0.11
  -1  -8   1    0.51    0.12
   0   8  -1    0.42    0.13
   0   8  -1    0.51    0.19
   0   8  -1    0.42    0.11
   0   8  -1    0.61    0.06
   0  -8   1    0.47    0.10
   0  -8   1    0.55    0.10
   0  -8   1    0.42    0.09
  -1   8  -1    1.05    0.21
  -1   8  -1    1.26    0.16
  -1   8  -1    1.36    0.20
   1  -8   1    1.25    0.15
   1  -8   1    1.20    0.14
   1  -8   1    1.39    0.15
  -2   8  -1    0.12    0.08
  -2   8  -1    0.07    0.12
  -2   8  -1    0.03    0.14
   2  -8   1    0.05    0.08
   2  -8   1    0.06    0.07
   2  -8   1    0.05    0.09
  -3   8  -1    6.15    0.53
  -3   8  -1    6.53    0.43
  -3   8  -1    6.45    0.29
   3  -8   1    6.61    0.28
   3  -8   1    6.47    0.28
   3  -8   1    6.33    0.28
  -4   8  -1    4.50    0.26
  -4   8  -1    4.37    0.49
  -4   8  -1    4.48    0.42
   4  -8   1    4.72    0.25
   4  -8   1    4.26    0.22
   4  -8   1    4.39    0.25
  -5   8  -1    0.21    0.23
  -5   8  -1    0.56    0.23
  -5   8  -1    0.50    0.11
   5  -8   1    0.50    0.13
   5  -8   1    0.30    0.10
  -6   8  -1    0.89    0.27
  -6   8  -1    0.42    0.14
  -6   8  -1    0.15    0.24
   6  -8   1    0.62    0.14
   6  -8   1    0.75    0.13
  -7   8  -1    1.00    0.31
  -7   8  -1    0.06    0.25
   7  -8   1    0.24    0.11
  -8   8  -1    0.43    0.22
  -8   8  -1   -0.20    0.17
   8  -8   1    0.00    0.10
   9   7  -1    0.26    0.12
   9   7  -1    0.17    0.12
  -9  -7   1    0.18    0.14
   8   7  -1   -0.02    0.09
   8   7  -1    0.06    0.10
  -8  -7   1   -0.07    0.12
   7   7  -1    0.08    0.06
   7   7  -1    0.16    0.12
   7   7  -1    0.02    0.08
  -7  -7   1    0.00    0.08
  -7  -7   1   -0.01    0.08
   6   7  -1    0.90    0.13
   6   7  -1    0.66    0.11
   6   7  -1    0.73    0.09
  -6  -7   1    0.71    0.14
  -6  -7   1    0.64    0.11
  -6  -7   1    0.87    0.11
   5   7  -1    3.07    0.16
   5   7  -1    2.90    0.17
  -5  -7   1    2.98    0.20
  -5  -7   1    2.99    0.20
  -5  -7   1    2.85    0.14
  -5  -7   1    2.95    0.16
   4   7  -1    1.40    0.14
   4   7  -1    1.24    0.12
   4   7  -1    1.44    0.10
   4   7  -1    1.44    0.14
  -4  -7   1    1.25    0.13
  -4  -7   1    1.32    0.11
  -4  -7   1    1.45    0.15
  -4  -7   1    1.25    0.15
   3   7  -1    3.05    0.15
   3   7  -1    2.83    0.15
   3   7  -1    2.85    0.17
   3   7  -1    2.81    0.12
  -3  -7   1    2.86    0.15
  -3  -7   1    3.09    0.17
  -3  -7   1    2.92    0.20
  -3  -7   1    2.85    0.19
   2   7  -1    5.01    0.14
   2   7  -1    5.10    0.20
   2   7  -1    4.90    0.17
   2   7  -1    4.76    0.20
  -2  -7   1    5.00    0.22
  -2  -7   1    4.91    0.19
  -2  -7   1    4.93    0.22
  -2  -7   1    5.45    0.22
   1   7  -1    0.35    0.06
   1   7  -1    0.43    0.06
   1   7  -1    0.23    0.08
  -1  -7   1    0.34    0.08
  -1  -7   1    0.23    0.08
  -1  -7   1    0.36    0.08
  -1  -7   1    0.38    0.09
   0   7  -1    0.02    0.03
   0   7  -1   -0.03    0.07
   0   7  -1    0.05    0.14
   0   7  -1    0.01    0.08
   0  -7   1   -0.02    0.05
   0  -7   1   -0.05    0.08
   0  -7   1   -0.05    0.05
  -1   7  -1    0.60    0.19
  -1   7  -1    0.57    0.12
  -1   7  -1    0.58    0.10
   1  -7   1    0.48    0.09
   1  -7   1    0.45    0.09
   1  -7   1    0.66    0.10
  -2   7  -1    0.70    0.11
  -2   7  -1    0.51    0.14
  -2   7  -1    0.47    0.16
   2  -7   1    0.55    0.10
   2  -7   1    0.61    0.10
   2  -7   1    0.69    0.11
  -3   7  -1    0.36    0.19
  -3   7  -1    0.33    0.10
  -3   7  -1    0.22    0.15
   3  -7   1    0.31    0.08
   3  -7   1    0.38    0.11
   3  -7   1    0.29    0.09
   3  -7   1    0.35    0.10
  -4   7  -1    0.44    0.10
  -4   7  -1    0.26    0.15
  -4   7  -1    0.39    0.19
   4  -7   1    0.40    0.11
   4  -7   1    0.52    0.11
   4  -7   1    0.36    0.08
  -5   7  -1   -0.01    0.09
  -5   7  -1    0.16    0.18
  -5   7  -1   -0.17    0.17
   5  -7   1    0.06    0.07
   5  -7   1   -0.11    0.09
  -6   7  -1    2.44    0.20
  -6   7  -1    2.00    0.33
  -6   7  -1    2.60    0.36
   6  -7   1    2.61    0.17
   6  -7   1    3.04    0.20
  -7   7  -1    0.48    0.24
  -7   7  -1    0.04    0.21
   7  -7   1   -0.15    0.08
  -8   7  -1    1.65    0.31
   8  -7   1    2.63    0.22
  -9   7  -1    0.22    0.18
  -9   7  -1   -0.03    0.22
   9  -7   1    0.11    0.09
  10   6  -1   -0.08    0.13
  10   6  -1    0.07    0.12
 -10  -6   1   -0.04    0.12
   9   6  -1    0.04    0.11
   9   6  -1   -0.07    0.13
  -9  -6   1    0.05    0.12
   8   6  -1    1.14    0.15
   8   6  -1    1.01    0.17
  -8  -6   1    1.05    0.15
  -8  -6   1    1.10    0.16
   7   6  -1    0.08    0.11
   7   6  -1    0.06    0.04
   7   6  -1    0.02    0.08
  -7  -6   1    0.06    0.11
  -7  -6   1    0.12    0.06
  -7  -6   1    0.08    0.08
   6   6  -1    0.04    0.08
   6   6  -1    0.17    0.06
   6   6  -1    0.29    0.11
  -6  -6   1    0.10    0.07
  -6  -6   1    0.10    0.07
  -6  -6   1    0.03    0.10
   5   6  -1    0.24    0.10
   5   6  -1    0.22    0.07
   5   6  -1    0.16    0.07
  -5  -6   1    0.20    0.09
  -5  -6   1    0.28    0.08
  -5  -6   1    0.18    0.11
  -5  -6   1    0.18    0.06
  -5  -6   1    0.27    0.08
   4   6  -1    3.99    0.17
   4   6  -1    3.78    0.15
   4   6  -1    3.69    0.18
   4   6  -1    4.03    0.15
  -4  -6   1    4.15    0.15
  -4  -6   1    3.92    0.19
  -4  -6   1    3.91    0.20
  -4  -6   1    3.76    0.19
  -4  -6   1    3.93    0.17
   3   6  -1    1.92    0.12
   3   6  -1    2.06    0.14
   3   6  -1    2.17    0.12
   3   6  -1    2.13    0.10
   3   6  -1    2.31    0.14
  -3  -6   1    2.14    0.12
  -3  -6   1    2.19    0.14
  -3  -6   1    2.12    0.09
  -3  -6   1    2.15    0.12
  -3  -6   1    2.24    0.17
   2   6  -1    1.12    0.10
   2   6  -1    1.12    0.11
   2   6  -1    1.12    0.07
   2   6  -1    1.02    0.11
   2   6  -1    1.12    0.10
  -2  -6   1    1.24    0.12
  -2  -6   1    1.12    0.10
  -2  -6   1    1.29    0.12
  -2  -6   1    1.13    0.11
   1   6  -1    1.49    0.13
   1   6  -1    1.27    0.11
   1   6  -1    1.52    0.12
   1   6  -1    1.56    0.11
   1   6  -1    1.59    0.08
  -1  -6   1    1.41    0.11
  -1  -6   1    1.48    0.12
  -1  -6   1    1.47    0.10
  -1  -6   1    1.27    0.12
   0   6  -1    9.19    0.45
   0   6  -1    8.94    0.34
   0   6  -1    8.80    0.29
   0   6  -1    8.50    0.17
   0   6  -1    8.55    0.26
   0  -6   1    8.43    0.25
   0  -6   1    8.58    0.25
   0  -6   1    8.61    0.26
  -1   6  -1    1.01    0.16
  -1   6  -1    0.86    0.16
  -1   6  -1    0.98    0.11
   1  -6   1    1.03    0.11
   1  -6   1    0.98    0.11
   1  -6   1    0.85    0.10
   1  -6   1    0.83    0.11
  -2   6  -1    1.34    0.14
  -2   6  -1    1.60    0.23
  -2   6  -1    1.30    0.19
   2  -6   1    1.46    0.14
   2  -6   1    1.32    0.13
   2  -6   1    1.27    0.14
   2  -6   1    1.39    0.12
  -3   6  -1   -0.02    0.08
  -3   6  -1   -0.04    0.12
  -3   6  -1    0.09    0.11
   3  -6   1    0.04    0.06
   3  -6   1    0.02    0.07
   3  -6   1    0.02    0.05
   3  -6   1    0.00    0.05
  -4   6  -1    5.10    0.23
  -4   6  -1    5.20    0.42
  -4   6  -1    5.15    0.42
   4  -6   1    5.31    0.21
   4  -6   1    4.89    0.20
   4  -6   1    5.22    0.21
  -5   6  -1    0.50    0.16
  -5   6  -1    0.62    0.12
  -5   6  -1    0.67    0.22
   5  -6   1    0.77    0.10
   5  -6   1    0.70    0.11
   5  -6   1    0.73    0.11
  -6   6  -1    0.44    0.22
  -6   6  -1    0.15    0.09
  -6   6  -1    0.22    0.14
   6  -6   1    0.28    0.09
   6  -6   1    0.23    0.08
  -7   6  -1    0.20    0.16
  -7   6  -1    0.59    0.25
   7  -6   1    0.38    0.10
  -8   6  -1    1.26    0.30
  -8   6  -1    0.73    0.25
   8  -6   1    1.05    0.13
  -9   6  -1    0.74    0.25
  -9   6  -1    0.06    0.22
   9  -6   1    0.22    0.10
 -10   6  -1    0.95    0.33
 -10   6  -1    0.39    0.25
  10  -6   1    0.38    0.11
  10   5  -1   -0.04    0.09
  10   5  -1    0.01    0.11
 -10  -5   1    0.27    0.13
   9   5  -1    0.07    0.13
   9   5  -1    0.16    0.12
  -9  -5   1    0.19    0.10
  -9  -5   1    0.03    0.11
   8   5  -1    0.48    0.12
   8   5  -1    0.51    0.14
  -8  -5   1    0.37    0.10
  -8  -5   1    0.45    0.11
   7   5  -1    0.22    0.09
   7   5  -1    0.08    0.09
   7   5  -1    0.12    0.03
   7   5  -1    0.12    0.03
  -7  -5   1    0.12    0.08
  -7  -5   1    0.15    0.05
  -7  -5   1   -0.02    0.10
   6   5  -1    0.17    0.05
   6   5  -1    0.13    0.08
   6   5  -1    0.18    0.09
   6   5  -1    0.25    0.05
  -6  -5   1    0.21    0.08
  -6  -5   1    0.20    0.08
  -6  -5   1    0.21    0.04
  -6  -5   1    0.22    0.06
   5   5  -1    0.80    0.10
   5   5  -1    0.71    0.09
   5   5  -1    0.77    0.08
   5   5  -1    0.70    0.04
  -5  -5   1    0.61    0.10
  -5  -5   1    0.57    0.09
  -5  -5   1    0.78    0.09
  -5  -5   1    0.64    0.06
   4   5  -1    0.53    0.07
   4   5  -1    0.52    0.07
   4   5  -1    0.48    0.07
   4   5  -1    0.51    0.08
  -4  -5   1    0.44    0.08
  -4  -5   1    0.51    0.07
  -4  -5   1    0.58    0.10
  -4  -5   1    0.44    0.06
   3   5  -1    1.86    0.13
   3   5  -1    2.42    0.11
   3   5  -1    2.24    0.12
   3   5  -1    2.36    0.11
   3   5  -1    2.60    0.13
  -3  -5   1    2.26    0.11
  -3  -5   1    2.32    0.11
  -3  -5   1    2.24    0.14
  -3  -5   1    2.37    0.14
  -3  -5   1    2.50    0.14
   2   5  -1    0.04    0.03
   2   5  -1    0.04    0.04
   2   5  -1   -0.01    0.04
   2   5  -1    0.02    0.05
   2   5  -1    0.06    0.04
  -2  -5   1    0.03    0.04
  -2  -5   1    0.06    0.03
  -2  -5   1   -0.03    0.04
  -2  -5   1    0.06    0.05
  -2  -5   1    0.08    0.05
   1   5  -1   14.27    0.32
   1   5  -1   14.07    0.40
   1   5  -1   14.61    0.32
   1   5  -1   14.11    0.26
   1   5  -1   14.63    0.36
  -1  -5   1   13.85    0.34
  -1  -5   1   13.92    0.32
  -1  -5   1   14.47    0.35
  -1  -5   1   14.77    0.32
   0   5  -1    0.95    0.15
   0   5  -1    1.16    0.13
   0   5  -1    1.11    0.11
   0   5  -1    1.04    0.09
   0   5  -1    0.90    0.10
   0  -5   1    1.21    0.09
   0  -5   1    1.00    0.10
   0  -5   1    1.05    0.09
  -1   5  -1    5.09    0.20
  -1   5  -1    5.16    0.31
  -1   5  -1    5.06    0.20
  -1   5  -1    4.95    0.26
   1  -5   1    5.29    0.18
   1  -5   1    4.96    0.21
   1  -5   1    4.94    0.17
   1  -5   1    5.35    0.19
   1  -5   1    4.82    0.17
  -2   5  -1    3.71    0.16
  -2   5  -1    3.31    0.25
  -2   5  -1    3.65    0.27
   2  -5   1    3.77    0.15
   2  -5   1    3.61    0.16
   2  -5   1    3.53    0.15
   2  -5   1    3.42    0.15
   2  -5   1    3.49    0.17
  -3   5  -1    0.08    0.12
  -3   5  -1    0.22    0.08
  -3   5  -1    0.20    0.13
   3  -5   1    0.16    0.06
   3  -5   1    0.22    0.06
   3  -5   1    0.24    0.06
   3  -5   1    0.25    0.07
   3  -5   1    0.17    0.07
  -4   5  -1    0.13    0.15
  -4   5  -1    0.14    0.10
  -4   5  -1    0.11    0.08
   4  -5   1    0.13    0.08
   4  -5   1    0.24    0.08
   4  -5   1    0.23    0.06
   4  -5   1    0.18    0.05
  -5   5  -1    2.18    0.31
  -5   5  -1    2.08    0.15
  -5   5  -1    1.84    0.27
   5  -5   1    1.85    0.14
   5  -5   1    2.14    0.17
   5  -5   1    2.03    0.12
   5  -5   1    2.01    0.13
   5  -5   1    2.10    0.15
  -6   5  -1    0.49    0.09
  -6   5  -1    0.50    0.18
  -6   5  -1    0.79    0.21
  -6   5  -1    0.93    0.11
   6  -5   1    0.71    0.10
   6  -5   1    0.81    0.13
   6  -5   1    0.71    0.11
  -7   5  -1    1.59    0.31
  -7   5  -1    1.24    0.25
   7  -5   1    1.00    0.16
   7  -5   1    1.56    0.14
  -8   5  -1    0.35    0.19
  -8   5  -1    0.08    0.18
   8  -5   1    0.01    0.14
   8  -5   1    0.30    0.09
  -9   5  -1    0.85    0.25
  -9   5  -1    1.70    0.36
   9  -5   1    0.98    0.12
   9  -5   1    0.64    0.15
 -10   5  -1    0.72    0.30
 -10   5  -1    0.29    0.22
  10  -5   1    0.08    0.18
  10  -5   1    0.26    0.09
  11   4  -1    0.15    0.16
  11   4  -1    0.09    0.15
 -11  -4   1    0.15    0.14
 -11  -4   1    0.18    0.13
 -11  -4   1    0.47    0.17
  10   4  -1    0.25    0.15
  10   4  -1    0.19    0.11
 -10  -4   1    0.32    0.14
 -10  -4   1    0.32    0.13
 -10  -4   1    0.19    0.11
   9   4  -1    0.11    0.09
   9   4  -1   -0.01    0.13
  -9  -4   1    0.11    0.09
  -9  -4   1   -0.01    0.10
   8   4  -1    1.30    0.16
   8   4  -1    1.37    0.17
  -8  -4   1    1.33    0.16
  -8  -4   1    1.13    0.15
   7   4  -1    0.23    0.09
   7   4  -1    0.34    0.11
  -7  -4   1    0.22    0.04
  -7  -4   1    0.26    0.11
  -7  -4   1    0.23    0.09
   6   4  -1    0.11    0.07
   6   4  -1    0.02    0.07
   6   4  -1    0.01    0.03
   6   4  -1   -0.05    0.03
  -6  -4   1    0.06    0.07
  -6  -4   1    0.04    0.06
  -6  -4   1    0.01    0.04
   5   4  -1    1.31    0.11
   5   4  -1    1.23    0.11
   5   4  -1    1.20    0.08
  -5  -4   1    1.47    0.13
  -5  -4   1    1.29    0.06
  -5  -4   1    1.25    0.06
  -5  -4   1    1.14    0.11
  -5  -4   1    1.29    0.09
   4   4  -1    2.20    0.06
   4   4  -1    2.15    0.12
   4   4  -1    2.27    0.11
   4   4  -1    2.20    0.09
  -4  -4   1    2.11    0.10
  -4  -4   1    2.26    0.14
  -4  -4   1    2.37    0.15
  -4  -4   1    2.13    0.08
  -4  -4   1    2.19    0.09
   3   4  -1    0.35    0.05
   3   4  -1    0.17    0.05
   3   4  -1    0.46    0.06
   3   4  -1    0.40    0.05
  -3  -4   1    0.36    0.06
  -3  -4   1    0.27    0.06
  -3  -4   1    0.26    0.06
  -3  -4   1    0.33    0.05
  -3  -4   1    0.28    0.05
   2   4  -1   -0.03    0.04
   2   4  -1    0.02    0.04
   2   4  -1    0.01    0.03
   2   4  -1    0.01    0.04
   2   4  -1    0.00    0.03
   2   4  -1    0.03    0.04
  -2  -4   1    0.06    0.05
  -2  -4   1   -0.06    0.08
  -2  -4   1   -0.01    0.03
  -2  -4   1   -0.01    0.04
  -2  -4   1   -0.02    0.03
  -2  -4   1    0.03    0.04
  -2  -4   1   -0.03    0.03
   1   4  -1   10.96    0.27
   1   4  -1   11.34    0.27
   1   4  -1   11.05    0.26
   1   4  -1   10.84    0.32
   1   4  -1   11.53    0.25
   1   4  -1   11.19    0.21
  -1  -4   1   10.81    0.27
  -1  -4   1   11.03    0.25
  -1  -4   1   11.46    0.25
  -1  -4   1   11.20    0.27
  -1  -4   1   10.66    0.32
  -1  -4   1   11.25    0.42
  -1  -4   1   11.07    0.25
   0   4  -1    5.15    0.16
   0   4  -1    4.99    0.21
   0   4  -1    4.98    0.17
   0   4  -1    5.17    0.16
   0   4  -1    4.84    0.26
   0   4  -1    4.86    0.16
   0  -4   1    5.05    0.26
   0  -4   1    5.00    0.17
   0  -4   1    4.93    0.16
   0  -4   1    5.15    0.16
   0  -4   1    4.99    0.16
  -1   4  -1   15.60    0.33
  -1   4  -1   15.62    0.33
  -1   4  -1   15.74    0.32
  -1   4  -1   15.92    0.54
  -1   4  -1   15.33    0.37
  -1   4  -1   15.18    0.50
   1  -4   1   15.57    0.32
   1  -4   1   15.26    0.32
   1  -4   1   15.15    0.38
   1  -4   1   15.72    0.52
   1  -4   1   15.00    0.32
   1  -4   1   15.24    0.32
  -2   4  -1    1.62    0.10
  -2   4  -1    1.46    0.10
  -2   4  -1    1.45    0.18
  -2   4  -1    1.68    0.21
  -2   4  -1    1.57    0.09
   2  -4   1    1.48    0.15
   2  -4   1    1.61    0.11
   2  -4   1    1.62    0.10
   2  -4   1    1.49    0.09
   2  -4   1    1.32    0.11
   2  -4   1    1.53    0.10
  -3   4  -1   28.39    0.87
  -3   4  -1   29.45    0.53
  -3   4  -1   28.07    0.53
  -3   4  -1   28.47    0.91
   3  -4   1   28.37    0.52
   3  -4   1   29.07    0.61
   3  -4   1   28.49    0.53
   3  -4   1   28.25    0.51
   3  -4   1   27.79    0.51
  -4   4  -1   31.38    0.58
  -4   4  -1   32.23    1.04
  -4   4  -1   31.56    0.66
  -4   4  -1   31.25    0.96
   4  -4   1   30.74    0.58
   4  -4   1   32.09    0.67
   4  -4   1   31.34    0.56
   4  -4   1   31.86    0.58
   4  -4   1   31.87    0.58
  -5   4  -1    1.98    0.30
  -5   4  -1    2.23    0.14
  -5   4  -1    2.43    0.28
  -5   4  -1    2.07    0.13
   5  -4   1    2.18    0.13
   5  -4   1    2.15    0.13
   5  -4   1    2.07    0.14
   5  -4   1    2.17    0.12
  -6   4  -1    1.54    0.13
  -6   4  -1    1.98    0.29
  -6   4  -1    1.88    0.29
   6  -4   1    1.75    0.17
   6  -4   1    1.77    0.10
   6  -4   1    1.53    0.12
   6  -4   1    1.30    0.12
  -7   4  -1    1.19    0.21
  -7   4  -1    1.31    0.13
  -7   4  -1    1.27    0.12
  -7   4  -1    1.18    0.28
   7  -4   1    1.30    0.10
   7  -4   1    1.16    0.11
   7  -4   1    1.40    0.17
  -8   4  -1    0.40    0.20
  -8   4  -1    0.37    0.18
   8  -4   1    0.24    0.11
   8  -4   1    0.28    0.08
   8  -4   1    0.32    0.09
  -9   4  -1    0.96    0.26
  -9   4  -1    0.64    0.19
   9  -4   1    0.54    0.09
   9  -4   1    0.73    0.18
 -10   4  -1    0.97    0.29
 -10   4  -1    0.95    0.26
  10  -4   1    0.69    0.16
  10  -4   1    0.82    0.10
  11   3  -1    0.15    0.16
  11   3  -1    0.23    0.17
 -11  -3   1    0.62    0.15
 -11  -3   1    0.35    0.12
 -11  -3   1    0.38    0.15
 -11  -3   1    0.54    0.18
  10   3  -1    0.05    0.13
  10   3  -1    0.36    0.15
 -10  -3   1    0.34    0.12
 -10  -3   1    0.15    0.11
 -10  -3   1   -0.01    0.11
 -10  -3   1    0.21    0.14
   9   3  -1    0.23    0.10
   9   3  -1    0.19    0.10
  -9  -3   1    0.38    0.11
  -9  -3   1    0.26    0.11
   8   3  -1    3.07    0.22
   8   3  -1    2.92    0.21
  -8  -3   1    2.80    0.23
  -8  -3   1    3.11    0.21
   7   3  -1    0.70    0.13
   7   3  -1    0.60    0.12
  -7  -3   1    0.44    0.04
  -7  -3   1    0.22    0.10
  -7  -3   1    0.37    0.10
   6   3  -1   15.49    0.38
   6   3  -1   15.90    0.40
  -6  -3   1   15.51    0.27
  -6  -3   1   16.41    0.40
  -6  -3   1   16.15    0.46
   5   3  -1   13.59    0.23
   5   3  -1   13.18    0.32
   5   3  -1   13.57    0.23
   5   3  -1   13.02    0.32
  -5  -3   1   13.61    0.20
  -5  -3   1   13.93    0.39
  -5  -3   1   13.60    0.34
  -5  -3   1   13.34    0.25
  -5  -3   1   13.41    0.20
   4   3  -1    1.86    0.07
   4   3  -1    1.78    0.11
   4   3  -1    1.64    0.10
  -4  -3   1    1.72    0.08
  -4  -3   1    1.85    0.13
  -4  -3   1    1.80    0.11
  -4  -3   1    1.90    0.06
  -4  -3   1    1.90    0.06
   3   3  -1    4.77    0.13
   3   3  -1    5.15    0.15
   3   3  -1    4.98    0.10
   3   3  -1    4.86    0.12
   3   3  -1    4.96    0.15
  -3  -3   1    4.89    0.12
  -3  -3   1    5.06    0.17
  -3  -3   1    4.76    0.13
  -3  -3   1    5.16    0.17
  -3  -3   1    5.07    0.12
   2   3  -1    0.53    0.05
   2   3  -1    0.51    0.06
   2   3  -1    0.52    0.06
   2   3  -1    0.56    0.06
   2   3  -1    0.40    0.05
  -2  -3   1    0.47    0.05
  -2  -3   1    0.47    0.05
  -2  -3   1    0.44    0.05
  -2  -3   1    0.37    0.05
  -2  -3   1    0.43    0.05
   1   3  -1   49.65    0.77
   1   3  -1   49.14    0.71
   1   3  -1   50.03    0.76
   1   3  -1   48.85    0.80
   1   3  -1   49.44    0.76
   1   3  -1   49.34    0.88
  -1  -3   1   49.60    0.80
  -1  -3   1   49.34    1.19
  -1  -3   1   48.93    0.76
  -1  -3   1   48.71    1.20
  -1  -3   1   50.70    0.77
  -1  -3   1   49.83    0.88
  -1  -3   1   50.16    0.77
   0   3  -1    8.52    0.20
   0   3  -1    8.39    0.19
   0   3  -1    8.66    0.19
   0   3  -1    8.32    0.28
   0   3  -1    8.57    0.20
   0   3  -1    8.76    0.21
   0   3  -1    8.76    0.33
   0  -3   1    8.44    0.20
   0  -3   1    8.44    0.19
   0  -3   1    8.36    0.27
   0  -3   1    8.35    0.20
   0  -3   1    8.29    0.19
   0  -3   1    8.50    0.33
  -1   3  -1   15.18    0.31
  -1   3  -1   15.09    0.48
  -1   3  -1   15.53    0.30
  -1   3  -1   15.45    0.30
  -1   3  -1   14.96    0.48
   1  -3   1   14.77    0.29
   1  -3   1   15.20    0.47
   1  -3   1   15.42    0.30
   1  -3   1   15.17    0.34
   1  -3   1   15.29    0.30
   1  -3   1   15.40    0.30
  -2   3  -1    1.49    0.10
  -2   3  -1    1.66    0.09
  -2   3  -1    1.59    0.09
  -2   3  -1    1.65    0.15
  -2   3  -1    1.58    0.15
   2  -3   1    1.65    0.08
   2  -3   1    1.61    0.09
   2  -3   1    1.69    0.09
   2  -3   1    1.56    0.15
   2  -3   1    1.51    0.08
   2  -3   1    1.66    0.09
  -3   3  -1   22.72    0.42
  -3   3  -1   22.34    0.75
  -3   3  -1   22.65    0.41
  -3   3  -1   22.78    0.70
  -3   3  -1   22.37    0.42
  -3   3  -1   23.82    0.48
   3  -3   1   22.44    0.42
   3  -3   1   22.62    0.69
   3  -3   1   22.90    0.42
   3  -3   1   22.81    0.48
   3  -3   1   22.36    0.40
   3  -3   1   22.46    0.42
  -4   3  -1    1.51    0.22
  -4   3  -1    1.66    0.10
  -4   3  -1    1.66    0.10
  -4   3  -1    1.69    0.21
  -4   3  -1    1.40    0.10
   4  -3   1    1.45    0.09
   4  -3   1    1.52    0.10
   4  -3   1    1.59    0.07
   4  -3   1    1.61    0.10
   4  -3   1    1.63    0.10
   4  -3   1    1.69    0.09
  -5   3  -1   16.34    0.70
  -5   3  -1   15.89    0.34
  -5   3  -1   16.02    0.61
  -5   3  -1   16.56    0.40
   5  -3   1   15.95    0.33
   5  -3   1   16.38    0.39
   5  -3   1   16.23    0.32
   5  -3   1   15.31    0.29
   5  -3   1   16.22    0.34
  -6   3  -1    0.15    0.05
  -6   3  -1    0.26    0.12
  -6   3  -1    0.04    0.12
   6  -3   1    0.11    0.05
   6  -3   1    0.05    0.06
   6  -3   1    0.15    0.06
   6  -3   1    0.39    0.11
  -7   3  -1    0.19    0.11
  -7   3  -1    0.45    0.21
  -7   3  -1    0.10    0.06
  -7   3  -1    0.14    0.06
   7  -3   1    0.08    0.07
   7  -3   1    0.13    0.06
   7  -3   1    0.06    0.06
   7  -3   1    0.18    0.11
  -8   3  -1    1.69    0.26
  -8   3  -1    2.00    0.33
  -8   3  -1    1.76    0.15
   8  -3   1    1.70    0.19
   8  -3   1    1.66    0.15
   8  -3   1    1.62    0.12
  -9   3  -1    0.40    0.18
  -9   3  -1    0.41    0.19
   9  -3   1    0.20    0.12
   9  -3   1    0.09    0.08
 -10   3  -1    1.02    0.25
 -10   3  -1    1.29    0.30
  10  -3   1    1.45    0.17
  10  -3   1    1.17    0.19
 -11   3  -1    0.95    0.26
  11  -3   1    1.22    0.17
  11  -3   1    0.89    0.23
  11   2  -1   -0.09    0.14
  11   2  -1    0.09    0.16
 -11  -2   1    0.22    0.11
 -11  -2   1    0.09    0.12
 -11  -2   1    0.13    0.11
 -11  -2   1    0.41    0.13
 -11  -2   1    0.08    0.14
  10   2  -1    0.43    0.13
  10   2  -1    0.48    0.13
 -10  -2   1    0.40    0.17
 -10  -2   1    0.42    0.14
 -10  -2   1    0.40    0.12
   9   2  -1    0.02    0.11
   9   2  -1   -0.16    0.11
  -9  -2   1    0.08    0.12
  -9  -2   1   -0.04    0.09
  -9  -2   1    0.09    0.09
   8   2  -1    5.08    0.23
   8   2  -1    5.45    0.27
  -8  -2   1    4.88    0.30
   7   2  -1   18.32    0.46
   7   2  -1   18.61    0.43
   6   2  -1    0.03    0.07
   6   2  -1   -0.02    0.05
  -6  -2   1    0.02    0.02
   5   2  -1    1.60    0.12
   5   2  -1    1.32    0.11
  -5  -2   1    1.57    0.06
   4   2  -1    1.56    0.05
   4   2  -1    1.54    0.05
   4   2  -1    1.42    0.10
   4   2  -1    1.43    0.09
  -4  -2   1    1.55    0.07
  -4  -2   1    1.56    0.03
  -4  -2   1    1.71    0.11
  -4  -2   1    1.54    0.03
   3   2  -1    1.32    0.05
   3   2  -1    1.25    0.04
   3   2  -1    1.26    0.08
   3   2  -1    1.19    0.08
  -3  -2   1    1.22    0.09
  -3  -2   1    1.30    0.06
  -3  -2   1    1.32    0.08
  -3  -2   1    1.28    0.04
  -3  -2   1    1.25    0.05
   2   2  -1   -0.02    0.03
   2   2  -1   -0.02    0.03
   2   2  -1    0.00    0.02
   2   2  -1    0.03    0.02
   2   2  -1   -0.08    0.02
  -2  -2   1    0.01    0.03
  -2  -2   1    0.02    0.02
  -2  -2   1    0.02    0.02
  -2  -2   1   -0.01    0.02
  -2  -2   1    0.01    0.03
   1   2  -1    5.52    0.13
   1   2  -1    5.45    0.14
   1   2  -1    5.51    0.12
   1   2  -1    5.75    0.14
  -1  -2   1    5.90    0.13
  -1  -2   1    5.62    0.12
  -1  -2   1    5.52    0.13
  -1  -2   1    5.86    0.18
  -1  -2   1    5.86    0.14
  -1  -2   1    5.69    0.14
   0   2  -1  118.93    1.87
   0   2  -1  119.41    3.06
   0   2  -1  120.35    2.81
   0   2  -1  125.42    1.70
   0   2  -1  123.44    2.06
   0   2  -1  120.63    1.81
   0   2  -1  124.38    1.73
   0  -2   1  117.17    1.73
   0  -2   1  117.97    3.04
   0  -2   1  126.09    1.84
   0  -2   1  114.51    1.80
   0  -2   1  118.63    2.74
   0  -2   1  119.62    1.88
  -1   2  -1   44.15    1.13
  -1   2  -1   44.19    1.07
  -1   2  -1   44.24    0.69
  -1   2  -1   44.77    0.68
  -1   2  -1   45.63    0.69
  -1   2  -1   44.13    0.67
   1  -2   1   44.32    0.67
   1  -2   1   43.51    0.69
   1  -2   1   44.50    0.84
   1  -2   1   44.04    1.07
   1  -2   1   44.71    0.69
   1  -2   1   43.80    0.68
  -2   2  -1    2.13    0.08
  -2   2  -1    2.38    0.08
  -2   2  -1    1.98    0.17
  -2   2  -1    1.99    0.08
  -2   2  -1    1.81    0.08
  -2   2  -1    2.25    0.16
  -2   2  -1    2.26    0.09
   2  -2   1    2.16    0.15
   2  -2   1    2.20    0.09
   2  -2   1    2.12    0.08
   2  -2   1    2.28    0.08
   2  -2   1    2.20    0.08
   2  -2   1    2.07    0.08
  -3   2  -1   27.84    0.47
  -3   2  -1   28.30    0.79
  -3   2  -1   28.19    0.56
  -3   2  -1   28.52    0.47
  -3   2  -1   27.70    0.49
  -3   2  -1   28.03    0.45
   3  -2   1   27.69    0.77
   3  -2   1   28.09    0.50
   3  -2   1   28.20    0.45
   3  -2   1   28.23    0.57
   3  -2   1   28.52    0.47
   3  -2   1   28.13    0.47
  -4   2  -1    5.49    0.14
  -4   2  -1    5.26    0.15
  -4   2  -1    5.54    0.28
  -4   2  -1    5.40    0.14
  -4   2  -1    5.55    0.17
   4  -2   1    5.20    0.14
   4  -2   1    5.38    0.13
   4  -2   1    5.27    0.18
   4  -2   1    5.37    0.14
   4  -2   1    5.55    0.15
   4  -2   1    5.24    0.27
  -5   2  -1    6.59    0.35
  -5   2  -1    7.13    0.23
  -5   2  -1    6.78    0.16
   5  -2   1    7.00    0.18
   5  -2   1    7.20    0.24
   5  -2   1    7.09    0.18
   5  -2   1    6.90    0.18
  -6   2  -1    0.26    0.06
  -6   2  -1    0.39    0.06
  -6   2  -1    0.39    0.13
  -6   2  -1    0.26    0.13
  -6   2  -1    0.41    0.05
   6  -2   1    0.33    0.06
   6  -2   1    0.37    0.06
   6  -2   1    0.42    0.07
   6  -2   1    0.49    0.10
  -7   2  -1    3.89    0.13
  -7   2  -1    4.15    0.35
  -7   2  -1    3.81    0.21
  -7   2  -1    3.99    0.43
   7  -2   1    3.80    0.21
   7  -2   1    4.05    0.17
   7  -2   1    3.75    0.09
   7  -2   1    4.11    0.14
  -8   2  -1    0.32    0.21
  -8   2  -1    0.15    0.08
  -8   2  -1    0.28    0.14
   8  -2   1    0.23    0.10
   8  -2   1    0.16    0.08
   8  -2   1    0.22    0.05
  -9   2  -1   12.54    0.76
  -9   2  -1   10.26    0.40
  -9   2  -1   10.19    0.58
   9  -2   1   10.30    0.22
   9  -2   1   10.64    0.32
   9  -2   1    9.77    0.38
 -10   2  -1    0.86    0.28
 -10   2  -1    0.32    0.17
  10  -2   1    0.32    0.12
  10  -2   1    0.29    0.17
 -11   2  -1    0.90    0.24
 -11   2  -1    1.30    0.32
  11  -2   1    0.87    0.16
  11  -2   1    0.65    0.21
  11   1  -1    0.37    0.15
  11   1  -1    0.33    0.14
 -11  -1   1    0.33    0.12
 -11  -1   1    0.44    0.19
 -11  -1   1    0.39    0.15
  10   1  -1    0.62    0.17
  10   1  -1    0.73    0.16
 -10  -1   1    0.77    0.20
 -10  -1   1    0.38    0.14
 -10  -1   1    0.43    0.16
   9   1  -1    0.07    0.11
   9   1  -1    0.08    0.12
  -9  -1   1    0.05    0.10
  -9  -1   1    0.12    0.11
   8   1  -1    2.32    0.16
   8   1  -1    1.92    0.17
  -8  -1   1    2.35    0.22
  -8  -1   1    2.28    0.26
   7   1  -1   -0.01    0.09
   7   1  -1    0.14    0.09
  -7  -1   1    0.01    0.06
  -7  -1   1    0.03    0.03
   6   1  -1    5.10    0.20
   6   1  -1    4.85    0.21
  -6  -1   1    4.88    0.10
  -6  -1   1    4.86    0.09
  -6  -1   1    4.75    0.09
   5   1  -1    0.03    0.06
   5   1  -1    0.05    0.06
  -5  -1   1    0.06    0.02
   4   1  -1   38.65    0.67
   4   1  -1   38.92    0.63
  -4  -1   1   38.73    0.51
   3   1  -1   50.58    0.79
   3   1  -1   51.01    0.77
   3   1  -1   52.61    0.79
   3   1  -1   52.84    0.82
  -3  -1   1   52.43    0.66
   2   1  -1   76.40    1.20
   2   1  -1   76.57    1.07
  -2  -1   1   77.61    1.05
  -2  -1   1   75.72    1.15
  -2  -1   1   76.33    1.14
  -2  -1   1   78.25    1.19
   1   1  -1   21.67    0.29
   1   1  -1   20.69    0.33
   1   1  -1   21.33    0.35
   1   1  -1   21.67    0.33
  -1  -1   1   21.16    0.33
  -1  -1   1   21.65    0.33
  -1  -1   1   21.64    0.29
  -1  -1   1   21.39    0.35
  -1  -1   1   22.10    0.38
   0   1  -1    1.23    0.07
   0   1  -1    1.30    0.07
   0   1  -1    1.44    0.05
   0   1  -1    1.39    0.04
   0   1  -1    1.29    0.04
   0  -1   1    1.26    0.04
   0  -1   1    1.45    0.07
   0  -1   1    1.28    0.07
   0  -1   1    1.27    0.04
   0  -1   1    1.30    0.04
   0  -1   1    1.25    0.04
  -1   1  -1    0.25    0.02
  -1   1  -1    0.17    0.02
  -1   1  -1    0.14    0.03
  -1   1  -1    0.12    0.04
  -1   1  -1    0.19    0.02
  -1   1  -1    0.17    0.03
   1  -1   1    0.17    0.02
   1  -1   1    0.17    0.02
   1  -1   1    0.15    0.03
   1  -1   1    0.19    0.02
   1  -1   1    0.12    0.03
   1  -1   1    0.16    0.01
  -2   1  -1    0.40    0.03
  -2   1  -1    0.42    0.03
  -2   1  -1    0.31    0.04
  -2   1  -1    0.25    0.07
  -2   1  -1    0.35    0.03
  -2   1  -1    0.30    0.05
   2  -1   1    0.40    0.04
   2  -1   1    0.48    0.04
   2  -1   1    0.35    0.05
   2  -1   1    0.38    0.03
   2  -1   1    0.33    0.06
  -3   1  -1    0.08    0.02
  -3   1  -1    0.10    0.05
  -3   1  -1    0.08    0.03
  -3   1  -1    0.08    0.02
   3  -1   1    0.10    0.03
   3  -1   1    0.13    0.03
   3  -1   1    0.13    0.04
   3  -1   1    0.11    0.03
   3  -1   1    0.08    0.02
   3  -1   1    0.04    0.04
  -4   1  -1    0.01    0.03
  -4   1  -1   -0.03    0.04
  -4   1  -1    0.09    0.03
  -4   1  -1    0.04    0.03
  -4   1  -1    0.04    0.02
   4  -1   1    0.04    0.03
   4  -1   1    0.04    0.03
   4  -1   1    0.10    0.04
   4  -1   1   -0.04    0.05
  -5   1  -1    2.78    0.15
  -5   1  -1    2.58    0.08
  -5   1  -1    2.65    0.09
  -5   1  -1    2.67    0.22
  -5   1  -1    2.73    0.09
   5  -1   1    2.53    0.07
   5  -1   1    2.70    0.09
   5  -1   1    2.68    0.11
   5  -1   1    2.55    0.13
  -6   1  -1   -0.02    0.08
  -6   1  -1    0.01    0.05
  -6   1  -1    0.03    0.03
  -6   1  -1    0.01    0.03
   6  -1   1    0.01    0.03
   6  -1   1   -0.02    0.05
   6  -1   1    0.02    0.06
   6  -1   1    0.01    0.03
   6  -1   1    0.02    0.01
  -7   1  -1   18.78    0.31
  -7   1  -1   19.90    0.74
  -7   1  -1   18.93    0.82
  -7   1  -1   18.89    0.53
  -7   1  -1   18.82    0.31
   7  -1   1   18.85    0.41
   7  -1   1   19.38    0.33
   7  -1   1   18.65    0.47
   7  -1   1   18.64    0.33
  -8   1  -1    2.88    0.31
  -8   1  -1    2.56    0.20
  -8   1  -1    2.49    0.33
   8  -1   1    2.38    0.15
   8  -1   1    2.32    0.08
   8  -1   1    2.29    0.18
   8  -1   1    2.36    0.07
  -9   1  -1    0.15    0.09
  -9   1  -1    0.29    0.15
  -9   1  -1    0.41    0.21
   9  -1   1    0.03    0.13
   9  -1   1    0.18    0.10
 -10   1  -1    0.47    0.24
 -10   1  -1    0.38    0.17
  10  -1   1    0.08    0.11
  10  -1   1    0.25    0.12
 -11   1  -1    0.69    0.26
 -11   1  -1    0.04    0.14
  11  -1   1   -0.10    0.10
  11  -1   1    0.09    0.14
  11   0  -1   -0.18    0.15
  11   0  -1    0.07    0.13
 -11   0   1    0.07    0.11
 -11   0   1    0.60    0.22
  10   0  -1    0.88    0.16
  10   0  -1    0.82    0.15
 -10   0   1    1.06    0.25
 -10   0   1    0.77    0.16
 -10   0   1    0.80    0.21
   9   0  -1    0.77    0.14
   9   0  -1    0.76    0.16
  -9   0   1    0.58    0.13
  -9   0   1    0.67    0.19
   8   0  -1    0.13    0.09
   8   0  -1   -0.09    0.09
  -8   0   1   -0.01    0.08
  -8   0   1    0.04    0.09
   7   0  -1   -0.09    0.05
   7   0  -1    0.05    0.10
  -7   0   1    0.03    0.07
  -7   0   1   -0.06    0.10
   6   0  -1    1.15    0.11
   6   0  -1    1.18    0.10
  -6   0   1    1.11    0.05
  -6   0   1    0.96    0.16
  -6   0   1    1.13    0.14
   5   0  -1    0.11    0.05
   5   0  -1    0.14    0.02
   5   0  -1    0.16    0.02
   5   0  -1    0.16    0.05
  -5   0   1    0.17    0.03
  -5   0   1    0.11    0.05
   4   0  -1    0.57    0.03
   4   0  -1    0.63    0.07
   4   0  -1    0.50    0.06
   4   0  -1    0.56    0.03
  -4   0   1    0.57    0.03
  -4   0   1    0.72    0.09
  -4   0   1    0.56    0.02
   3   0  -1   28.02    0.41
   3   0  -1   27.60    0.48
   3   0  -1   27.65    0.41
   3   0  -1   27.99    0.45
  -3   0   1   28.44    0.41
  -3   0   1   27.54    0.61
  -3   0   1   27.94    0.41
   2   0  -1  100.40    1.51
   2   0  -1   98.58    1.43
  -2   0   1  100.45    1.48
  -2   0   1  100.36    1.48
  -2   0   1  100.60    1.87
   1   0  -1    6.89    0.11
   1   0  -1    6.36    0.11
  -1   0   1    7.04    0.11
  -1   0   1    6.93    0.17
  -1   0   1    6.97    0.11
  -1   0   1    7.07    0.11
   0   0  -1    0.00    0.00
   0   0  -1    0.00    0.00
   0   0  -1    0.00    0.00
   0   0  -1   -0.01    0.00
   0   0  -1   -0.01    0.01
   0   0  -1    0.00    0.00
   0   0  -1    0.00    0.00
   0   0   1    0.00    0.00
   0   0   1    0.00    0.00
   0   0   1   -0.01    0.00
   0   0   1    0.00    0.00
   0   0   1    0.00    0.00
   0   0   1    0.00    0.00
   0   0   1   -0.01    0.00
  -1   0  -1   40.52    0.58
  -1   0  -1   36.94    0.96
  -1   0  -1   38.81    0.88
  -1   0  -1   39.98    0.61
  -1   0  -1   41.31    0.61
   1   0   1   37.25    0.88
   1   0   1   40.11    0.97
  -2   0  -1  121.83    1.80
  -2   0  -1  116.74    2.80
  -2   0  -1  123.07    1.79
   2   0   1  120.86    1.71
   2   0   1  121.30    1.82
   2   0   1  121.86    1.78
  -3   0  -1   11.52    0.18
  -3   0  -1   11.23    0.37
  -3   0  -1   11.50    0.19
   3   0   1   11.35    0.18
   3   0   1   11.41    0.24
   3   0   1   11.65    0.22
   3   0   1   11.30    0.19
  -4   0  -1   18.66    0.29
  -4   0  -1   18.84    0.29
  -4   0  -1   19.14    0.58
   4   0   1   18.92    0.29
   4   0   1   18.90    0.34
   4   0   1   18.48    0.38
   4   0   1   19.21    0.30
   4   0   1   18.78    0.28
  -5   0  -1    2.47    0.21
  -5   0  -1    2.49    0.06
  -5   0  -1    2.53    0.06
   5   0   1    2.45    0.11
   5   0   1    2.59    0.13
   5   0   1    2.59    0.07
   5   0   1    2.56    0.07
  -6   0  -1    2.34    0.16
  -6   0  -1    2.07    0.22
   6   0   1    2.13    0.06
   6   0   1    2.21    0.13
   6   0   1    2.52    0.15
   6   0   1    2.14    0.06
  -7   0  -1    0.28    0.13
  -7   0  -1    0.47    0.09
  -7   0  -1    0.29    0.15
   7   0   1    0.37    0.09
   7   0   1    0.41    0.10
  -8   0  -1    0.07    0.13
  -8   0  -1    0.13    0.11
  -8   0  -1    0.13    0.09
   8   0   1    0.06    0.08
   8   0   1    0.01    0.09
  -9   0  -1    0.85    0.14
  -9   0  -1    0.68    0.18
  -9   0  -1    0.78    0.23
   9   0   1    0.49    0.13
   9   0   1    0.93    0.14
 -10   0  -1    0.19    0.14
 -10   0  -1    0.05    0.09
 -10   0  -1    0.38    0.21
  10   0   1    0.08    0.11
  10   0   1    0.05    0.11
 -11   0  -1    0.68    0.25
 -11   0  -1    0.04    0.14
  11   0   1   -0.02    0.16
  11   0   1   -0.14    0.11
  11  -1  -1   -0.21    0.10
  11  -1  -1    0.00    0.12
 -11   1   1    0.08    0.16
  10  -1  -1   -0.06    0.14
  10  -1  -1    0.07    0.11
 -10   1   1    0.08    0.14
 -10   1   1    0.05    0.14
 -10   1   1   -0.01    0.09
   9  -1  -1    0.00    0.09
   9  -1  -1   -0.26    0.11
  -9   1   1    0.02    0.14
  -9   1   1    0.00    0.09
   8  -1  -1    1.07    0.13
   8  -1  -1    0.90    0.04
   8  -1  -1    1.00    0.14
   8  -1  -1    0.88    0.04
  -8   1   1    0.88    0.14
  -8   1   1    0.84    0.19
   7  -1  -1    0.08    0.08
   7  -1  -1    0.09    0.04
   7  -1  -1    0.05    0.03
   7  -1  -1    0.12    0.11
  -7   1   1    0.16    0.08
  -7   1   1    0.07    0.04
  -7   1   1    0.12    0.10
  -7   1   1    0.11    0.02
  -7   1   1    0.11    0.02
   6  -1  -1    0.48    0.08
   6  -1  -1    0.59    0.08
   6  -1  -1    0.58    0.05
   6  -1  -1    0.60    0.05
  -6   1   1    0.53    0.05
  -6   1   1    0.55    0.04
  -6   1   1    0.38    0.11
  -6   1   1    0.54    0.09
   5  -1  -1    0.01    0.03
   5  -1  -1    0.00    0.01
   5  -1  -1   -0.09    0.06
   5  -1  -1    0.00    0.01
   5  -1  -1    0.05    0.05
  -5   1   1   -0.01    0.03
  -5   1   1    0.00    0.06
  -5   1   1    0.03    0.05
  -5   1   1    0.00    0.03
  -5   1   1    0.05    0.03
   4  -1  -1   16.20    0.35
   4  -1  -1   16.97    0.31
   4  -1  -1   16.56    0.28
  -4   1   1   16.55    0.28
  -4   1   1   16.64    0.28
  -4   1   1   17.14    0.43
  -4   1   1   16.58    0.56
  -4   1   1   16.41    0.28
   3  -1  -1    0.83    0.06
   3  -1  -1    0.87    0.05
   3  -1  -1    0.92    0.07
   3  -1  -1    0.89    0.05
  -3   1   1    0.90    0.05
  -3   1   1    0.89    0.08
  -3   1   1    0.86    0.11
  -3   1   1    0.86    0.05
  -3   1   1    0.85    0.05
   2  -1  -1  261.36    3.81
   2  -1  -1  260.78    3.80
   2  -1  -1  239.77    4.96
  -2   1   1  248.01    6.12
  -2   1   1  258.44    3.75
  -2   1   1  266.48    3.82
  -2   1   1  252.17    5.02
  -2   1   1  253.48    3.69
   1  -1  -1    0.09    0.03
   1  -1  -1    0.17    0.04
   1  -1  -1    0.15    0.03
   1  -1  -1    0.16    0.05
   1  -1  -1    0.14    0.02
  -1   1   1    0.18    0.02
  -1   1   1    0.14    0.03
  -1   1   1    0.16    0.04
  -1   1   1    0.14    0.03
  -1   1   1    0.11    0.06
  -1  -1  -1    0.11    0.02
  -1  -1  -1    0.08    0.02
  -1  -1  -1    0.08    0.01
  -1  -1  -1    0.09    0.02
   1   1   1    0.06    0.02
   1   1   1    0.09    0.02
   1   1   1    0.09    0.01
   1   1   1    0.10    0.02
   1   1   1    0.08    0.02
  -2  -1  -1   95.60    1.43
  -2  -1  -1   92.83    1.40
  -2  -1  -1   95.65    1.21
   2   1   1   93.35    1.43
   2   1   1   95.30    1.38
   2   1   1   96.69    1.31
  -3  -1  -1    0.31    0.02
  -3  -1  -1    0.34    0.02
  -3  -1  -1    0.32    0.01
  -3  -1  -1    0.31    0.01
   3   1   1    0.34    0.05
   3   1   1    0.32    0.04
   3   1   1    0.32    0.02
   3   1   1    0.30    0.02
  -4  -1  -1    0.14    0.02
   4   1   1    0.15    0.05
   4   1   1    0.19    0.06
   5   1   1    0.04    0.05
   5   1   1   -0.04    0.05
  -6  -1  -1   17.71    0.62
   6   1   1   17.85    0.39
   6   1   1   17.93    0.42
  -7  -1  -1    0.05    0.10
   7   1   1    0.00    0.08
   7   1   1    0.06    0.07
  -8  -1  -1    0.20    0.11
  -8  -1  -1    0.08    0.12
  -8  -1  -1    0.27    0.09
   8   1   1    0.21    0.10
   8   1   1    0.30    0.10
  -9  -1  -1    0.14    0.14
  -9  -1  -1    0.00    0.08
  -9  -1  -1    0.00    0.11
   9   1   1    0.00    0.07
   9   1   1    0.01    0.09
 -10  -1  -1   -0.02    0.09
 -10  -1  -1   -0.07    0.11
  10   1   1    0.04    0.14
  10   1   1   -0.07    0.11
 -11  -1  -1    0.59    0.20
 -11  -1  -1    0.04    0.13
  11   1   1    0.03    0.13
  11   1   1   -0.30    0.15
  11  -2  -1   -0.09    0.11
  11  -2  -1    0.04    0.13
 -11   2   1   -0.01    0.16
 -11   2   1    0.44    0.20
  10  -2  -1   -0.02    0.11
  10  -2  -1    0.02    0.15
 -10   2   1    0.15    0.15
 -10   2   1    0.42    0.22
   9  -2  -1    0.16    0.10
   9  -2  -1    0.11    0.04
   9  -2  -1    0.17    0.14
  -9   2   1    0.12    0.15
  -9   2   1    0.29    0.10
   8  -2  -1    0.37    0.09
   8  -2  -1    0.47    0.06
   8  -2  -1    0.42    0.11
  -8   2   1    0.34    0.16
  -8   2   1    0.37    0.10
   7  -2  -1    0.55    0.10
   7  -2  -1    0.55    0.07
   7  -2  -1    0.57    0.10
  -7   2   1    0.61    0.11
  -7   2   1    0.53    0.17
   6  -2  -1    0.01    0.04
   6  -2  -1    0.02    0.06
   6  -2  -1    0.01    0.04
   6  -2  -1    0.02    0.05
  -6   2   1    0.05    0.06
  -6   2   1    0.01    0.08
  -6   2   1    0.06    0.04
   5  -2  -1    3.51    0.17
   5  -2  -1    3.55    0.12
   5  -2  -1    3.72    0.12
   5  -2  -1    3.68    0.13
  -5   2   1    3.68    0.18
  -5   2   1    3.44    0.27
  -5   2   1    3.65    0.12
  -5   2   1    3.56    0.11
  -5   2   1    3.63    0.12
   4  -2  -1   14.22    0.27
   4  -2  -1   14.10    0.27
   4  -2  -1   14.13    0.27
   4  -2  -1   14.04    0.32
  -4   2   1   14.16    0.27
  -4   2   1   14.05    0.26
  -4   2   1   14.56    0.38
  -4   2   1   13.92    0.27
  -4   2   1   13.85    0.51
   3  -2  -1    6.70    0.15
   3  -2  -1    6.70    0.29
   3  -2  -1    6.99    0.21
   3  -2  -1    6.69    0.16
   3  -2  -1    6.66    0.18
   3  -2  -1    6.51    0.16
  -3   2   1    6.56    0.16
  -3   2   1    6.81    0.21
  -3   2   1    6.83    0.16
  -3   2   1    6.81    0.16
  -3   2   1    6.62    0.29
  -3   2   1    6.85    0.16
   2  -2  -1   54.42    1.33
   2  -2  -1   56.58    0.84
   2  -2  -1   55.37    1.08
   2  -2  -1   55.70    0.85
   2  -2  -1   55.55    0.84
   2  -2  -1   55.04    0.82
  -2   2   1   56.01    0.84
  -2   2   1   53.85    1.33
  -2   2   1   54.82    0.82
  -2   2   1   55.63    1.08
  -2   2   1   55.28    0.84
  -2   2   1   57.38    0.84
   1  -2  -1   13.81    0.24
   1  -2  -1   13.54    0.25
   1  -2  -1   13.39    0.24
   1  -2  -1   13.56    0.31
   1  -2  -1   13.68    0.25
   1  -2  -1   13.29    0.39
  -1   2   1   13.72    0.31
  -1   2   1   12.89    0.25
  -1   2   1   13.67    0.30
  -1   2   1   13.45    0.24
  -1   2   1   13.60    0.24
  -1   2   1   13.65    0.40
  -1   2   1   13.39    0.24
   0  -2  -1   20.88    0.35
   0  -2  -1   22.02    0.42
   0  -2  -1   20.94    0.53
   0  -2  -1   21.51    0.35
   0  -2  -1   20.84    0.34
   0  -2  -1   21.16    0.35
   0  -2  -1   21.18    0.45
   0   2   1   20.70    0.34
   0   2   1   21.76    0.42
   0   2   1   20.90    0.35
   0   2   1   20.59    0.35
   0   2   1   20.89    0.35
   0   2   1   21.01    0.53
  -1  -2  -1   10.52    0.19
  -1  -2  -1   10.17    0.30
  -1  -2  -1    9.96    0.21
  -1  -2  -1   10.32    0.19
  -1  -2  -1   10.56    0.19
  -1  -2  -1   10.55    0.26
  -1  -2  -1   10.46    0.24
   1   2   1   10.56    0.19
   1   2   1   10.37    0.19
   1   2   1   10.22    0.19
   1   2   1   10.81    0.24
  -2  -2  -1   82.77    1.21
  -2  -2  -1   81.09    1.43
  -2  -2  -1   81.04    1.14
  -2  -2  -1   80.16    1.24
   2   2   1   82.79    1.15
   2   2   1   78.66    1.19
   2   2   1   79.65    1.22
   2   2   1   83.02    1.14
   2   2   1   81.03    1.43
  -3  -2  -1    5.72    0.11
  -3  -2  -1    5.73    0.11
  -3  -2  -1    5.76    0.11
  -3  -2  -1    5.82    0.20
   3   2   1    5.76    0.11
   3   2   1    5.82    0.15
   3   2   1    5.78    0.15
  -4  -2  -1    1.40    0.11
   4   2   1    1.49    0.09
   4   2   1    1.42    0.04
   4   2   1    1.42    0.04
   4   2   1    1.41    0.10
  -5  -2  -1    0.24    0.02
   5   2   1    0.22    0.06
   5   2   1    0.15    0.05
   6   2   1    5.70    0.20
   6   2   1    6.09    0.22
  -7  -2  -1   -0.15    0.12
   7   2   1   -0.10    0.09
   7   2   1   -0.18    0.08
  -8  -2  -1    1.51    0.24
  -8  -2  -1    1.15    0.23
   8   2   1    1.12    0.15
   8   2   1    1.18    0.16
  -9  -2  -1    0.29    0.16
  -9  -2  -1    0.05    0.09
  -9  -2  -1    0.02    0.10
   9   2   1   -0.01    0.10
   9   2   1   -0.19    0.07
 -10  -2  -1    0.33    0.13
 -10  -2  -1    1.01    0.24
 -10  -2  -1    0.42    0.15
 -10  -2  -1    0.45    0.15
  10   2   1    0.33    0.13
  10   2   1    0.58    0.13
 -11  -2  -1    0.19    0.15
 -11  -2  -1    0.61    0.19
 -11  -2  -1    0.25    0.13
  11   2   1   -0.09    0.16
  11   2   1   -0.08    0.13
  11  -3  -1    0.24    0.15
 -11   3   1    0.36    0.21
 -11   3   1    0.99    0.28
  10  -3  -1    0.24    0.13
 -10   3   1    0.27    0.18
 -10   3   1    0.44    0.20
   9  -3  -1    0.82    0.08
   9  -3  -1    0.93    0.14
   9  -3  -1    0.57    0.16
  -9   3   1    0.76    0.13
  -9   3   1    0.88    0.24
  -9   3   1    0.68    0.21
   8  -3  -1    1.34    0.14
   8  -3  -1    1.24    0.11
   8  -3  -1    1.40    0.18
  -8   3   1    1.26    0.22
  -8   3   1    1.28    0.17
   7  -3  -1   12.38    0.31
   7  -3  -1   12.49    0.29
   7  -3  -1   12.50    0.29
   7  -3  -1   12.57    0.38
  -7   3   1   12.39    0.41
  -7   3   1   12.80    0.62
   6  -3  -1    1.90    0.11
   6  -3  -1    1.91    0.11
   6  -3  -1    2.04    0.16
   6  -3  -1    1.96    0.12
  -6   3   1    1.89    0.15
  -6   3   1    1.92    0.11
  -6   3   1    2.00    0.27
   5  -3  -1    0.08    0.05
   5  -3  -1    0.07    0.05
   5  -3  -1   -0.01    0.05
   5  -3  -1    0.07    0.05
  -5   3   1    0.03    0.05
  -5   3   1    0.05    0.07
  -5   3   1    0.00    0.05
  -5   3   1    0.14    0.06
   4  -3  -1    1.03    0.10
   4  -3  -1    1.04    0.08
   4  -3  -1    1.16    0.08
   4  -3  -1    0.91    0.10
  -4   3   1    0.80    0.14
  -4   3   1    1.09    0.08
  -4   3   1    1.08    0.08
  -4   3   1    1.11    0.10
   3  -3  -1   13.50    0.29
   3  -3  -1   13.81    0.35
   3  -3  -1   13.38    0.48
   3  -3  -1   13.74    0.29
   3  -3  -1   13.56    0.28
   3  -3  -1   13.25    0.27
  -3   3   1   13.79    0.35
  -3   3   1   13.55    0.49
  -3   3   1   13.46    0.29
  -3   3   1   13.69    0.27
  -3   3   1   13.67    0.28
   2  -3  -1   19.41    0.58
   2  -3  -1   19.86    0.45
   2  -3  -1   19.44    0.36
   2  -3  -1   19.52    0.35
   2  -3  -1   19.19    0.35
   2  -3  -1   19.47    0.34
   2  -3  -1   19.75    0.36
  -2   3   1   19.42    0.35
  -2   3   1   19.56    0.36
  -2   3   1   18.97    0.59
  -2   3   1   19.44    0.37
  -2   3   1   19.78    0.45
   1  -3  -1   95.57    1.81
   1  -3  -1   94.54    1.43
   1  -3  -1   95.61    2.20
   1  -3  -1   97.22    1.39
   1  -3  -1   97.57    1.42
   1  -3  -1   94.90    1.42
  -1   3   1   97.99    1.43
  -1   3   1   95.45    1.39
  -1   3   1   95.29    2.21
  -1   3   1   95.05    1.81
  -1   3   1   96.28    1.43
  -1   3   1   96.65    1.42
  -1   3   1   96.02    1.68
   0  -3  -1    1.93    0.12
   0  -3  -1    1.63    0.09
   0  -3  -1    1.58    0.08
   0  -3  -1    1.50    0.07
   0  -3  -1    1.49    0.07
   0  -3  -1    1.62    0.07
   0  -3  -1    1.60    0.12
   0   3   1    1.73    0.10
   0   3   1    1.63    0.13
   0   3   1    1.52    0.08
   0   3   1    1.56    0.07
   0   3   1    1.59    0.08
   0   3   1    1.45    0.07
  -1  -3  -1   81.06    1.20
  -1  -3  -1   80.87    1.22
  -1  -3  -1   82.39    1.26
  -1  -3  -1   81.40    1.45
  -1  -3  -1   83.77    1.22
  -1  -3  -1   83.25    1.88
   1   3   1   81.48    1.45
   1   3   1   82.32    1.22
   1   3   1   81.14    1.26
   1   3   1   82.18    1.22
   1   3   1   85.34    1.14
   1   3   1   83.61    1.20
   1   3   1   82.26    1.88
  -2  -3  -1   47.95    0.74
  -2  -3  -1   48.20    1.16
  -2  -3  -1   48.76    0.80
  -2  -3  -1   48.35    0.91
  -2  -3  -1   47.26    0.73
  -2  -3  -1   48.48    0.74
   2   3   1   49.26    0.72
   2   3   1   49.06    0.75
   2   3   1   48.33    0.74
   2   3   1   48.36    0.91
   2   3   1   48.98    0.73
  -3  -3  -1    2.18    0.08
  -3  -3  -1    2.41    0.14
  -3  -3  -1    2.19    0.08
  -3  -3  -1    2.33    0.13
  -3  -3  -1    2.44    0.08
   3   3   1    2.47    0.10
   3   3   1    2.40    0.09
   3   3   1    2.21    0.08
   3   3   1    2.37    0.09
   3   3   1    2.35    0.08
  -4  -3  -1   34.52    0.52
  -4  -3  -1   34.40    0.74
  -4  -3  -1   34.53    0.52
  -4  -3  -1   33.64    0.52
   4   3   1   33.40    0.58
   4   3   1   34.60    0.59
   4   3   1   34.00    0.53
  -5  -3  -1    0.04    0.06
  -5  -3  -1    0.12    0.03
   5   3   1    0.18    0.06
   5   3   1    0.12    0.02
   5   3   1    0.03    0.07
   5   3   1    0.14    0.02
  -6  -3  -1    0.02    0.03
  -6  -3  -1    0.07    0.06
   6   3   1    0.07    0.07
   6   3   1    0.05    0.08
  -7  -3  -1    0.34    0.11
  -7  -3  -1    0.31    0.15
   7   3   1    0.30    0.08
   7   3   1    0.19    0.10
  -8  -3  -1    2.47    0.31
  -8  -3  -1    2.34    0.23
   8   3   1    2.09    0.20
   8   3   1    1.97    0.16
  -9  -3  -1    0.29    0.15
  -9  -3  -1    0.02    0.08
  -9  -3  -1    0.06    0.09
  -9  -3  -1    0.20    0.12
   9   3   1    0.03    0.12
   9   3   1   -0.04    0.11
 -10  -3  -1    0.06    0.08
 -10  -3  -1    0.27    0.13
 -10  -3  -1    0.01    0.10
 -10  -3  -1    0.19    0.13
  10   3   1   -0.02    0.13
  10   3   1   -0.03    0.10
 -11  -3  -1    0.05    0.11
 -11  -3  -1    0.00    0.11
 -11  -3  -1    0.21    0.14
 -11  -3  -1   -0.08    0.10
  11   3   1    0.01    0.10
  11   3   1   -0.01    0.16
  10  -4  -1    0.02    0.06
  10  -4  -1    0.04    0.12
 -10   4   1    0.33    0.20
 -10   4   1    0.09    0.15
   9  -4  -1    3.60    0.17
   9  -4  -1    3.83    0.25
  -9   4   1    4.06    0.46
   8  -4  -1    0.05    0.07
   8  -4  -1    0.04    0.09
  -8   4   1    0.05    0.12
  -8   4   1    0.06    0.08
   7  -4  -1    0.11    0.07
   7  -4  -1    0.23    0.11
  -7   4   1    0.28    0.07
  -7   4   1    0.21    0.15
  -7   4   1    0.08    0.07
   6  -4  -1    0.59    0.11
   6  -4  -1    0.66    0.09
   6  -4  -1    0.77    0.10
  -6   4   1    0.89    0.09
  -6   4   1    0.59    0.15
  -6   4   1    0.74    0.11
   5  -4  -1    0.61    0.08
   5  -4  -1    0.61    0.08
   5  -4  -1    0.61    0.10
   5  -4  -1    0.54    0.08
  -5   4   1    0.46    0.08
  -5   4   1    0.49    0.07
  -5   4   1    0.53    0.08
  -5   4   1    0.50    0.15
   4  -4  -1   13.99    0.32
   4  -4  -1   13.83    0.32
   4  -4  -1   13.86    0.38
   4  -4  -1   14.05    0.33
  -4   4   1   13.64    0.55
  -4   4   1   13.68    0.32
  -4   4   1   14.29    0.31
  -4   4   1   14.07    0.38
   3  -4  -1   40.56    0.85
   3  -4  -1   40.07    0.67
   3  -4  -1   41.32    0.69
   3  -4  -1   40.17    0.67
   3  -4  -1   40.81    0.68
   3  -4  -1   40.02    0.69
  -3   4   1   41.36    0.68
  -3   4   1   39.12    0.69
  -3   4   1   39.93    0.85
  -3   4   1   39.21    1.12
   2  -4  -1    1.65    0.10
   2  -4  -1    1.55    0.11
   2  -4  -1    1.69    0.17
   2  -4  -1    1.60    0.10
   2  -4  -1    1.59    0.08
   2  -4  -1    1.66    0.11
   2  -4  -1    1.65    0.10
  -2   4   1    1.93    0.13
  -2   4   1    1.61    0.10
  -2   4   1    1.78    0.17
  -2   4   1    1.56    0.10
  -2   4   1    1.75    0.12
  -2   4   1    1.68    0.09
   1  -4  -1    9.30    0.22
   1  -4  -1    8.92    0.35
   1  -4  -1    9.30    0.23
   1  -4  -1    9.30    0.22
   1  -4  -1    9.05    0.22
   1  -4  -1    9.45    0.28
  -1   4   1    8.99    0.22
  -1   4   1    8.92    0.36
  -1   4   1    9.20    0.23
  -1   4   1    9.03    0.26
  -1   4   1    9.32    0.22
   0  -4  -1   28.24    0.50
   0  -4  -1   28.79    0.64
   0  -4  -1   29.70    0.51
   0  -4  -1   28.33    0.50
   0  -4  -1   29.10    0.79
   0  -4  -1   29.28    0.59
   0  -4  -1   28.46    0.51
   0   4   1   29.03    0.51
   0   4   1   28.65    0.50
   0   4   1   28.56    0.51
   0   4   1   28.34    0.78
   0   4   1   29.91    0.60
   0   4   1   27.59    0.73
  -1  -4  -1    1.25    0.13
  -1  -4  -1    1.28    0.10
  -1  -4  -1    1.11    0.08
  -1  -4  -1    1.06    0.07
  -1  -4  -1    1.09    0.08
  -1  -4  -1    1.00    0.07
   1   4   1    1.20    0.07
   1   4   1    1.25    0.15
   1   4   1    1.06    0.08
   1   4   1    1.08    0.07
   1   4   1    1.02    0.08
   1   4   1    1.18    0.09
  -2  -4  -1   11.22    0.30
  -2  -4  -1   11.66    0.40
  -2  -4  -1   11.34    0.28
  -2  -4  -1   11.52    0.24
  -2  -4  -1   11.39    0.24
  -2  -4  -1   11.39    0.24
   2   4   1   11.38    0.31
   2   4   1   11.26    0.25
   2   4   1   11.37    0.24
   2   4   1   11.40    0.24
  -3  -4  -1    4.64    0.19
  -3  -4  -1    4.61    0.13
  -3  -4  -1    4.54    0.13
  -3  -4  -1    4.42    0.14
  -3  -4  -1    4.43    0.17
  -3  -4  -1    4.18    0.18
   3   4   1    4.27    0.15
   3   4   1    4.54    0.13
   3   4   1    4.37    0.13
   3   4   1    4.61    0.19
   3   4   1    4.53    0.14
  -4  -4  -1    2.19    0.09
  -4  -4  -1    2.25    0.09
  -4  -4  -1    2.23    0.13
  -4  -4  -1    1.94    0.16
  -4  -4  -1    2.25    0.10
  -4  -4  -1    2.26    0.16
   4   4   1    2.20    0.10
   4   4   1    2.30    0.09
   4   4   1    2.28    0.12
   4   4   1    2.22    0.11
   4   4   1    2.18    0.05
  -5  -4  -1    3.95    0.10
  -5  -4  -1    4.22    0.20
  -5  -4  -1    4.21    0.22
  -5  -4  -1    4.02    0.25
  -5  -4  -1    4.08    0.12
  -5  -4  -1    4.11    0.10
   5   4   1    4.08    0.11
   5   4   1    4.14    0.17
   5   4   1    4.08    0.12
   5   4   1    3.97    0.18
  -6  -4  -1    0.20    0.09
  -6  -4  -1    0.18    0.08
  -6  -4  -1    0.12    0.10
   6   4   1    0.18    0.10
   6   4   1    0.17    0.03
   6   4   1    0.10    0.08
  -7  -4  -1    0.02    0.07
  -7  -4  -1    0.15    0.11
  -7  -4  -1    0.02    0.09
  -7  -4  -1    0.01    0.03
   7   4   1    0.06    0.07
   7   4   1   -0.04    0.06
  -8  -4  -1    2.38    0.30
  -8  -4  -1    1.92    0.22
  -8  -4  -1    1.70    0.17
   8   4   1    1.89    0.16
   8   4   1    1.83    0.19
  -9  -4  -1    1.52    0.18
  -9  -4  -1    2.03    0.23
   9   4   1    1.54    0.19
   9   4   1    1.47    0.19
 -10  -4  -1    0.23    0.12
 -10  -4  -1    0.39    0.15
 -10  -4  -1    0.16    0.12
  10   4   1    0.20    0.11
  10   4   1    0.40    0.13
 -11  -4  -1    0.72    0.18
 -11  -4  -1    0.90    0.17
 -11  -4  -1    0.87    0.18
  11   4   1    0.65    0.19
  11   4   1    0.67    0.18
  10  -5  -1    0.01    0.08
  10  -5  -1    0.25    0.18
 -10   5   1    0.19    0.21
 -10   5   1    0.98    0.30
   9  -5  -1    0.10    0.08
   9  -5  -1    0.03    0.14
  -9   5   1    0.69    0.25
  -9   5   1    0.22    0.17
   8  -5  -1    0.64    0.13
   8  -5  -1    0.74    0.11
  -8   5   1    0.54    0.22
  -8   5   1    0.89    0.27
   7  -5  -1    0.46    0.09
   7  -5  -1    0.44    0.13
  -7   5   1    0.28    0.09
  -7   5   1    0.39    0.18
   6  -5  -1    1.53    0.14
   6  -5  -1    1.61    0.14
   6  -5  -1    1.46    0.13
   6  -5  -1    1.25    0.13
  -6   5   1    1.09    0.20
  -6   5   1    1.50    0.13
  -6   5   1    1.28    0.16
   5  -5  -1   17.12    0.47
   5  -5  -1   17.72    0.40
   5  -5  -1   16.79    0.40
   5  -5  -1   18.27    0.41
  -5   5   1   17.28    0.40
  -5   5   1   17.98    0.71
  -5   5   1   17.16    0.48
   4  -5  -1    0.45    0.08
   4  -5  -1    0.45    0.09
   4  -5  -1    0.54    0.09
   4  -5  -1    0.44    0.08
   4  -5  -1    0.56    0.09
  -4   5   1    0.33    0.14
  -4   5   1    0.43    0.08
  -4   5   1    0.56    0.10
   3  -5  -1    3.21    0.17
   3  -5  -1    2.81    0.14
   3  -5  -1    2.96    0.13
   3  -5  -1    3.05    0.15
   3  -5  -1    2.96    0.15
   3  -5  -1    2.79    0.14
  -3   5   1    3.07    0.18
  -3   5   1    2.91    0.28
  -3   5   1    2.85    0.14
  -3   5   1    2.94    0.13
   2  -5  -1    0.83    0.08
   2  -5  -1    0.59    0.08
   2  -5  -1    0.64    0.08
   2  -5  -1    0.65    0.09
   2  -5  -1    0.65    0.09
  -2   5   1    0.54    0.07
  -2   5   1    0.55    0.14
  -2   5   1    0.68    0.10
   1  -5  -1   14.56    0.41
   1  -5  -1   14.87    0.53
   1  -5  -1   14.34    0.33
   1  -5  -1   14.24    0.32
   1  -5  -1   15.24    0.33
   1  -5  -1   14.52    0.33
  -1   5   1   14.32    0.32
  -1   5   1   14.24    0.52
  -1   5   1   14.19    0.48
  -1   5   1   14.06    0.32
  -1   5   1   14.56    0.39
  -1   5   1   14.02    0.33
   0  -5  -1    0.51    0.10
   0  -5  -1    0.68    0.08
   0  -5  -1    0.68    0.08
   0  -5  -1    0.62    0.09
   0  -5  -1    0.58    0.07
   0  -5  -1    0.69    0.08
   0  -5  -1    0.59    0.10
   0   5   1    0.62    0.07
   0   5   1    0.62    0.13
   0   5   1    0.69    0.05
   0   5   1    0.72    0.08
   0   5   1    0.67    0.08
   0   5   1    0.55    0.08
   0   5   1    0.56    0.08
  -1  -5  -1    0.52    0.08
  -1  -5  -1    0.43    0.07
  -1  -5  -1    0.70    0.07
  -1  -5  -1    0.43    0.08
  -1  -5  -1    0.35    0.09
   1   5   1    0.43    0.07
   1   5   1    0.42    0.07
   1   5   1    0.47    0.11
   1   5   1    0.50    0.06
   1   5   1    0.40    0.07
   1   5   1    0.50    0.06
  -2  -5  -1    0.10    0.05
  -2  -5  -1    0.06    0.05
  -2  -5  -1   -0.02    0.09
  -2  -5  -1    0.00    0.04
  -2  -5  -1   -0.03    0.06
   2   5   1    0.06    0.05
   2   5   1   -0.05    0.04
   2   5   1    0.10    0.05
   2   5   1    0.08    0.05
  -3  -5  -1   11.64    0.31
  -3  -5  -1   11.58    0.30
  -3  -5  -1   12.74    0.47
  -3  -5  -1   11.84    0.27
  -3  -5  -1   12.18    0.26
  -3  -5  -1   11.82    0.35
  -3  -5  -1   12.64    0.33
   3   5   1   12.10    0.24
   3   5   1   11.86    0.28
   3   5   1   12.17    0.27
   3   5   1   12.05    0.35
   3   5   1   12.02    0.28
  -4  -5  -1    1.98    0.16
  -4  -5  -1    1.77    0.13
  -4  -5  -1    1.89    0.15
  -4  -5  -1    1.90    0.10
  -4  -5  -1    1.82    0.09
   4   5   1    1.63    0.13
   4   5   1    1.90    0.10
   4   5   1    1.68    0.09
   4   5   1    1.88    0.11
  -5  -5  -1    1.55    0.16
  -5  -5  -1    1.33    0.09
  -5  -5  -1    1.57    0.14
  -5  -5  -1    1.58    0.16
  -5  -5  -1    1.48    0.08
   5   5   1    1.37    0.11
   5   5   1    1.26    0.09
   5   5   1    1.44    0.09
   5   5   1    1.39    0.12
  -6  -5  -1   18.08    0.31
  -6  -5  -1   19.06    0.66
  -6  -5  -1   18.72    0.34
  -6  -5  -1   18.80    0.54
  -6  -5  -1   18.68    0.48
   6   5   1   18.91    0.45
   6   5   1   18.42    0.42
   6   5   1   18.30    0.33
  -7  -5  -1    3.15    0.20
  -7  -5  -1    2.80    0.23
   7   5   1    2.83    0.07
   7   5   1    3.04    0.20
   7   5   1    2.82    0.07
   7   5   1    3.02    0.19
  -8  -5  -1    1.52    0.18
  -8  -5  -1    2.20    0.22
   8   5   1    1.81    0.17
   8   5   1    2.02    0.19
  -9  -5  -1    0.09    0.09
  -9  -5  -1    0.03    0.09
   9   5   1    0.08    0.11
   9   5   1    0.12    0.13
 -10  -5  -1    0.80    0.17
 -10  -5  -1    0.80    0.17
  10   5   1    0.67    0.17
  10   5   1    0.52    0.14
  10  -6  -1    0.39    0.20
  10  -6  -1    0.26    0.10
 -10   6   1    0.87    0.31
 -10   6   1    0.32    0.24
   9  -6  -1    0.07    0.16
   9  -6  -1    0.24    0.10
  -9   6   1    0.91    0.28
  -9   6   1    0.20    0.22
   8  -6  -1    0.01    0.09
   8  -6  -1   -0.27    0.08
  -8   6   1   -0.02    0.13
  -8   6   1    0.21    0.16
   7  -6  -1    2.67    0.22
   7  -6  -1    3.03    0.19
  -7   6   1    2.84    0.42
  -7   6   1    1.91    0.22
  -7   6   1    3.07    0.37
   6  -6  -1    3.12    0.19
   6  -6  -1    2.81    0.20
  -6   6   1    3.57    0.40
  -6   6   1    2.93    0.18
  -6   6   1    2.75    0.22
  -6   6   1    2.81    0.34
   5  -6  -1    0.81    0.11
   5  -6  -1    0.82    0.10
   5  -6  -1    1.00    0.12
  -5   6   1    0.85    0.18
  -5   6   1    1.01    0.13
  -5   6   1    0.75    0.12
  -5   6   1    0.90    0.20
   4  -6  -1    9.52    0.28
   4  -6  -1    9.49    0.27
   4  -6  -1    9.63    0.33
   4  -6  -1    9.49    0.28
  -4   6   1    9.91    0.31
  -4   6   1    9.97    0.54
   3  -6  -1    0.21    0.08
   3  -6  -1   -0.07    0.05
   3  -6  -1    0.08    0.06
   3  -6  -1    0.07    0.05
  -3   6   1    0.08    0.06
  -3   6   1   -0.13    0.10
  -3   6   1    0.04    0.14
   2  -6  -1    1.92    0.16
   2  -6  -1    1.96    0.13
   2  -6  -1    2.22    0.14
   2  -6  -1    1.82    0.13
  -2   6   1    2.02    0.28
  -2   6   1    1.86    0.20
  -2   6   1    1.73    0.13
   1  -6  -1   33.68    0.63
   1  -6  -1   32.73    0.62
   1  -6  -1   34.17    0.63
   1  -6  -1   33.42    0.79
  -1   6   1   33.81    1.01
  -1   6   1   33.37    0.94
  -1   6   1   32.71    0.63
   0  -6  -1    2.40    0.13
   0  -6  -1    2.51    0.17
   0  -6  -1    2.32    0.15
   0  -6  -1    2.77    0.15
   0   6   1    2.44    0.15
   0   6   1    2.57    0.14
   0   6   1    2.94    0.28
   0   6   1    2.48    0.09
  -1  -6  -1    3.31    0.16
  -1  -6  -1    3.72    0.16
  -1  -6  -1    3.41    0.19
  -1  -6  -1    3.48    0.15
   1   6   1    3.57    0.16
   1   6   1    3.67    0.29
   1   6   1    3.57    0.18
   1   6   1    3.61    0.16
   1   6   1    3.68    0.12
  -2  -6  -1    0.51    0.08
  -2  -6  -1    0.38    0.08
  -2  -6  -1    0.44    0.09
  -2  -6  -1    0.54    0.07
   2   6   1    0.49    0.08
   2   6   1    0.42    0.09
   2   6   1    0.49    0.07
   2   6   1    0.46    0.08
  -3  -6  -1    0.17    0.07
  -3  -6  -1    0.31    0.07
  -3  -6  -1    0.31    0.09
  -3  -6  -1    0.26    0.07
   3   6   1    0.21    0.06
   3   6   1    0.30    0.07
   3   6   1    0.22    0.07
   3   6   1    0.27    0.04
  -4  -6  -1    0.07    0.03
  -4  -6  -1    0.06    0.03
  -4  -6  -1    0.12    0.09
  -4  -6  -1    0.06    0.05
  -4  -6  -1    0.03    0.06
  -4  -6  -1    0.11    0.07
   4   6   1    0.09    0.06
   4   6   1    0.01    0.07
   4   6   1    0.07    0.05
   4   6   1    0.12    0.07
  -5  -6  -1    0.32    0.07
  -5  -6  -1    0.45    0.10
  -5  -6  -1    0.35    0.08
  -5  -6  -1    0.38    0.10
  -5  -6  -1    0.31    0.08
   5   6   1    0.43    0.08
   5   6   1    0.36    0.07
   5   6   1    0.46    0.11
   5   6   1    0.34    0.07
  -6  -6  -1    1.13    0.16
  -6  -6  -1    0.77    0.13
  -6  -6  -1    0.65    0.12
  -6  -6  -1    0.74    0.08
   6   6   1    0.72    0.10
   6   6   1    0.71    0.11
   6   6   1    1.03    0.10
  -7  -6  -1    0.28    0.10
  -7  -6  -1   -0.01    0.11
  -7  -6  -1   -0.02    0.09
   7   6   1    0.11    0.11
   7   6   1    0.05    0.09
   7   6   1    0.04    0.04
  -8  -6  -1    2.38    0.24
  -8  -6  -1    2.56    0.24
   8   6   1    2.49    0.20
   8   6   1    2.37    0.19
  -9  -6  -1    0.11    0.14
  -9  -6  -1    0.36    0.13
   9   6   1    0.15    0.12
   9   6   1    0.35    0.15
 -10  -6  -1    0.88    0.16
 -10  -6  -1    1.05    0.18
  10   6   1    1.30    0.20
  10   6   1    0.97    0.17
   9  -7  -1    0.07    0.17
   9  -7  -1    0.43    0.12
  -9   7   1    0.43    0.27
  -9   7   1    0.82    0.25
   8  -7  -1    0.09    0.10
   8  -7  -1   -0.19    0.13
  -8   7   1   -0.23    0.19
  -8   7   1    0.71    0.25
   7  -7  -1    0.48    0.12
   7  -7  -1    0.33    0.14
  -7   7   1    0.46    0.19
  -7   7   1    0.87    0.26
   6  -7  -1    5.97    0.27
   6  -7  -1    6.05    0.25
  -6   7   1    5.79    0.26
  -6   7   1    6.12    0.53
  -6   7   1    6.54    0.49
   5  -7  -1    0.01    0.09
  -5   7   1   -0.02    0.16
  -5   7   1    0.07    0.12
  -5   7   1    0.08    0.10
   4  -7  -1    1.87    0.14
   4  -7  -1    1.57    0.14
   4  -7  -1    1.75    0.16
  -4   7   1    1.79    0.29
  -4   7   1    1.73    0.18
  -4   7   1    1.38    0.23
   3  -7  -1    0.78    0.11
   3  -7  -1    0.70    0.11
   3  -7  -1    0.65    0.10
  -3   7   1    0.51    0.16
  -3   7   1    0.75    0.21
  -3   7   1    0.76    0.13
   2  -7  -1    0.59    0.10
   2  -7  -1    0.51    0.11
   2  -7  -1    0.70    0.09
  -2   7   1    0.54    0.12
  -2   7   1    0.70    0.17
  -2   7   1    0.67    0.14
   1  -7  -1    5.40    0.22
   1  -7  -1    5.11    0.21
   1  -7  -1    5.53    0.23
  -1   7   1    4.90    0.21
  -1   7   1    5.68    0.41
  -1   7   1    5.34    0.28
   0  -7  -1    0.09    0.07
   0  -7  -1    0.08    0.08
   0  -7  -1    0.03    0.06
   0  -7  -1    0.04    0.07
   0   7   1    0.23    0.15
   0   7   1    0.14    0.04
   0   7   1   -0.19    0.08
   0   7   1    0.11    0.06
  -1  -7  -1    1.22    0.11
  -1  -7  -1    0.87    0.12
  -1  -7  -1    0.89    0.11
  -1  -7  -1    0.85    0.10
   1   7   1    1.13    0.09
   1   7   1    0.93    0.18
   1   7   1    0.98    0.12
  -2  -7  -1    0.99    0.13
  -2  -7  -1    1.25    0.12
  -2  -7  -1    1.12    0.12
  -2  -7  -1    1.31    0.15
   2   7   1    1.20    0.10
   2   7   1    1.30    0.11
   2   7   1    1.17    0.13
  -3  -7  -1    1.37    0.11
  -3  -7  -1    1.43    0.16
  -3  -7  -1    1.41    0.14
  -3  -7  -1    1.45    0.12
   3   7   1    1.33    0.12
   3   7   1    1.37    0.12
   3   7   1    1.49    0.14
  -4  -7  -1    0.14    0.09
  -4  -7  -1    0.16    0.07
  -4  -7  -1    0.06    0.07
  -4  -7  -1    0.14    0.08
   4   7   1    0.18    0.09
   4   7   1    0.16    0.08
   4   7   1    0.19    0.05
   4   7   1    0.17    0.07
  -5  -7  -1    0.14    0.07
  -5  -7  -1    0.06    0.08
  -5  -7  -1    0.05    0.11
  -5  -7  -1    0.09    0.06
   5   7   1    0.15    0.08
   5   7   1    0.12    0.07
   5   7   1    0.11    0.10
  -6  -7  -1    0.55    0.08
  -6  -7  -1    0.35    0.11
  -6  -7  -1    0.39    0.13
   6   7   1    0.53    0.09
   6   7   1    0.50    0.10
   6   7   1    0.50    0.11
  -7  -7  -1   -0.08    0.08
  -7  -7  -1   -0.02    0.09
   7   7   1    0.04    0.09
   7   7   1    0.05    0.11
  -8  -7  -1    1.08    0.18
  -8  -7  -1    1.03    0.17
   8   7   1    1.15    0.18
   8   7   1    1.07    0.15
  -9  -7  -1    0.54    0.15
  -9  -7  -1    0.37    0.16
   9   7   1    0.45    0.13
   9   7   1    0.47    0.14
   9  -8  -1    0.02    0.10
   8  -8  -1    0.17    0.12
  -8   8   1    0.95    0.28
  -8   8   1   -0.06    0.17
   7  -8  -1    1.15    0.16
  -7   8   1    0.68    0.28
   6  -8  -1    2.56    0.21
  -6   8   1    1.95    0.20
  -6   8   1    2.70    0.35
   5  -8  -1    0.77    0.14
  -5   8   1    0.67    0.12
  -5   8   1    0.47    0.19
   4  -8  -1    1.51    0.15
   4  -8  -1    1.58    0.15
   4  -8  -1    1.23    0.14
  -4   8   1    1.21    0.27
  -4   8   1    2.09    0.31
  -4   8   1    1.21    0.17
   3  -8  -1    0.04    0.08
   3  -8  -1   -0.15    0.10
   3  -8  -1    0.01    0.07
  -3   8   1   -0.21    0.17
  -3   8   1    0.10    0.12
  -3   8   1   -0.09    0.11
   2  -8  -1    0.62    0.12
   2  -8  -1    0.59    0.11
   2  -8  -1    0.48    0.12
  -2   8   1    0.73    0.16
  -2   8   1    0.61    0.18
  -2   8   1    0.67    0.14
   1  -8  -1    1.29    0.14
   1  -8  -1    1.37    0.14
   1  -8  -1    1.31    0.14
  -1   8   1    1.39    0.18
  -1   8   1    1.29    0.24
  -1   8   1    1.30    0.14
   0  -8  -1    0.23    0.08
   0  -8  -1    0.21    0.10
   0  -8  -1    0.20    0.08
   0   8   1    0.17    0.13
   0   8   1    0.22    0.05
   0   8   1    0.11    0.08
   0   8   1    0.16    0.08
  -1  -8  -1    0.25    0.10
  -1  -8  -1    0.34    0.10
  -1  -8  -1    0.36    0.11
  -1  -8  -1    0.25    0.10
   1   8   1    0.26    0.09
   1   8   1    0.41    0.07
  -2  -8  -1   -0.05    0.08
  -2  -8  -1    0.01    0.07
  -2  -8  -1    0.07    0.09
  -2  -8  -1    0.06    0.08
   2   8   1    0.13    0.07
   2   8   1   -0.07    0.09
  -3  -8  -1    0.11    0.06
  -3  -8  -1    0.07    0.09
  -3  -8  -1    0.03    0.10
  -3  -8  -1    0.14    0.07
   3   8   1   -0.02    0.07
   3   8   1   -0.04    0.09
  -4  -8  -1   -0.06    0.07
  -4  -8  -1    0.03    0.11
  -4  -8  -1   -0.01    0.08
  -4  -8  -1   -0.03    0.08
   4   8   1   -0.06    0.09
   4   8   1   -0.03    0.08
  -5  -8  -1   -0.03    0.10
  -5  -8  -1    0.02    0.08
  -5  -8  -1   -0.09    0.07
   5   8   1    0.08    0.08
   5   8   1    0.15    0.10
  -6  -8  -1    1.52    0.14
  -6  -8  -1    1.28    0.16
   6   8   1    1.48    0.17
   6   8   1    1.56    0.14
  -7  -8  -1    0.70    0.16
  -7  -8  -1    0.36    0.12
   7   8   1    0.66    0.13
  -8  -8  -1    0.18    0.12
  -8  -8  -1    0.37    0.13
   8   8   1    0.35    0.15
  -9  -8  -1    0.45    0.14
   9   8   1    0.37    0.17
   8  -9  -1    1.49    0.18
  -8   9   1    1.21    0.33
   7  -9  -1    0.09    0.12
  -7   9   1   -0.16    0.27
   6  -9  -1    0.60    0.15
  -6   9   1    0.35    0.14
  -6   9   1    0.19    0.27
  -6   9   1    0.82    0.22
   5  -9  -1   -0.04    0.11
  -5   9   1    0.21    0.10
  -5   9   1   -0.12    0.23
   4  -9  -1    1.26    0.17
   4  -9  -1    0.91    0.14
   4  -9  -1    0.74    0.13
  -4   9   1    0.60    0.22
  -4   9   1    1.06    0.17
  -4   9   1    1.26    0.25
   3  -9  -1    0.47    0.14
   3  -9  -1    0.43    0.11
   3  -9  -1    0.45    0.12
  -3   9   1    0.23    0.18
  -3   9   1    0.59    0.16
  -3   9   1    0.60    0.15
   2  -9  -1    0.03    0.08
   2  -9  -1   -0.08    0.09
   2  -9  -1   -0.07    0.07
  -2   9   1    0.06    0.09
  -2   9   1   -0.12    0.14
  -2   9   1    0.16    0.11
   1  -9  -1    0.37    0.10
   1  -9  -1    0.27    0.12
   1  -9  -1    0.39    0.11
  -1   9   1    0.52    0.12
  -1   9   1    0.43    0.14
  -1   9   1    0.33    0.17
   0  -9  -1    0.06    0.10
   0  -9  -1   -0.02    0.08
   0  -9  -1   -0.01    0.10
   0   9   1   -0.12    0.11
   0   9   1   -0.15    0.16
  -1  -9  -1    1.44    0.17
  -1  -9  -1    1.26    0.14
  -1  -9  -1    1.54    0.17
  -1  -9  -1    1.25    0.16
   1   9   1    1.22    0.17
   1   9   1    1.54    0.11
  -2  -9  -1    0.78    0.11
  -2  -9  -1    0.55    0.12
  -2  -9  -1    0.85    0.14
  -2  -9  -1    0.82    0.14
   2   9   1    0.53    0.12
   2   9   1    0.96    0.11
  -3  -9  -1    2.47    0.18
  -3  -9  -1    3.18    0.25
  -3  -9  -1    2.88    0.23
  -3  -9  -1    2.55    0.17
   3   9   1    2.68    0.16
   3   9   1    2.64    0.18
  -4  -9  -1    1.03    0.15
  -4  -9  -1    1.30    0.18
  -4  -9  -1    1.32    0.15
  -4  -9  -1    1.19    0.13
   4   9   1    1.36    0.13
   4   9   1    1.20    0.15
  -5  -9  -1    0.36    0.14
  -5  -9  -1    0.11    0.10
  -5  -9  -1    0.20    0.09
   5   9   1    0.24    0.10
   5   9   1    0.25    0.11
  -6  -9  -1   -0.09    0.12
  -6  -9  -1   -0.05    0.07
  -6  -9  -1   -0.09    0.09
   6   9   1    0.07    0.09
   6   9   1    0.13    0.12
  -7  -9  -1    0.25    0.16
   7   9   1    0.13    0.11
  -8  -9  -1    0.25    0.12
   8   9   1    0.45    0.13
   7 -10  -1    0.00    0.10
   6 -10  -1    0.01    0.13
  -6  10   1    0.98    0.25
   5 -10  -1    0.66    0.16
  -5  10   1    0.55    0.14
  -5  10   1   -0.04    0.28
   4 -10  -1    0.21    0.11
   4 -10  -1    0.10    0.13
   4 -10  -1   -0.01    0.10
  -4  10   1    0.62    0.17
  -4  10   1    0.21    0.14
   3 -10  -1    2.41    0.24
   3 -10  -1    1.73    0.18
   3 -10  -1    1.93    0.21
  -3  10   1    2.06    0.20
  -3  10   1    1.46    0.29
   2 -10  -1    0.60    0.14
   2 -10  -1    0.51    0.12
   2 -10  -1    0.68    0.16
  -2  10   1    0.46    0.21
  -2  10   1    0.66    0.14
   1 -10  -1    0.05    0.08
   1 -10  -1   -0.16    0.11
   1 -10  -1   -0.01    0.08
  -1  10   1   -0.28    0.19
  -1  10   1    0.00    0.09
   0 -10  -1    0.77    0.13
   0 -10  -1    0.71    0.12
   0 -10  -1    0.69    0.13
   0  10   1    0.65    0.24
   0  10   1    0.73    0.16
  -1 -10  -1    0.19    0.10
  -1 -10  -1    0.27    0.13
  -1 -10  -1    0.30    0.12
   1  10   1    0.08    0.10
  -2 -10  -1    0.67    0.13
  -2 -10  -1    0.76    0.14
  -2 -10  -1    0.82    0.16
  -2 -10  -1    0.86    0.15
   2  10   1    0.89    0.11
   2  10   1    0.70    0.15
  -3 -10  -1    0.07    0.12
  -3 -10  -1   -0.01    0.09
  -3 -10  -1   -0.13    0.09
  -3 -10  -1    0.02    0.08
   3  10   1    0.11    0.11
   3  10   1    0.08    0.08
  -4 -10  -1    0.17    0.13
  -4 -10  -1    0.04    0.10
  -4 -10  -1    0.28    0.11
   4  10   1    0.20    0.11
   4  10   1    0.23    0.10
  -5 -10  -1   -0.04    0.09
  -5 -10  -1   -0.16    0.11
  -5 -10  -1   -0.02    0.13
   5  10   1   -0.01    0.11
   5  10   1   -0.05    0.09
  -6 -10  -1    0.07    0.14
  -6 -10  -1    0.16    0.10
   6  10   1    0.09    0.10
  -7 -10  -1    1.43    0.22
   7  10   1    1.36    0.18
   5 -11  -1    0.14    0.14
  -5  11   1    0.23    0.12
   4 -11  -1    0.18    0.15
   4 -11  -1   -0.05    0.12
  -4  11   1    0.25    0.13
  -4  11   1   -0.18    0.22
   3 -11  -1    0.11    0.16
   3 -11  -1   -0.20    0.11
   3 -11  -1   -0.03    0.10
  -3  11   1    0.06    0.11
   2 -11  -1   -0.14    0.11
   2 -11  -1    0.03    0.14
   2 -11  -1   -0.12    0.14
  -2  11   1    0.05    0.15
   1 -11  -1    0.68    0.13
   1 -11  -1    0.58    0.16
   1 -11  -1    0.67    0.18
  -1  11   1    0.14    0.25
  -1  11   1    0.73    0.15
   0 -11  -1   -0.14    0.12
   0 -11  -1    0.09    0.09
   0 -11  -1    0.12    0.11
   0  11   1    0.00    0.15
   0  11   1   -0.12    0.09
  -1 -11  -1    0.10    0.13
  -1 -11  -1   -0.09    0.08
  -1 -11  -1   -0.15    0.12
   1  11   1   -0.08    0.13
  -2 -11  -1   -0.15    0.10
  -2 -11  -1    0.07    0.12
  -2 -11  -1    0.00    0.12
   2  11   1   -0.19    0.12
  -3 -11  -1    0.49    0.14
  -3 -11  -1    0.67    0.16
  -3 -11  -1    0.43    0.12
   3  11   1    0.44    0.14
   3  11   1    0.60    0.12
  -4 -11  -1   -0.02    0.11
  -4 -11  -1   -0.11    0.10
  -4 -11  -1    0.07    0.14
   4  11   1    0.03    0.11
   4  11   1    0.00    0.10
  -5 -11  -1    0.07    0.15
  -5 -11  -1    0.05    0.11
   5  11   1    0.13    0.12
   5  11   1   -0.02    0.11
  -6 -11  -1    0.07    0.16
   6  11   1    0.19    0.14
   4 -12  -1   -0.02    0.14
   4 -12  -1    0.12    0.16
  -4  12   1    0.26    0.14
   3 -12  -1    0.11    0.11
   3 -12  -1    0.14    0.14
  -3  12   1   -0.65    0.29
  -3  12   1    0.19    0.17
   2 -12  -1   -0.18    0.14
   2 -12  -1   -0.04    0.12
   2 -12  -1   -0.04    0.16
  -2  12   1    0.10    0.16
   1 -12  -1   -0.15    0.14
   1 -12  -1    0.15    0.14
   1 -12  -1   -0.30    0.15
  -1  12   1    0.09    0.16
  -1  12   1   -0.45    0.23
   0 -12  -1    0.21    0.14
   0 -12  -1   -0.04    0.11
   0 -12  -1    0.08    0.14
   0  12   1    0.23    0.17
  -1 -12  -1   -0.01    0.10
  -1 -12  -1    0.03    0.10
  -1 -12  -1    0.19    0.13
   1  12   1    0.04    0.14
  -2 -12  -1   -0.14    0.09
  -2 -12  -1    0.10    0.11
   2  12   1    0.09    0.11
  -3 -12  -1   -0.15    0.09
  -3 -12  -1   -0.05    0.12
   3  12   1    0.05    0.10
  -4 -12  -1   -0.02    0.15
  -4 -12  -1   -0.01    0.12
   4  12   1    0.08    0.11
   4  12   1    0.05    0.12
  -5 -12  -1    0.21    0.13
   5  12   1    0.33    0.14
   5  12   1    0.28    0.14
   1 -13  -1    0.18    0.13
   1 -13  -1   -0.03    0.15
   1 -13  -1    0.10    0.18
  -1  13   1    0.12    0.17
   0 -13  -1    0.15    0.12
   0 -13  -1    0.25    0.16
   0  13   1    0.28    0.17
  -1 -13  -1    0.28    0.17
  -1 -13  -1    0.54    0.15
   1  13   1    0.48    0.15
  -2 -13  -1    0.18    0.17
  -2 -13  -1    0.65    0.15
   4  12  -2    0.55    0.16
  -4 -12   2    0.67    0.17
  -4 -12   2    0.46    0.18
  -3 -12   2    1.14    0.17
  -3 -12   2    0.90    0.20
  -2 -12   2    0.03    0.11
  -2 -12   2    0.14    0.15
  -1 -12   2    0.11    0.12
  -1 -12   2    0.02    0.11
  -1 -12   2    0.05    0.09
   0  12  -2    0.22    0.13
   0 -12   2    0.08    0.16
   0 -12   2   -0.10    0.11
   0 -12   2    0.29    0.16
  -1  12  -2   -0.14    0.10
   1 -12   2    0.02    0.14
   1 -12   2    0.14    0.15
   1 -12   2    0.08    0.13
   2 -12   2    0.27    0.18
   2 -12   2   -0.07    0.14
   2 -12   2   -0.15    0.13
   3 -12   2    0.04    0.18
   3 -12   2   -0.04    0.14
   3 -12   2    0.03    0.12
   6  11  -2    0.08    0.12
   6  11  -2    0.14    0.14
  -6 -11   2    0.13    0.12
  -6 -11   2   -0.01    0.10
   5  11  -2    0.77    0.15
   5  11  -2    1.00    0.17
  -5 -11   2    0.76    0.15
  -5 -11   2    0.70    0.16
   4  11  -2    0.19    0.11
  -4 -11   2    0.22    0.12
  -4 -11   2    0.04    0.11
  -3 -11   2    0.25    0.16
  -3 -11   2    0.43    0.15
  -2 -11   2    0.22    0.10
  -2 -11   2    0.12    0.14
  -2 -11   2    0.08    0.14
   1  11  -2    0.09    0.14
  -1 -11   2    0.11    0.14
  -1 -11   2    0.10    0.09
  -1 -11   2    0.09    0.14
   0  11  -2    0.22    0.12
   0 -11   2    0.12    0.11
   0 -11   2    0.38    0.14
   0 -11   2    0.21    0.12
  -1  11  -2    1.12    0.18
  -1  11  -2    0.93    0.26
   1 -11   2    1.15    0.19
   1 -11   2    1.73    0.24
   1 -11   2    1.08    0.19
  -2  11  -2    0.47    0.18
  -2  11  -2   -0.39    0.24
   2 -11   2    0.30    0.17
   2 -11   2    0.13    0.14
   2 -11   2    0.41    0.16
  -3  11  -2   -0.56    0.25
  -3  11  -2    0.05    0.11
   3 -11   2   -0.21    0.12
   3 -11   2   -0.13    0.15
   3 -11   2   -0.08    0.13
   4 -11   2   -0.26    0.13
   4 -11   2   -0.02    0.10
   4 -11   2   -0.03    0.15
   5 -11   2   -0.21    0.14
   5 -11   2    0.00    0.10
   7  10  -2    0.06    0.10
   7  10  -2    0.08    0.11
  -7 -10   2   -0.03    0.15
   6  10  -2    0.01    0.13
   6  10  -2    0.02    0.09
  -6 -10   2    0.02    0.10
  -6 -10   2    0.04    0.10
   5  10  -2    0.00    0.11
   5  10  -2   -0.13    0.10
  -5 -10   2    0.07    0.10
  -5 -10   2   -0.01    0.10
   4  10  -2    0.27    0.11
  -4 -10   2    0.03    0.11
  -4 -10   2    0.13    0.14
   3  10  -2    0.12    0.08
  -3 -10   2    0.09    0.10
  -3 -10   2    0.01    0.09
  -3 -10   2   -0.08    0.07
   2  10  -2   -0.03    0.12
  -2 -10   2    0.00    0.12
  -2 -10   2   -0.02    0.10
  -2 -10   2    0.05    0.09
   1  10  -2   -0.18    0.12
  -1 -10   2    0.03    0.12
  -1 -10   2   -0.01    0.10
  -1 -10   2    0.03    0.09
   0  10  -2    1.75    0.21
   0 -10   2    2.03    0.22
   0 -10   2    1.90    0.19
   0 -10   2    2.05    0.21
  -1  10  -2    0.27    0.24
  -1  10  -2    0.53    0.16
   1 -10   2    0.53    0.13
   1 -10   2    0.60    0.15
   1 -10   2    0.52    0.12
  -2  10  -2   -0.03    0.14
  -2  10  -2   -0.18    0.16
  -2  10  -2   -0.22    0.14
   2 -10   2    0.05    0.12
   2 -10   2    0.00    0.08
   2 -10   2    0.04    0.11
  -3  10  -2   -0.11    0.18
  -3  10  -2    0.09    0.16
  -3  10  -2    0.24    0.12
   3 -10   2    0.13    0.10
   3 -10   2    0.05    0.12
   3 -10   2   -0.06    0.13
  -4  10  -2    0.42    0.22
  -4  10  -2   -0.38    0.26
  -4  10  -2    0.01    0.14
   4 -10   2    0.06    0.14
   4 -10   2    0.25    0.14
   4 -10   2    0.21    0.13
  -5  10  -2   -0.31    0.19
  -5  10  -2    0.10    0.20
   5 -10   2   -0.14    0.12
   5 -10   2    0.15    0.14
  -6  10  -2    0.22    0.23
   6 -10   2   -0.09    0.13
   6 -10   2    0.02    0.14
   8   9  -2    0.26    0.17
  -8  -9   2    0.24    0.12
   7   9  -2    0.36    0.10
   7   9  -2    0.56    0.14
  -7  -9   2    0.59    0.17
   6   9  -2    0.07    0.12
   6   9  -2   -0.01    0.08
  -6  -9   2    0.11    0.10
  -6  -9   2   -0.13    0.12
   5   9  -2    0.05    0.11
   5   9  -2    0.00    0.09
  -5  -9   2   -0.03    0.12
  -5  -9   2   -0.08    0.09
   4   9  -2    0.02    0.09
  -4  -9   2    0.04    0.09
  -4  -9   2    0.09    0.10
  -4  -9   2   -0.05    0.07
   3   9  -2    0.12    0.08
   3   9  -2   -0.03    0.10
  -3  -9   2    0.16    0.11
  -3  -9   2    0.04    0.08
  -3  -9   2    0.13    0.07
  -3  -9   2   -0.02    0.11
   2   9  -2    0.49    0.09
   2   9  -2    0.25    0.12
  -2  -9   2    0.37    0.11
  -2  -9   2    0.32    0.10
  -2  -9   2    0.40    0.10
   1   9  -2    1.76    0.17
  -1  -9   2    2.05    0.19
  -1  -9   2    2.05    0.20
  -1  -9   2    2.21    0.21
   0   9  -2    0.12    0.11
   0   9  -2    0.17    0.13
   0  -9   2    0.37    0.10
   0  -9   2    0.23    0.09
   0  -9   2    0.52    0.11
  -1   9  -2    0.50    0.16
  -1   9  -2    0.82    0.16
  -1   9  -2    0.59    0.23
   1  -9   2    0.78    0.13
   1  -9   2    1.02    0.16
   1  -9   2    0.86    0.15
  -2   9  -2    0.93    0.15
  -2   9  -2    0.58    0.25
  -2   9  -2    0.88    0.19
   2  -9   2    0.86    0.15
   2  -9   2    0.97    0.15
   2  -9   2    1.02    0.16
  -3   9  -2    1.44    0.31
  -3   9  -2    2.45    0.34
  -3   9  -2    2.28    0.23
   3  -9   2    2.09    0.19
   3  -9   2    2.19    0.19
   3  -9   2    2.24    0.19
  -4   9  -2    2.51    0.21
  -4   9  -2    1.92    0.36
  -4   9  -2    2.57    0.37
   4  -9   2    2.78    0.24
   4  -9   2    2.60    0.23
   4  -9   2    2.98    0.24
  -5   9  -2    0.47    0.25
  -5   9  -2    0.15    0.21
   5  -9   2    0.57    0.15
   5  -9   2    0.41    0.15
  -6   9  -2   -0.23    0.26
  -6   9  -2    0.37    0.25
   6  -9   2    0.27    0.14
   6  -9   2    0.04    0.12
  -7   9  -2   -0.01    0.23
  -7   9  -2    0.82    0.31
   7  -9   2    0.38    0.14
   9   8  -2   -0.07    0.11
   9   8  -2    0.05    0.13
  -9  -8   2    0.07    0.13
   8   8  -2    0.02    0.10
   8   8  -2    0.02    0.11
  -8  -8   2    0.07    0.10
   7   8  -2    0.06    0.13
   7   8  -2    0.17    0.10
   7   8  -2    0.11    0.08
  -7  -8   2    0.19    0.14
   6   8  -2    0.03    0.11
   6   8  -2    0.12    0.08
   6   8  -2    0.09    0.08
  -6  -8   2    0.03    0.07
  -6  -8   2    0.10    0.13
   5   8  -2    0.44    0.10
   5   8  -2    0.47    0.12
   5   8  -2    0.49    0.09
  -5  -8   2    0.63    0.15
  -5  -8   2    0.32    0.09
  -5  -8   2    0.55    0.11
   4   8  -2    0.24    0.10
   4   8  -2    0.29    0.07
  -4  -8   2    0.34    0.09
  -4  -8   2    0.25    0.09
  -4  -8   2    0.23    0.09
  -4  -8   2    0.20    0.08
   3   8  -2    3.94    0.22
   3   8  -2    3.83    0.18
  -3  -8   2    3.74    0.22
  -3  -8   2    3.69    0.21
  -3  -8   2    3.84    0.22
  -3  -8   2    3.60    0.19
   2   8  -2    3.16    0.19
   2   8  -2    3.18    0.15
  -2  -8   2    3.06    0.17
  -2  -8   2    3.17    0.21
  -2  -8   2    3.49    0.23
   1   8  -2    1.32    0.16
   1   8  -2    1.68    0.10
  -1  -8   2    1.20    0.13
  -1  -8   2    1.32    0.15
  -1  -8   2    1.39    0.15
   0   8  -2   -0.07    0.10
   0   8  -2   -0.01    0.07
   0   8  -2    0.01    0.17
   0  -8   2    0.08    0.08
   0  -8   2   -0.02    0.06
   0  -8   2    0.02    0.07
  -1   8  -2    7.88    0.49
  -1   8  -2    8.50    0.42
  -1   8  -2    8.19    0.30
   1  -8   2    8.50    0.29
   1  -8   2    8.36    0.29
   1  -8   2    8.10    0.31
  -2   8  -2    3.39    0.37
  -2   8  -2    3.49    0.21
  -2   8  -2    3.44    0.33
   2  -8   2    3.96    0.23
   2  -8   2    3.58    0.20
   2  -8   2    3.82    0.23
  -3   8  -2    1.05    0.15
  -3   8  -2    0.77    0.20
  -3   8  -2    0.56    0.24
   3  -8   2    0.53    0.10
   3  -8   2    0.70    0.12
   3  -8   2    0.97    0.14
  -4   8  -2    3.45    0.39
  -4   8  -2    2.10    0.34
  -4   8  -2    3.12    0.23
   4  -8   2    3.05    0.22
   4  -8   2    2.54    0.18
   4  -8   2    2.86    0.20
  -5   8  -2   -0.10    0.18
  -5   8  -2    0.00    0.08
  -5   8  -2   -0.06    0.16
   5  -8   2    0.04    0.08
   5  -8   2    0.19    0.11
  -6   8  -2   -0.23    0.21
  -6   8  -2    0.08    0.21
   6  -8   2   -0.01    0.10
   6  -8   2    0.17    0.11
  -7   8  -2    1.90    0.39
  -7   8  -2    0.84    0.27
   7  -8   2    1.15    0.16
  -8   8  -2    0.86    0.31
  -8   8  -2   -0.52    0.25
   8  -8   2   -0.07    0.10
   9   7  -2    0.23    0.13
   9   7  -2    0.27    0.16
  -9  -7   2    0.16    0.10
   8   7  -2    1.28    0.16
   8   7  -2    1.30    0.19
  -8  -7   2    1.10    0.16
   7   7  -2   -0.07    0.07
   7   7  -2   -0.04    0.05
   7   7  -2    0.02    0.12
  -7  -7   2    0.01    0.06
  -7  -7   2   -0.05    0.11
   6   7  -2    0.11    0.07
   6   7  -2    0.05    0.08
   6   7  -2    0.05    0.07
  -6  -7   2    0.12    0.07
  -6  -7   2   -0.05    0.07
  -6  -7   2    0.03    0.11
   5   7  -2    0.40    0.12
   5   7  -2    0.34    0.09
   5   7  -2    0.19    0.07
  -5  -7   2    0.22    0.11
  -5  -7   2    0.15    0.08
  -5  -7   2    0.17    0.09
   4   7  -2   -0.05    0.04
   4   7  -2   -0.05    0.06
   4   7  -2    0.00    0.06
  -4  -7   2   -0.03    0.06
  -4  -7   2   -0.04    0.05
  -4  -7   2   -0.05    0.07
  -4  -7   2    0.00    0.07
  -4  -7   2   -0.04    0.06
   3   7  -2   -0.03    0.07
   3   7  -2   -0.11    0.07
   3   7  -2    0.05    0.05
   3   7  -2   -0.01    0.05
   3   7  -2   -0.03    0.07
  -3  -7   2    0.02    0.09
  -3  -7   2   -0.05    0.08
  -3  -7   2    0.05    0.03
  -3  -7   2   -0.01    0.06
  -3  -7   2    0.00    0.06
   2   7  -2    3.01    0.14
   2   7  -2    3.12    0.19
   2   7  -2    3.06    0.12
   2   7  -2    3.14    0.17
  -2  -7   2    3.33    0.19
  -2  -7   2    3.06    0.18
  -2  -7   2    2.91    0.17
  -2  -7   2    3.26    0.17
   1   7  -2    0.65    0.07
   1   7  -2    0.55    0.09
   1   7  -2    0.35    0.08
   1   7  -2    0.37    0.11
  -1  -7   2    0.53    0.09
  -1  -7   2    0.46    0.10
  -1  -7   2    0.36    0.08
   0   7  -2    2.49    0.33
   0   7  -2    2.56    0.21
   0   7  -2    2.63    0.10
   0   7  -2    2.80    0.19
   0  -7   2    2.52    0.17
   0  -7   2    2.47    0.18
   0  -7   2    2.79    0.18
  -1   7  -2    2.03    0.18
  -1   7  -2    2.10    0.23
  -1   7  -2    2.28    0.28
   1  -7   2    2.20    0.17
   1  -7   2    2.27    0.17
   1  -7   2    2.18    0.17
  -2   7  -2    7.34    0.50
  -2   7  -2    7.91    0.29
  -2   7  -2    7.22    0.40
   2  -7   2    7.53    0.28
   2  -7   2    7.38    0.28
   2  -7   2    7.11    0.25
   2  -7   2    6.79    0.28
  -3   7  -2    0.43    0.17
  -3   7  -2    0.24    0.15
  -3   7  -2    0.48    0.13
   3  -7   2    0.40    0.08
   3  -7   2    0.46    0.11
   3  -7   2    0.29    0.09
   3  -7   2    0.44    0.11
  -4   7  -2    0.70    0.22
  -4   7  -2    0.91    0.14
  -4   7  -2    0.67    0.23
   4  -7   2    0.93    0.13
   4  -7   2    0.90    0.12
   4  -7   2    0.84    0.13
  -5   7  -2    0.59    0.23
  -5   7  -2    0.45    0.12
  -5   7  -2    0.32    0.17
   5  -7   2    0.46    0.11
   5  -7   2    0.38    0.11
  -6   7  -2    0.29    0.22
  -6   7  -2    0.62    0.22
   6  -7   2    0.36    0.11
   6  -7   2    0.42    0.11
  -7   7  -2   -0.06    0.20
  -7   7  -2    0.38    0.21
   7  -7   2   -0.12    0.08
  -8   7  -2    0.08    0.23
  -8   7  -2    0.39    0.22
   8  -7   2    0.25    0.11
  -9   7  -2   -0.07    0.19
  -9   7  -2    0.93    0.32
   9  -7   2    0.05    0.10
  10   6  -2   -0.12    0.11
  10   6  -2   -0.09    0.15
 -10  -6   2    0.01    0.12
   9   6  -2    0.15    0.11
   9   6  -2    0.07    0.11
  -9  -6   2    0.11    0.09
   8   6  -2    0.30    0.11
   8   6  -2    0.41    0.11
  -8  -6   2    0.39    0.11
  -8  -6   2    0.37    0.11
   7   6  -2   -0.01    0.08
   7   6  -2    0.05    0.05
   7   6  -2   -0.01    0.08
  -7  -6   2    0.00    0.07
  -7  -6   2   -0.14    0.10
  -7  -6   2    0.05    0.06
   6   6  -2    6.44    0.27
   6   6  -2    6.05    0.24
   6   6  -2    6.50    0.19
  -6  -6   2    6.33    0.29
  -6  -6   2    5.91    0.26
  -6  -6   2    6.38    0.21
   5   6  -2    1.61    0.16
   5   6  -2    1.41    0.11
   5   6  -2    1.71    0.13
   5   6  -2    1.52    0.13
  -5  -6   2    1.72    0.11
  -5  -6   2    1.49    0.17
  -5  -6   2    1.38    0.15
  -5  -6   2    1.76    0.14
  -5  -6   2    1.58    0.15
   4   6  -2    0.34    0.09
   4   6  -2    0.17    0.06
   4   6  -2    0.20    0.06
  -4  -6   2    0.12    0.07
  -4  -6   2    0.12    0.07
  -4  -6   2    0.16    0.06
  -4  -6   2    0.11    0.08
  -4  -6   2    0.12    0.07
   3   6  -2    1.85    0.12
   3   6  -2    1.52    0.13
   3   6  -2    1.76    0.10
   3   6  -2    1.82    0.12
   3   6  -2    1.86    0.12
  -3  -6   2    1.83    0.16
  -3  -6   2    1.56    0.12
  -3  -6   2    1.91    0.14
  -3  -6   2    1.74    0.13
  -3  -6   2    1.84    0.12
   2   6  -2   12.68    0.34
   2   6  -2   12.43    0.33
   2   6  -2   12.91    0.28
   2   6  -2   12.72    0.27
   2   6  -2   13.29    0.32
  -2  -6   2   12.51    0.38
  -2  -6   2   13.10    0.33
  -2  -6   2   12.82    0.33
  -2  -6   2   12.87    0.31
  -2  -6   2   12.60    0.35
   1   6  -2    0.05    0.04
   1   6  -2   -0.18    0.07
   1   6  -2    0.01    0.05
   1   6  -2    0.01    0.06
   1   6  -2   -0.07    0.06
  -1  -6   2   -0.01    0.05
  -1  -6   2   -0.03    0.04
  -1  -6   2   -0.01    0.04
  -1  -6   2   -0.07    0.05
   0   6  -2    1.43    0.07
   0   6  -2    1.61    0.13
   0   6  -2    1.66    0.17
   0   6  -2    1.73    0.22
   0   6  -2    1.63    0.13
   0  -6   2    1.71    0.13
   0  -6   2    1.58    0.12
   0  -6   2    1.66    0.12
  -1   6  -2    1.41    0.12
  -1   6  -2    1.32    0.21
  -1   6  -2    1.42    0.18
   1  -6   2    1.50    0.12
   1  -6   2    1.47    0.12
   1  -6   2    1.45    0.11
  -2   6  -2    1.43    0.14
  -2   6  -2    1.56    0.24
  -2   6  -2    1.36    0.21
   2  -6   2    1.23    0.13
   2  -6   2    1.48    0.14
   2  -6   2    1.21    0.11
   2  -6   2    1.14    0.14
  -3   6  -2    0.24    0.15
  -3   6  -2    0.21    0.08
  -3   6  -2    0.44    0.15
   3  -6   2    0.31    0.09
   3  -6   2    0.25    0.07
   3  -6   2    0.38    0.09
   3  -6   2    0.27    0.09
  -4   6  -2    0.04    0.12
  -4   6  -2    0.01    0.09
  -4   6  -2    0.04    0.16
   4  -6   2    0.01    0.04
   4  -6   2   -0.01    0.08
   4  -6   2    0.05    0.06
  -5   6  -2    0.60    0.21
  -5   6  -2    0.66    0.20
  -5   6  -2    0.74    0.12
   5  -6   2    0.48    0.10
   5  -6   2    0.63    0.11
   5  -6   2    0.66    0.08
  -6   6  -2    0.41    0.23
  -6   6  -2    0.21    0.19
   6  -6   2    0.34    0.09
   6  -6   2    0.22    0.10
  -7   6  -2    0.71    0.24
  -7   6  -2    1.03    0.30
   7  -6   2    0.90    0.13
  -8   6  -2   -0.01    0.15
  -8   6  -2    0.15    0.17
   8  -6   2   -0.03    0.08
  -9   6  -2   -0.03    0.16
  -9   6  -2    0.67    0.29
   9  -6   2    0.00    0.09
 -10   6  -2   -0.36    0.20
  10  -6   2    0.00    0.09
  10   5  -2    0.01    0.15
  10   5  -2    0.09    0.14
 -10  -5   2    0.05    0.11
   9   5  -2    0.58    0.15
   9   5  -2    0.41    0.13
  -9  -5   2    0.44    0.13
  -9  -5   2    0.54    0.12
   8   5  -2    0.33    0.11
   8   5  -2    0.19    0.11
  -8  -5   2    0.23    0.10
  -8  -5   2    0.22    0.11
   7   5  -2    0.05    0.08
   7   5  -2    0.00    0.03
   7   5  -2    0.04    0.09
  -7  -5   2   -0.01    0.07
  -7  -5   2   -0.04    0.06
  -7  -5   2   -0.01    0.05
   6   5  -2    0.13    0.05
   6   5  -2    0.11    0.05
   6   5  -2    0.11    0.08
   6   5  -2    0.24    0.09
  -6  -5   2    0.12    0.06
  -6  -5   2    0.04    0.09
  -6  -5   2    0.10    0.07
   5   5  -2    0.17    0.07
   5   5  -2    0.12    0.06
   5   5  -2    0.11    0.05
   5   5  -2    0.22    0.10
  -5  -5   2    0.17    0.05
  -5  -5   2    0.17    0.07
  -5  -5   2    0.17    0.06
  -5  -5   2    0.20    0.07
   4   5  -2    8.57    0.25
   4   5  -2    8.99    0.22
   4   5  -2    9.02    0.24
  -4  -5   2    8.18    0.23
  -4  -5   2    8.82    0.34
  -4  -5   2    8.78    0.21
  -4  -5   2    8.88    0.27
  -4  -5   2    8.90    0.28
   3   5  -2    1.46    0.11
   3   5  -2    1.24    0.11
   3   5  -2    1.63    0.10
   3   5  -2    1.52    0.10
   3   5  -2    1.73    0.10
  -3  -5   2    1.45    0.09
  -3  -5   2    1.54    0.10
  -3  -5   2    1.61    0.13
  -3  -5   2    1.53    0.14
  -3  -5   2    1.72    0.11
   2   5  -2    6.39    0.17
   2   5  -2    6.30    0.20
   2   5  -2    6.41    0.17
   2   5  -2    6.39    0.20
   2   5  -2    6.44    0.19
  -2  -5   2    6.17    0.22
  -2  -5   2    6.24    0.19
  -2  -5   2    6.02    0.18
  -2  -5   2    6.14    0.24
  -2  -5   2    6.35    0.20
   1   5  -2    1.33    0.10
   1   5  -2    1.04    0.11
   1   5  -2    1.33    0.08
   1   5  -2    1.26    0.10
   1   5  -2    1.45    0.12
  -1  -5   2    1.41    0.10
  -1  -5   2    1.29    0.10
  -1  -5   2    1.13    0.11
  -1  -5   2    1.25    0.11
  -1  -5   2    1.35    0.11
   0   5  -2    2.51    0.13
   0   5  -2    2.31    0.13
   0   5  -2    2.34    0.25
   0   5  -2    2.46    0.18
   0   5  -2    2.46    0.14
   0  -5   2    2.46    0.13
   0  -5   2    2.20    0.12
   0  -5   2    2.32    0.13
   0  -5   2    2.44    0.16
  -1   5  -2    4.89    0.30
  -1   5  -2    4.94    0.19
  -1   5  -2    4.90    0.19
  -1   5  -2    4.91    0.27
   1  -5   2    5.08    0.18
   1  -5   2    5.07    0.19
   1  -5   2    4.80    0.17
  -2   5  -2   10.79    0.46
  -2   5  -2   10.33    0.46
  -2   5  -2   10.45    0.29
   2  -5   2   10.67    0.30
   2  -5   2   10.79    0.29
   2  -5   2   10.26    0.27
   2  -5   2   10.20    0.27
  -3   5  -2   -0.09    0.07
  -3   5  -2    0.00    0.05
  -3   5  -2    0.15    0.14
   3  -5   2    0.01    0.04
   3  -5   2    0.04    0.07
   3  -5   2    0.05    0.07
   3  -5   2    0.01    0.07
   3  -5   2    0.11    0.07
  -4   5  -2   24.74    0.53
  -4   5  -2   26.49    0.94
  -4   5  -2   24.81    0.86
   4  -5   2   25.68    0.52
   4  -5   2   25.88    0.51
   4  -5   2   25.39    0.52
  -5   5  -2    2.04    0.34
  -5   5  -2    2.64    0.28
   5  -5   2    2.74    0.15
   5  -5   2    2.56    0.15
   5  -5   2    2.36    0.15
  -6   5  -2    0.57    0.23
  -6   5  -2    0.72    0.18
   6  -5   2    0.74    0.11
   6  -5   2    0.61    0.09
   6  -5   2    0.50    0.10
  -7   5  -2   -0.10    0.10
  -7   5  -2    0.20    0.22
   7  -5   2   -0.04    0.07
  -8   5  -2    0.12    0.17
  -8   5  -2   -0.09    0.16
   8  -5   2    0.11    0.07
  -9   5  -2    0.97    0.31
  -9   5  -2    0.40    0.21
   9  -5   2    0.44    0.10
 -10   5  -2    1.55    0.35
 -10   5  -2    0.82    0.24
  10  -5   2    1.07    0.12
  11   4  -2    0.37    0.18
  11   4  -2    0.14    0.12
  10   4  -2    0.12    0.15
  10   4  -2   -0.05    0.13
 -10  -4   2    0.26    0.11
 -10  -4   2    0.05    0.11
 -10  -4   2    0.21    0.11
   9   4  -2    0.31    0.11
   9   4  -2    0.37    0.13
  -9  -4   2    0.38    0.12
  -9  -4   2    0.40    0.11
   8   4  -2    8.22    0.32
   8   4  -2    7.82    0.30
  -8  -4   2    7.98    0.34
  -8  -4   2    8.13    0.32
   7   4  -2   12.30    0.37
   7   4  -2   11.71    0.35
  -7  -4   2   12.81    0.38
  -7  -4   2   12.61    0.41
  -7  -4   2   12.19    0.25
   6   4  -2    0.06    0.04
   6   4  -2    0.04    0.08
   6   4  -2    0.08    0.07
   6   4  -2    0.07    0.03
  -6  -4   2    0.08    0.02
  -6  -4   2    0.16    0.08
  -6  -4   2    0.08    0.02
  -6  -4   2    0.02    0.08
  -6  -4   2    0.02    0.05
   5   4  -2   17.62    0.40
   5   4  -2   17.68    0.33
   5   4  -2   18.15    0.40
  -5  -4   2   17.35    0.44
  -5  -4   2   17.27    0.34
  -5  -4   2   17.86    0.31
  -5  -4   2   17.80    0.42
   4   4  -2    0.03    0.05
   4   4  -2    0.02    0.04
   4   4  -2    0.00    0.04
   4   4  -2   -0.02    0.05
  -4  -4   2    0.00    0.03
  -4  -4   2    0.08    0.04
  -4  -4   2    0.10    0.06
  -4  -4   2    0.09    0.05
   3   4  -2    6.04    0.17
   3   4  -2    5.75    0.18
   3   4  -2    5.85    0.16
  -3  -4   2    5.75    0.16
  -3  -4   2    5.56    0.17
  -3  -4   2    5.49    0.19
  -3  -4   2    6.05    0.19
  -3  -4   2    6.02    0.25
  -3  -4   2    5.92    0.16
   2   4  -2    6.62    0.17
   2   4  -2    6.55    0.18
   2   4  -2    6.70    0.17
   2   4  -2    6.51    0.19
   2   4  -2    6.59    0.19
   2   4  -2    6.64    0.20
  -2  -4   2    6.17    0.18
  -2  -4   2    6.51    0.17
  -2  -4   2    6.42    0.20
  -2  -4   2    6.50    0.18
  -2  -4   2    6.43    0.25
  -2  -4   2    6.63    0.32
  -2  -4   2    6.73    0.18
   1   4  -2    8.17    0.17
   1   4  -2    8.54    0.22
   1   4  -2    8.26    0.29
   1   4  -2    8.24    0.22
   1   4  -2    8.37    0.21
   1   4  -2    7.88    0.21
  -1  -4   2    7.85    0.34
  -1  -4   2    8.31    0.22
  -1  -4   2    8.22    0.23
  -1  -4   2    8.37    0.21
  -1  -4   2    8.32    0.21
  -1  -4   2    7.96    0.20
  -1  -4   2    8.16    0.28
   0   4  -2    0.18    0.08
   0   4  -2    0.20    0.07
   0   4  -2    0.26    0.05
   0   4  -2    0.17    0.06
   0   4  -2    0.21    0.05
   0   4  -2    0.22    0.05
   0  -4   2    0.26    0.05
   0  -4   2    0.19    0.05
   0  -4   2    0.14    0.10
   0  -4   2    0.15    0.04
   0  -4   2    0.18    0.06
   0  -4   2    0.25    0.05
  -1   4  -2    1.03    0.09
  -1   4  -2    1.16    0.08
  -1   4  -2    1.35    0.17
  -1   4  -2    1.23    0.09
  -1   4  -2    1.12    0.14
  -1   4  -2    1.05    0.09
   1  -4   2    1.19    0.09
   1  -4   2    1.16    0.10
   1  -4   2    1.02    0.08
   1  -4   2    1.17    0.08
   1  -4   2    1.12    0.14
  -2   4  -2   15.21    0.55
  -2   4  -2   15.16    0.55
  -2   4  -2   15.54    0.34
  -2   4  -2   15.68    0.34
  -2   4  -2   15.38    0.33
   2  -4   2   15.44    0.36
   2  -4   2   16.01    0.34
   2  -4   2   15.94    0.35
   2  -4   2   14.79    0.33
   2  -4   2   14.99    0.33
   2  -4   2   15.81    0.54
  -3   4  -2   -0.02    0.11
  -3   4  -2    0.10    0.08
  -3   4  -2   -0.03    0.07
   3  -4   2    0.04    0.03
   3  -4   2   -0.02    0.06
   3  -4   2    0.02    0.04
   3  -4   2   -0.09    0.06
  -4   4  -2    0.69    0.16
  -4   4  -2    0.75    0.10
  -4   4  -2    0.69    0.15
   4  -4   2    0.66    0.09
   4  -4   2    0.77    0.09
   4  -4   2    0.87    0.07
   4  -4   2    0.79    0.08
  -5   4  -2    5.06    0.37
  -5   4  -2    4.93    0.17
  -5   4  -2    4.39    0.40
   5  -4   2    4.71    0.18
   5  -4   2    4.57    0.12
   5  -4   2    4.76    0.18
   5  -4   2    4.75    0.22
   5  -4   2    4.53    0.17
  -6   4  -2    1.12    0.12
  -6   4  -2    1.55    0.12
  -6   4  -2    1.25    0.24
  -6   4  -2    1.22    0.21
   6  -4   2    1.88    0.18
   6  -4   2    1.62    0.09
   6  -4   2    1.37    0.12
   6  -4   2    1.34    0.12
   6  -4   2    1.30    0.11
  -7   4  -2    0.31    0.08
  -7   4  -2    0.13    0.15
  -7   4  -2    0.32    0.22
  -7   4  -2    0.13    0.06
   7  -4   2    0.30    0.07
   7  -4   2    0.39    0.13
   7  -4   2    0.27    0.08
  -8   4  -2    0.09    0.16
  -8   4  -2    0.06    0.16
   8  -4   2    0.00    0.07
   8  -4   2    0.02    0.07
   8  -4   2    0.08    0.14
  -9   4  -2    0.05    0.16
  -9   4  -2    0.56    0.27
   9  -4   2   -0.12    0.11
   9  -4   2   -0.03    0.07
 -10   4  -2    0.21    0.19
 -10   4  -2    0.84    0.31
  10  -4   2    0.20    0.07
  10  -4   2    0.37    0.19
  11   3  -2   -0.11    0.10
  11   3  -2   -0.10    0.10
 -11  -3   2   -0.05    0.11
 -11  -3   2   -0.02    0.10
 -11  -3   2    0.16    0.15
  10   3  -2    0.37    0.14
  10   3  -2    0.67    0.17
 -10  -3   2    0.46    0.12
 -10  -3   2    0.60    0.14
 -10  -3   2    0.50    0.16
   9   3  -2    0.07    0.12
   9   3  -2   -0.04    0.11
  -9  -3   2    0.09    0.11
  -9  -3   2    0.15    0.09
  -9  -3   2    0.14    0.09
   8   3  -2    0.37    0.13
   8   3  -2    0.27    0.11
  -8  -3   2    0.28    0.10
  -8  -3   2    0.34    0.10
   7   3  -2    0.47    0.11
   7   3  -2    0.48    0.12
  -7  -3   2    0.32    0.10
  -7  -3   2    0.45    0.10
  -7  -3   2    0.50    0.05
   6   3  -2    5.32    0.09
   6   3  -2    5.75    0.22
   6   3  -2    5.45    0.09
   6   3  -2    5.93    0.23
  -6  -3   2    5.75    0.15
  -6  -3   2    5.76    0.23
  -6  -3   2    5.62    0.25
   5   3  -2    0.11    0.03
   5   3  -2    0.14    0.05
   5   3  -2    0.15    0.07
   5   3  -2    0.08    0.03
  -5  -3   2    0.10    0.05
  -5  -3   2    0.13    0.02
  -5  -3   2    0.01    0.06
  -5  -3   2    0.12    0.02
  -5  -3   2    0.15    0.04
   4   3  -2    1.91    0.08
   4   3  -2    1.67    0.10
   4   3  -2    1.77    0.11
   4   3  -2    1.86    0.06
  -4  -3   2    1.76    0.11
  -4  -3   2    1.85    0.07
  -4  -3   2    1.81    0.11
  -4  -3   2    1.74    0.09
  -4  -3   2    1.91    0.07
   3   3  -2   16.96    0.31
   3   3  -2   17.27    0.32
   3   3  -2   16.73    0.33
   3   3  -2   17.94    0.35
  -3  -3   2   17.97    0.31
  -3  -3   2   17.23    0.32
  -3  -3   2   17.33    0.30
  -3  -3   2   17.24    0.36
  -3  -3   2   17.52    0.37
   2   3  -2    4.67    0.13
   2   3  -2    4.60    0.13
   2   3  -2    4.53    0.13
   2   3  -2    4.62    0.15
   2   3  -2    4.79    0.13
  -2  -3   2    4.76    0.13
  -2  -3   2    4.75    0.16
  -2  -3   2    4.49    0.13
  -2  -3   2    4.80    0.13
  -2  -3   2    4.73    0.20
  -2  -3   2    4.69    0.14
   1   3  -2   25.62    0.48
   1   3  -2   25.19    0.43
   1   3  -2   24.82    0.39
   1   3  -2   25.21    0.46
   1   3  -2   25.15    0.67
   1   3  -2   25.15    0.44
  -1  -3   2   25.56    0.46
  -1  -3   2   25.89    0.47
  -1  -3   2   24.84    0.43
  -1  -3   2   25.06    0.67
  -1  -3   2   25.22    0.44
  -1  -3   2   25.82    0.71
  -1  -3   2   25.57    0.43
   0   3  -2   22.88    0.64
   0   3  -2   23.34    0.42
   0   3  -2   22.72    0.64
   0   3  -2   22.68    0.45
   0   3  -2   23.37    0.41
   0   3  -2   23.00    0.42
   0  -3   2   22.81    0.40
   0  -3   2   22.51    0.63
   0  -3   2   23.00    0.41
   0  -3   2   22.25    0.40
   0  -3   2   23.26    0.65
   0  -3   2   22.57    0.42
  -1   3  -2   70.11    1.06
  -1   3  -2   69.03    1.07
  -1   3  -2   69.25    1.66
  -1   3  -2   66.78    1.72
  -1   3  -2   68.69    1.08
   1  -3   2   69.01    1.72
   1  -3   2   67.96    1.06
   1  -3   2   68.34    1.08
   1  -3   2   69.97    1.66
   1  -3   2   69.24    1.04
   1  -3   2   70.75    1.07
  -2   3  -2   15.16    0.31
  -2   3  -2   15.24    0.32
  -2   3  -2   15.70    0.32
  -2   3  -2   15.15    0.54
  -2   3  -2   15.95    0.52
   2  -3   2   15.54    0.32
   2  -3   2   15.17    0.31
   2  -3   2   15.46    0.30
   2  -3   2   14.91    0.32
   2  -3   2   15.24    0.50
   2  -3   2   15.58    0.33
  -3   3  -2    8.52    0.40
  -3   3  -2    8.59    0.21
  -3   3  -2    8.35    0.36
  -3   3  -2    8.58    0.22
  -3   3  -2    8.30    0.22
   3  -3   2    8.43    0.21
   3  -3   2    8.58    0.22
   3  -3   2    8.35    0.20
   3  -3   2    8.48    0.21
   3  -3   2    8.85    0.37
  -4   3  -2    5.94    0.16
  -4   3  -2    5.73    0.37
  -4   3  -2    5.75    0.31
   4  -3   2    5.80    0.18
   4  -3   2    5.80    0.18
   4  -3   2    5.48    0.16
   4  -3   2    5.88    0.20
   4  -3   2    5.79    0.13
  -5   3  -2    3.52    0.14
  -5   3  -2    3.17    0.28
  -5   3  -2    3.30    0.30
  -5   3  -2    3.39    0.13
   5  -3   2    3.26    0.18
   5  -3   2    3.37    0.13
   5  -3   2    3.32    0.14
   5  -3   2    3.25    0.11
   5  -3   2    3.38    0.14
  -6   3  -2    4.17    0.16
  -6   3  -2    3.69    0.36
  -6   3  -2    4.21    0.16
  -6   3  -2    4.19    0.34
   6  -3   2    4.26    0.15
   6  -3   2    3.94    0.20
   6  -3   2    4.32    0.17
   6  -3   2    4.10    0.16
  -7   3  -2    8.47    0.59
  -7   3  -2    8.06    0.23
  -7   3  -2    8.03    0.48
  -7   3  -2    8.08    0.26
   7  -3   2    7.72    0.30
   7  -3   2    7.95    0.23
   7  -3   2    7.71    0.22
   7  -3   2    8.06    0.24
  -8   3  -2    6.15    0.46
  -8   3  -2    6.39    0.52
   8  -3   2    6.30    0.22
   8  -3   2    5.48    0.28
   8  -3   2    6.00    0.20
  -9   3  -2    0.51    0.19
  -9   3  -2    0.90    0.26
   9  -3   2    0.49    0.08
   9  -3   2    0.64    0.11
   9  -3   2    0.54    0.17
 -10   3  -2    0.99    0.24
  10  -3   2    1.36    0.16
  10  -3   2    1.24    0.22
 -11   3  -2    0.58    0.22
 -11   3  -2    1.39    0.37
  11  -3   2    0.29    0.16
  11   2  -2    0.72    0.17
  11   2  -2    0.96    0.20
 -11  -2   2    1.02    0.18
 -11  -2   2    0.86    0.22
 -11  -2   2    0.93    0.20
  10   2  -2   -0.06    0.12
  10   2  -2    0.00    0.13
 -10  -2   2    0.14    0.10
 -10  -2   2    0.02    0.11
 -10  -2   2    0.11    0.14
   9   2  -2    0.11    0.12
   9   2  -2    0.27    0.10
  -9  -2   2    0.04    0.09
  -9  -2   2    0.27    0.10
   8   2  -2    1.03    0.15
   8   2  -2    1.26    0.15
  -8  -2   2    1.18    0.13
  -8  -2   2    0.89    0.16
   7   2  -2    3.76    0.19
   7   2  -2    3.83    0.22
  -7  -2   2    3.60    0.10
  -7  -2   2    3.79    0.20
   6   2  -2    0.43    0.08
   6   2  -2    0.46    0.09
  -6  -2   2    0.49    0.03
  -6  -2   2    0.39    0.08
  -6  -2   2    0.44    0.05
   5   2  -2    6.07    0.20
   5   2  -2    6.07    0.11
   5   2  -2    6.11    0.11
   5   2  -2    6.01    0.20
  -5  -2   2    6.09    0.11
  -5  -2   2    5.98    0.12
  -5  -2   2    6.26    0.20
   4   2  -2   13.43    0.23
   4   2  -2   13.44    0.29
   4   2  -2   13.56    0.31
   4   2  -2   13.39    0.23
  -4  -2   2   13.59    0.22
  -4  -2   2   13.43    0.22
  -4  -2   2   13.81    0.31
  -4  -2   2   13.27    0.20
   3   2  -2    9.74    0.22
   3   2  -2   10.11    0.16
   3   2  -2   10.12    0.23
   3   2  -2    9.84    0.19
  -3  -2   2   10.11    0.19
  -3  -2   2    9.91    0.23
  -3  -2   2    9.91    0.16
  -3  -2   2   10.00    0.18
   2   2  -2   13.42    0.25
   2   2  -2   13.87    0.27
   2   2  -2   14.01    0.21
   2   2  -2   13.60    0.27
   2   2  -2   13.62    0.25
   2   2  -2   14.03    0.24
  -2  -2   2   13.65    0.28
  -2  -2   2   13.89    0.24
  -2  -2   2   13.88    0.25
  -2  -2   2   14.09    0.28
   1   2  -2    0.94    0.05
   1   2  -2    0.85    0.09
   1   2  -2    1.00    0.04
   1   2  -2    0.95    0.05
  -1  -2   2    1.06    0.04
  -1  -2   2    0.95    0.05
  -1  -2   2    0.93    0.06
  -1  -2   2    1.05    0.06
  -1  -2   2    0.95    0.05
  -1  -2   2    1.14    0.10
   0   2  -2    7.72    0.17
   0   2  -2    7.81    0.27
   0   2  -2    7.82    0.27
   0   2  -2    7.90    0.17
   0  -2   2    7.72    0.17
   0  -2   2    7.52    0.17
   0  -2   2    7.88    0.27
   0  -2   2    7.92    0.17
   0  -2   2    8.10    0.28
   0  -2   2    7.69    0.17
  -1   2  -2  105.05    2.38
  -1   2  -2  106.33    1.57
  -1   2  -2  104.24    1.50
  -1   2  -2  106.83    1.55
  -1   2  -2  103.42    2.53
  -1   2  -2  106.37    1.54
   1  -2   2  105.54    2.38
   1  -2   2  105.39    1.51
   1  -2   2  105.55    1.54
   1  -2   2  105.78    1.54
   1  -2   2  106.03    2.53
   1  -2   2  104.93    1.57
  -2   2  -2    0.98    0.06
  -2   2  -2    0.96    0.14
  -2   2  -2    0.77    0.06
  -2   2  -2    1.31    0.12
  -2   2  -2    0.92    0.06
   2  -2   2    0.93    0.07
   2  -2   2    0.92    0.06
   2  -2   2    0.99    0.04
   2  -2   2    0.95    0.06
   2  -2   2    0.96    0.10
  -3   2  -2   75.95    1.52
  -3   2  -2   77.88    1.20
  -3   2  -2   77.95    1.85
  -3   2  -2   77.60    1.13
  -3   2  -2   79.36    1.16
  -3   2  -2   76.49    2.01
   3  -2   2   78.20    1.84
   3  -2   2   78.29    1.17
   3  -2   2   76.03    1.13
   3  -2   2   76.04    1.19
   3  -2   2   78.58    1.17
  -4   2  -2    2.68    0.11
  -4   2  -2    2.65    0.10
  -4   2  -2    2.30    0.25
  -4   2  -2    2.72    0.10
  -4   2  -2    2.46    0.19
  -4   2  -2    2.50    0.09
   4  -2   2    2.64    0.20
   4  -2   2    2.40    0.10
   4  -2   2    2.69    0.10
   4  -2   2    2.47    0.09
   4  -2   2    2.65    0.11
   4  -2   2    2.64    0.14
  -5   2  -2    0.91    0.07
  -5   2  -2    0.88    0.08
  -5   2  -2    0.63    0.18
  -5   2  -2    0.79    0.14
   5  -2   2    1.00    0.08
   5  -2   2    0.94    0.07
   5  -2   2    0.90    0.11
   5  -2   2    0.98    0.08
   5  -2   2    0.91    0.06
  -6   2  -2    0.14    0.05
  -6   2  -2    0.09    0.10
  -6   2  -2   -0.12    0.13
  -6   2  -2    0.11    0.05
   6  -2   2    0.08    0.03
   6  -2   2    0.17    0.06
   6  -2   2    0.14    0.07
   6  -2   2    0.04    0.04
   6  -2   2    0.05    0.05
  -7   2  -2   -0.04    0.13
  -7   2  -2    0.01    0.04
  -7   2  -2    0.09    0.12
  -7   2  -2    0.06    0.06
   7  -2   2    0.01    0.03
   7  -2   2   -0.03    0.06
   7  -2   2    0.04    0.11
   7  -2   2    0.00    0.05
   7  -2   2   -0.05    0.05
  -8   2  -2    0.59    0.10
  -8   2  -2    0.67    0.25
  -8   2  -2    0.77    0.17
   8  -2   2    0.96    0.12
   8  -2   2    0.63    0.07
   8  -2   2    0.72    0.13
  -9   2  -2    2.92    0.36
  -9   2  -2    3.97    0.49
   9  -2   2    2.90    0.19
   9  -2   2    2.43    0.11
   9  -2   2    2.50    0.26
 -10   2  -2    0.75    0.21
 -10   2  -2    1.18    0.33
  10  -2   2    0.59    0.13
  10  -2   2    0.45    0.18
 -11   2  -2    0.06    0.17
 -11   2  -2    0.81    0.29
  11  -2   2    0.20    0.12
  11  -2   2   -0.03    0.13
  11   1  -2   -0.14    0.15
  11   1  -2    0.04    0.14
 -11  -1   2    0.00    0.11
 -11  -1   2    0.10    0.15
  10   1  -2    0.02    0.10
  10   1  -2    0.25    0.13
 -10  -1   2    0.20    0.14
 -10  -1   2    0.08    0.09
 -10  -1   2   -0.01    0.10
   9   1  -2    1.53    0.17
   9   1  -2    1.78    0.18
  -9  -1   2    2.04    0.31
  -9  -1   2    1.89    0.24
   8   1  -2    0.00    0.07
   8   1  -2    0.07    0.10
  -8  -1   2    0.14    0.10
   7   1  -2    0.88    0.11
   7   1  -2    0.69    0.13
  -7  -1   2    0.81    0.06
  -7  -1   2    0.77    0.05
  -7  -1   2    0.72    0.14
   6   1  -2   -0.01    0.05
   6   1  -2    0.00    0.05
  -6  -1   2   -0.02    0.07
  -6  -1   2   -0.02    0.03
   5   1  -2   17.54    0.25
   5   1  -2   17.21    0.25
   5   1  -2   18.35    0.37
   5   1  -2   17.69    0.39
  -5  -1   2   17.87    0.27
   4   1  -2   12.27    0.29
   4   1  -2   12.06    0.19
   4   1  -2   12.00    0.26
   4   1  -2   11.94    0.20
  -4  -1   2   12.21    0.19
  -4  -1   2   12.37    0.19
  -4  -1   2   12.11    0.19
  -4  -1   2   12.04    0.19
   3   1  -2   10.06    0.18
   3   1  -2   10.54    0.23
   3   1  -2   10.16    0.22
  -3  -1   2   10.02    0.17
  -3  -1   2   10.16    0.16
  -3  -1   2   10.19    0.22
  -3  -1   2   10.14    0.17
   2   1  -2   -0.05    0.02
   2   1  -2   -0.02    0.01
   2   1  -2    0.00    0.02
   2   1  -2   -0.04    0.03
   2   1  -2    0.00    0.02
  -2  -1   2    0.00    0.02
  -2  -1   2   -0.01    0.02
   1   1  -2   27.75    0.43
   1   1  -2   28.45    0.38
   1   1  -2   27.28    0.43
   1   1  -2   28.06    0.44
  -1  -1   2   27.64    0.38
  -1  -1   2   27.66    0.43
  -1  -1   2   27.93    0.71
  -1  -1   2   28.03    0.43
  -1  -1   2   27.51    0.44
   0   1  -2   32.61    0.84
   0   1  -2   34.79    0.52
   0   1  -2   33.28    0.45
   0   1  -2   33.18    0.52
   0   1  -2   33.09    0.51
   0  -1   2   33.60    0.51
   0  -1   2   32.80    0.45
   0  -1   2   32.98    0.78
   0  -1   2   33.05    0.51
   0  -1   2   33.69    0.52
   0  -1   2   33.69    0.84
  -1   1  -2   37.41    0.57
  -1   1  -2   37.21    0.96
  -1   1  -2   37.58    0.57
  -1   1  -2   37.32    0.58
  -1   1  -2   37.42    0.88
   1  -1   2   35.81    0.95
   1  -1   2   37.73    0.88
   1  -1   2   36.90    0.57
  -2   1  -2    0.79    0.05
  -2   1  -2    0.76    0.03
  -2   1  -2    0.67    0.10
  -2   1  -2    0.81    0.05
  -2   1  -2    0.80    0.09
   2  -1   2    0.68    0.05
   2  -1   2    0.67    0.09
   2  -1   2    0.89    0.07
   2  -1   2    0.73    0.04
   2  -1   2    0.79    0.04
   2  -1   2    0.75    0.07
  -3   1  -2    3.60    0.23
  -3   1  -2    3.85    0.12
  -3   1  -2    3.87    0.10
  -3   1  -2    3.82    0.11
  -3   1  -2    4.06    0.20
   3  -1   2    3.80    0.09
   3  -1   2    3.77    0.19
   3  -1   2    4.02    0.13
   3  -1   2    3.92    0.10
   3  -1   2    3.95    0.11
   3  -1   2    3.97    0.11
  -4   1  -2    3.60    0.10
  -4   1  -2    3.56    0.11
  -4   1  -2    3.54    0.13
  -4   1  -2    3.14    0.24
  -4   1  -2    3.38    0.21
   4  -1   2    3.68    0.15
   4  -1   2    3.60    0.11
   4  -1   2    3.48    0.10
   4  -1   2    3.40    0.09
   4  -1   2    3.40    0.11
   4  -1   2    3.39    0.09
  -5   1  -2    7.52    0.43
  -5   1  -2    8.23    0.37
  -5   1  -2    8.11    0.17
  -5   1  -2    8.31    0.18
  -5   1  -2    8.32    0.25
   5  -1   2    7.31    0.18
   5  -1   2    7.96    0.18
   5  -1   2    7.93    0.24
   5  -1   2    8.09    0.20
   5  -1   2    8.02    0.16
  -6   1  -2   -0.08    0.09
  -6   1  -2   -0.02    0.04
  -6   1  -2    0.00    0.08
  -6   1  -2   -0.02    0.03
   6  -1   2    0.01    0.03
   6  -1   2   -0.01    0.05
   6  -1   2    0.04    0.06
   6  -1   2    0.00    0.01
   6  -1   2   -0.03    0.02
  -7   1  -2   18.27    0.83
  -7   1  -2   18.38    0.50
  -7   1  -2   17.69    0.31
  -7   1  -2   18.07    0.69
   7  -1   2   17.44    0.32
   7  -1   2   18.06    0.32
   7  -1   2   17.66    0.39
   7  -1   2   17.59    0.46
  -8   1  -2    1.04    0.24
  -8   1  -2    1.26    0.20
  -8   1  -2    1.23    0.15
   8  -1   2    1.21    0.07
   8  -1   2    1.43    0.18
   8  -1   2    1.42    0.14
   8  -1   2    1.29    0.07
  -9   1  -2    0.83    0.13
  -9   1  -2    1.06    0.26
  -9   1  -2    0.98    0.20
   9  -1   2    1.05    0.13
   9  -1   2    0.96    0.18
 -10   1  -2    0.17    0.14
 -10   1  -2    0.18    0.17
  10  -1   2    0.10    0.10
  10  -1   2    0.06    0.15
 -11   1  -2    0.48    0.21
 -11   1  -2    0.01    0.14
  11  -1   2    0.12    0.12
  11  -1   2    0.04    0.18
  11   0  -2   -0.04    0.11
  11   0  -2   -0.03    0.13
 -11   0   2   -0.01    0.11
 -11   0   2   -0.01    0.11
  10   0  -2    0.08    0.12
  10   0  -2    0.04    0.14
 -10   0   2    0.09    0.11
 -10   0   2    0.12    0.15
   9   0  -2    0.42    0.12
   9   0  -2    0.34    0.11
  -9   0   2    0.39    0.17
  -9   0   2    0.36    0.12
   8   0  -2    1.86    0.15
   8   0  -2    1.82    0.16
  -8   0   2    1.51    0.09
  -8   0   2    1.87    0.28
  -8   0   2    2.15    0.22
   7   0  -2   15.10    0.37
   7   0  -2   14.31    0.40
  -7   0   2   14.93    0.50
  -7   0   2   14.73    0.63
   6   0  -2    0.09    0.02
   6   0  -2    0.09    0.02
   6   0  -2    0.12    0.08
   6   0  -2   -0.03    0.07
  -6   0   2    0.08    0.03
  -6   0   2    0.00    0.07
   5   0  -2    4.97    0.10
   5   0  -2    4.85    0.18
   5   0  -2    4.92    0.10
   5   0  -2    4.97    0.16
  -5   0   2    4.92    0.09
  -5   0   2    4.96    0.09
  -5   0   2    5.06    0.24
   4   0  -2    0.86    0.09
   4   0  -2    0.89    0.07
   4   0  -2    0.83    0.04
   4   0  -2    0.90    0.04
  -4   0   2    0.87    0.04
  -4   0   2    0.89    0.04
  -4   0   2    0.96    0.10
   3   0  -2    0.35    0.05
   3   0  -2    0.30    0.04
   3   0  -2    0.25    0.03
  -3   0   2    0.23    0.06
  -3   0   2    0.27    0.03
   2   0  -2    1.39    0.04
   2   0  -2    1.18    0.04
   2   0  -2    1.38    0.05
   2   0  -2    1.47    0.07
   2   0  -2    1.39    0.07
  -2   0   2    1.40    0.04
  -2   0   2    1.48    0.05
  -2   0   2    1.40    0.09
  -2   0   2    1.35    0.05
   1   0  -2    0.50    0.03
   1   0  -2    0.52    0.04
   1   0  -2    0.56    0.02
   1   0  -2    0.57    0.03
   1   0  -2    0.57    0.03
   1   0  -2    0.56    0.03
  -1   0   2    0.52    0.03
  -1   0   2    0.56    0.03
  -1   0   2    0.59    0.03
  -1   0   2    0.55    0.02
  -1   0   2    0.53    0.03
  -1   0   2    0.49    0.05
  -1   0   2    0.59    0.03
   0   0  -2    1.89    0.05
   0   0  -2    1.85    0.09
   0   0  -2    1.85    0.05
   0   0  -2    1.75    0.05
   0   0  -2    1.78    0.05
   0   0  -2    1.80    0.05
   0   0  -2    1.84    0.06
   0   0   2    1.67    0.06
   0   0   2    1.74    0.05
   0   0   2    1.73    0.05
   0   0   2    1.73    0.05
   0   0   2    1.65    0.05
   0   0   2    1.71    0.05
   0   0   2    1.90    0.10
  -1   0  -2   26.92    0.36
  -1   0  -2   26.48    0.41
  -1   0  -2   25.92    0.39
  -1   0  -2   25.96    0.60
  -1   0  -2   27.27    0.50
  -1   0  -2   26.70    0.69
  -1   0  -2   26.72    0.40
   1   0   2   26.32    0.40
   1   0   2   26.79    0.36
   1   0   2   26.42    0.41
   1   0   2   26.96    0.61
   1   0   2   26.06    0.69
   1   0   2   26.52    0.40
  -2   0  -2   74.00    1.64
  -2   0  -2   72.13    1.12
  -2   0  -2   71.64    1.09
  -2   0  -2   75.37    1.81
  -2   0  -2   73.59    1.11
  -2   0  -2   74.85    0.93
   2   0   2   73.08    1.11
   2   0   2   72.04    1.09
   2   0   2   73.43    1.09
   2   0   2   73.62    1.13
   2   0   2   71.91    1.80
   2   0   2   72.67    1.64
  -3   0  -2   60.45    0.86
  -3   0  -2   57.58    1.54
  -3   0  -2   59.38    0.87
  -3   0  -2   59.40    1.39
   3   0   2   58.30    0.89
   3   0   2   59.42    0.85
   3   0   2   58.88    0.84
   3   0   2   60.87    0.93
   3   0   2   58.72    0.86
  -4   0  -2   25.61    0.40
  -4   0  -2   26.15    0.72
  -4   0  -2   25.49    0.82
  -4   0  -2   26.10    0.40
   4   0   2   26.02    0.43
   4   0   2   25.48    0.40
   4   0   2   25.67    0.39
   4   0   2   25.02    0.48
  -5   0  -2    0.04    0.10
  -5   0  -2    0.07    0.02
  -5   0  -2    0.12    0.07
  -5   0  -2    0.13    0.03
   5   0   2    0.17    0.06
   5   0   2    0.16    0.07
   5   0   2    0.12    0.03
   5   0   2    0.12    0.03
   5   0   2    0.07    0.02
  -6   0  -2    6.57    0.12
  -6   0  -2    6.70    0.35
  -6   0  -2    6.55    0.12
  -6   0  -2    6.20    0.42
   6   0   2    6.54    0.21
   6   0   2    6.54    0.14
   6   0   2    6.55    0.13
   6   0   2    6.87    0.25
  -7   0  -2    0.15    0.11
  -7   0  -2    0.11    0.17
  -7   0  -2    0.23    0.08
   7   0   2    0.43    0.09
   7   0   2    0.20    0.03
   7   0   2    0.21    0.03
   7   0   2    0.15    0.09
  -8   0  -2    0.86    0.17
  -8   0  -2    0.87    0.22
  -8   0  -2    0.78    0.12
   8   0   2    0.95    0.13
   8   0   2    0.72    0.13
  -9   0  -2    0.25    0.16
  -9   0  -2    0.06    0.08
  -9   0  -2    0.17    0.13
   9   0   2    0.04    0.14
   9   0   2    0.23    0.11
 -10   0  -2    0.44    0.20
 -10   0  -2    0.19    0.14
  10   0   2    0.26    0.12
  10   0   2    0.11    0.15
 -11   0  -2    0.48    0.19
 -11   0  -2    0.86    0.26
  11   0   2    0.41    0.14
  11   0   2    0.24    0.19
  11  -1  -2   -0.01    0.12
  11  -1  -2   -0.08    0.11
 -11   1   2    0.83    0.23
 -11   1   2   -0.01    0.14
  10  -1  -2    0.13    0.12
  10  -1  -2    0.13    0.11
 -10   1   2    0.16    0.12
 -10   1   2    0.18    0.17
   9  -1  -2    0.48    0.13
   9  -1  -2    0.42    0.15
  -9   1   2    0.45    0.12
  -9   1   2    0.42    0.18
   8  -1  -2    0.36    0.04
   8  -1  -2    0.33    0.10
   8  -1  -2    0.35    0.03
   8  -1  -2    0.35    0.10
  -8   1   2    0.42    0.11
  -8   1   2    0.41    0.14
   7  -1  -2    0.71    0.13
   7  -1  -2    0.53    0.05
   7  -1  -2    0.49    0.05
   7  -1  -2    0.69    0.10
  -7   1   2    0.52    0.11
  -7   1   2    0.46    0.04
  -7   1   2    0.58    0.17
  -7   1   2    0.51    0.04
   6  -1  -2    0.53    0.05
   6  -1  -2    0.48    0.10
   6  -1  -2    0.47    0.08
   6  -1  -2    0.52    0.05
  -6   1   2    0.44    0.14
  -6   1   2    0.58    0.06
  -6   1   2    0.63    0.05
  -6   1   2    0.58    0.10
  -6   1   2    0.51    0.05
   5  -1  -2   14.96    0.22
   5  -1  -2   14.93    0.36
   5  -1  -2   14.54    0.31
   5  -1  -2   15.49    0.27
  -5   1   2   15.51    0.44
  -5   1   2   14.96    0.27
  -5   1   2   14.91    0.57
  -5   1   2   15.30    0.27
  -5   1   2   15.16    0.26
   4  -1  -2    0.04    0.03
   4  -1  -2    0.03    0.05
   4  -1  -2    0.09    0.02
   4  -1  -2    0.03    0.03
   4  -1  -2    0.05    0.03
  -4   1   2    0.04    0.05
  -4   1   2    0.06    0.03
  -4   1   2    0.02    0.03
  -4   1   2   -0.01    0.07
   3  -1  -2    0.00    0.03
   3  -1  -2    0.00    0.02
   3  -1  -2    0.04    0.03
   3  -1  -2    0.01    0.02
   3  -1  -2    0.00    0.03
   3  -1  -2    0.01    0.02
  -3   1   2    0.03    0.03
  -3   1   2   -0.01    0.02
  -3   1   2    0.01    0.04
  -3   1   2    0.00    0.06
   2  -1  -2   48.76    0.96
   2  -1  -2   47.75    0.72
   2  -1  -2   48.62    0.75
   2  -1  -2   47.82    0.72
  -2   1   2   48.06    0.96
  -2   1   2   48.82    0.72
  -2   1   2   47.25    0.72
  -2   1   2   47.53    1.16
   1  -1  -2   20.30    0.38
   1  -1  -2   19.77    0.31
   1  -1  -2   19.75    0.42
   1  -1  -2   19.26    0.32
  -1   1   2   19.18    0.30
  -1   1   2   19.34    0.50
  -1   1   2   19.54    0.32
  -1   1   2   19.89    0.31
  -1   1   2   19.95    0.38
  -1   1   2   18.63    0.42
   0  -1  -2    0.77    0.04
   0  -1  -2    0.91    0.05
   0  -1  -2    0.79    0.05
   0  -1  -2    0.82    0.04
   0  -1  -2    0.83    0.05
   0   1   2    0.77    0.05
   0   1   2    0.85    0.05
   0   1   2    0.73    0.04
   0   1   2    0.79    0.05
   0   1   2    0.73    0.04
   0   1   2    0.79    0.06
  -1  -1  -2    3.17    0.07
  -1  -1  -2    3.18    0.11
  -1  -1  -2    3.09    0.13
  -1  -1  -2    3.15    0.06
  -1  -1  -2    3.17    0.08
  -1  -1  -2    3.07    0.07
   1   1   2    3.03    0.11
   1   1   2    3.09    0.07
   1   1   2    3.10    0.08
   1   1   2    3.19    0.06
   1   1   2    3.14    0.13
  -2  -1  -2   38.08    0.57
  -2  -1  -2   39.40    0.57
  -2  -1  -2   39.16    0.50
  -2  -1  -2   37.73    1.00
  -2  -1  -2   39.35    0.75
  -2  -1  -2   37.97    0.58
   2   1   2   38.84    0.58
   2   1   2   38.91    0.57
   2   1   2   39.61    1.00
   2   1   2   39.92    0.50
  -3  -1  -2    1.20    0.04
  -3  -1  -2    1.04    0.13
  -3  -1  -2    1.16    0.04
  -3  -1  -2    1.08    0.04
  -3  -1  -2    1.20    0.04
   3   1   2    1.20    0.04
   3   1   2    1.20    0.07
   3   1   2    1.15    0.07
  -4  -1  -2   51.49    0.75
  -4  -1  -2   52.02    0.75
  -4  -1  -2   52.95    0.67
  -4  -1  -2   52.57    1.42
  -4  -1  -2   52.42    0.75
   4   1   2   51.84    0.76
   4   1   2   53.37    0.86
   4   1   2   52.45    0.76
   4   1   2   52.30    0.80
  -5  -1  -2    5.73    0.35
  -5  -1  -2    6.24    0.11
  -5  -1  -2    6.17    0.29
   5   1   2    5.99    0.11
   5   1   2    6.05    0.20
   5   1   2    6.01    0.11
   5   1   2    5.95    0.19
  -6  -1  -2    2.32    0.28
  -6  -1  -2    2.33    0.21
  -6  -1  -2    2.25    0.07
   6   1   2    2.14    0.12
   6   1   2    2.67    0.17
  -7  -1  -2    0.12    0.10
  -7  -1  -2    0.02    0.15
   7   1   2    0.15    0.11
   7   1   2    0.23    0.09
  -8  -1  -2    4.92    0.41
  -8  -1  -2    4.87    0.35
   8   1   2    4.48    0.24
   8   1   2    4.90    0.23
  -9  -1  -2    0.39    0.18
  -9  -1  -2    0.32    0.10
  -9  -1  -2    0.37    0.15
   9   1   2    0.23    0.11
   9   1   2    0.50    0.13
 -10  -1  -2    2.16    0.24
 -10  -1  -2    3.03    0.41
 -10  -1  -2    2.21    0.31
  10   1   2    1.60    0.20
  10   1   2    2.08    0.21
 -11  -1  -2    0.79    0.24
 -11  -1  -2    0.08    0.14
  11   1   2   -0.12    0.15
  11   1   2    0.13    0.13
  11  -2  -2   -0.22    0.15
 -11   2   2    0.61    0.24
 -11   2   2    0.17    0.17
  10  -2  -2    0.50    0.14
  10  -2  -2    0.52    0.14
 -10   2   2    0.64    0.19
 -10   2   2    0.52    0.14
   9  -2  -2   -0.07    0.09
   9  -2  -2   -0.12    0.09
  -9   2   2    0.04    0.12
  -9   2   2    0.09    0.09
   8  -2  -2   -0.02    0.04
   8  -2  -2    0.00    0.11
   8  -2  -2   -0.09    0.07
  -8   2   2   -0.07    0.07
  -8   2   2    0.01    0.09
   7  -2  -2   -0.04    0.04
   7  -2  -2   -0.09    0.07
   7  -2  -2    0.00    0.01
   7  -2  -2    0.03    0.07
  -7   2   2    0.04    0.04
  -7   2   2    0.04    0.10
  -7   2   2    0.09    0.07
   6  -2  -2    1.74    0.12
   6  -2  -2    1.42    0.15
   6  -2  -2    1.64    0.06
   6  -2  -2    1.59    0.09
   6  -2  -2    1.60    0.09
  -6   2   2    1.48    0.08
  -6   2   2    1.60    0.24
  -6   2   2    1.52    0.16
   5  -2  -2   -0.06    0.04
   5  -2  -2   -0.03    0.04
   5  -2  -2   -0.06    0.04
   5  -2  -2   -0.05    0.04
  -5   2   2    0.01    0.04
  -5   2   2   -0.02    0.06
  -5   2   2    0.00    0.05
  -5   2   2   -0.02    0.03
   4  -2  -2    7.43    0.18
   4  -2  -2    7.63    0.26
   4  -2  -2    7.25    0.18
   4  -2  -2    7.50    0.21
   4  -2  -2    7.26    0.17
  -4   2   2    7.45    0.18
  -4   2   2    7.29    0.35
  -4   2   2    7.76    0.26
  -4   2   2    7.25    0.17
  -4   2   2    7.63    0.18
   3  -2  -2    1.34    0.10
   3  -2  -2    1.25    0.07
   3  -2  -2    1.43    0.08
   3  -2  -2    1.34    0.07
  -3   2   2    1.45    0.11
  -3   2   2    1.41    0.08
  -3   2   2    1.30    0.07
  -3   2   2    1.36    0.07
  -3   2   2    1.50    0.07
  -3   2   2    1.28    0.16
   2  -2  -2  261.76    5.08
   2  -2  -2  266.94    3.95
   2  -2  -2  267.27    3.96
   2  -2  -2  255.37    3.94
   2  -2  -2  252.74    6.04
  -2   2   2  271.96    4.00
  -2   2   2  259.27    3.80
  -2   2   2  261.01    3.91
  -2   2   2  249.30    6.25
  -2   2   2  254.81    5.12
  -2   2   2  263.97    3.94
   1  -2  -2    0.18    0.04
   1  -2  -2    0.16    0.05
   1  -2  -2    0.17    0.03
   1  -2  -2    0.14    0.05
   1  -2  -2    0.17    0.02
   1  -2  -2    0.21    0.03
  -1   2   2    0.22    0.04
  -1   2   2    0.15    0.04
  -1   2   2    0.22    0.03
  -1   2   2    0.25    0.05
  -1   2   2    0.12    0.05
  -1   2   2    0.10    0.04
  -1   2   2    0.18    0.02
   0  -2  -2 1000.00   18.45
  -1  -2  -2    2.23    0.07
  -1  -2  -2    2.27    0.07
  -1  -2  -2    2.47    0.11
  -1  -2  -2    2.53    0.11
  -1  -2  -2    2.28    0.10
   1   2   2    2.10    0.07
   1   2   2    2.12    0.10
   1   2   2    2.13    0.10
   1   2   2    2.08    0.07
   1   2   2    2.08    0.07
  -2  -2  -2   15.63    0.36
  -2  -2  -2   15.42    0.26
  -2  -2  -2   15.19    0.44
  -2  -2  -2   15.39    0.26
   2   2   2   15.01    0.26
   2   2   2   15.48    0.28
   2   2   2   15.26    0.36
   2   2   2   15.22    0.26
   2   2   2   15.36    0.25
   2   2   2   15.88    0.22
  -3  -2  -2    0.40    0.08
  -3  -2  -2    0.58    0.03
  -3  -2  -2    0.57    0.04
   3   2   2    0.61    0.02
   3   2   2    0.56    0.06
   3   2   2    0.43    0.05
   3   2   2    0.57    0.04
   3   2   2    0.59    0.04
  -4  -2  -2    3.12    0.22
  -4  -2  -2    3.23    0.17
  -4  -2  -2    3.08    0.07
  -4  -2  -2    2.96    0.09
  -4  -2  -2    3.15    0.07
   4   2   2    3.18    0.08
   4   2   2    3.28    0.14
   4   2   2    3.13    0.13
   4   2   2    3.03    0.08
  -5  -2  -2    0.22    0.03
  -5  -2  -2    0.10    0.09
   5   2   2    0.23    0.06
   5   2   2    0.15    0.07
   5   2   2    0.22    0.02
   5   2   2    0.20    0.02
  -6  -2  -2    0.17    0.02
  -6  -2  -2    0.14    0.12
   6   2   2    0.21    0.07
   6   2   2    0.16    0.08
  -7  -2  -2   -0.21    0.12
   7   2   2   -0.26    0.08
   7   2   2   -0.12    0.08
  -8  -2  -2    0.93    0.17
  -8  -2  -2    1.41    0.26
   8   2   2    0.91    0.16
   8   2   2    1.22    0.15
  -9  -2  -2    0.02    0.09
  -9  -2  -2    0.23    0.17
  -9  -2  -2   -0.02    0.10
   9   2   2    0.06    0.11
   9   2   2   -0.02    0.13
 -10  -2  -2    0.44    0.13
 -10  -2  -2    0.46    0.16
 -10  -2  -2    1.13    0.26
 -10  -2  -2    0.39    0.12
  10   2   2    0.39    0.14
  10   2   2    0.37    0.16
 -11  -2  -2    0.71    0.22
 -11  -2  -2    0.06    0.13
 -11  -2  -2    0.20    0.10
  11   2   2    0.18    0.15
  11   2   2    0.11    0.13
  11  -3  -2   -0.17    0.16
 -11   3   2    0.02    0.17
  10  -3  -2   -0.11    0.14
 -10   3   2    0.02    0.16
   9  -3  -2    0.04    0.06
   9  -3  -2    0.08    0.10
  -9   3   2   -0.02    0.16
  -9   3   2    0.05    0.08
   8  -3  -2    2.69    0.20
   8  -3  -2    2.64    0.14
  -8   3   2    2.87    0.33
  -8   3   2    2.67    0.22
   7  -3  -2   -0.04    0.09
   7  -3  -2   -0.01    0.05
   7  -3  -2   -0.04    0.06
  -7   3   2    0.04    0.07
  -7   3   2    0.14    0.05
  -7   3   2    0.08    0.13
   6  -3  -2    0.87    0.12
   6  -3  -2    0.80    0.08
   6  -3  -2    0.75    0.08
  -6   3   2    0.61    0.14
  -6   3   2    0.79    0.11
  -6   3   2    0.78    0.08
  -6   3   2    0.74    0.08
   5  -3  -2    0.08    0.05
   5  -3  -2    0.06    0.05
   5  -3  -2    0.04    0.05
   5  -3  -2   -0.02    0.04
  -5   3   2    0.01    0.07
  -5   3   2    0.05    0.05
  -5   3   2    0.07    0.05
  -5   3   2    0.02    0.05
   4  -3  -2    2.34    0.11
   4  -3  -2    2.39    0.11
   4  -3  -2    2.52    0.15
   4  -3  -2    2.49    0.12
  -4   3   2    2.52    0.10
  -4   3   2    2.21    0.23
  -4   3   2    2.63    0.11
  -4   3   2    2.56    0.15
   3  -3  -2    3.02    0.11
   3  -3  -2    3.14    0.16
   3  -3  -2    2.86    0.20
   3  -3  -2    2.81    0.12
   3  -3  -2    2.99    0.12
  -3   3   2    2.97    0.12
  -3   3   2    2.87    0.21
  -3   3   2    2.95    0.12
  -3   3   2    2.98    0.10
  -3   3   2    3.02    0.15
   2  -3  -2    1.56    0.09
   2  -3  -2    1.63    0.07
   2  -3  -2    1.53    0.07
   2  -3  -2    1.56    0.15
   2  -3  -2    1.58    0.09
   2  -3  -2    1.64    0.11
  -2   3   2    1.55    0.10
  -2   3   2    1.57    0.07
  -2   3   2    1.48    0.14
  -2   3   2    1.51    0.09
  -2   3   2    1.48    0.09
  -2   3   2    1.58    0.12
   1  -3  -2   28.90    0.49
   1  -3  -2   29.10    0.49
   1  -3  -2   28.80    0.48
   1  -3  -2   28.57    0.48
   1  -3  -2   29.16    0.59
   1  -3  -2   28.85    0.76
   1  -3  -2   29.12    0.63
  -1   3   2   28.82    0.48
  -1   3   2   29.39    0.77
  -1   3   2   29.03    0.50
  -1   3   2   29.40    0.59
  -1   3   2   29.30    0.63
  -1   3   2   29.49    0.49
  -1   3   2   29.76    0.48
   0  -3  -2    6.00    0.15
   0  -3  -2    5.85    0.15
   0  -3  -2    6.09    0.15
   0  -3  -2    6.04    0.23
   0  -3  -2    6.12    0.19
   0  -3  -2    5.93    0.15
   0  -3  -2    6.34    0.21
   0   3   2    5.89    0.15
   0   3   2    5.95    0.15
   0   3   2    6.09    0.24
   0   3   2    6.15    0.16
   0   3   2    5.94    0.15
   0   3   2    5.99    0.19
  -1  -3  -2   10.58    0.22
  -1  -3  -2   10.87    0.22
  -1  -3  -2   10.99    0.34
  -1  -3  -2   10.84    0.24
  -1  -3  -2   10.61    0.22
  -1  -3  -2   11.03    0.28
   1   3   2   11.03    0.22
   1   3   2   10.83    0.28
   1   3   2   11.04    0.28
   1   3   2   10.73    0.22
   1   3   2   11.14    0.21
   1   3   2   10.64    0.22
   1   3   2   10.94    0.33
  -2  -3  -2   15.57    0.42
  -2  -3  -2   15.49    0.28
  -2  -3  -2   16.42    0.44
  -2  -3  -2   15.67    0.38
  -2  -3  -2   15.78    0.29
  -2  -3  -2   15.65    0.28
  -2  -3  -2   15.40    0.33
   2   3   2   15.31    0.29
   2   3   2   15.35    0.28
   2   3   2   15.42    0.28
   2   3   2   15.43    0.37
   2   3   2   15.86    0.29
  -3  -3  -2   19.85    0.33
  -3  -3  -2   20.23    0.58
  -3  -3  -2   20.00    0.48
  -3  -3  -2   19.93    0.33
  -3  -3  -2   19.72    0.34
   3   3   2   20.15    0.37
   3   3   2   20.21    0.36
   3   3   2   19.79    0.34
   3   3   2   19.88    0.33
   3   3   2   19.73    0.34
  -4  -3  -2   65.80    1.70
  -4  -3  -2   66.51    0.97
  -4  -3  -2   67.38    0.97
  -4  -3  -2   64.69    1.28
   4   3   2   67.60    0.98
   4   3   2   65.37    0.95
   4   3   2   66.19    1.01
   4   3   2   66.74    1.05
  -5  -3  -2    0.45    0.05
  -5  -3  -2    0.40    0.09
  -5  -3  -2    0.40    0.11
  -5  -3  -2    0.50    0.03
  -5  -3  -2    0.46    0.03
   5   3   2    0.54    0.04
   5   3   2    0.47    0.07
   5   3   2    0.45    0.07
   5   3   2    0.48    0.04
  -6  -3  -2    0.14    0.03
  -6  -3  -2    0.14    0.12
  -6  -3  -2    0.18    0.09
   6   3   2    0.22    0.07
   6   3   2    0.11    0.08
  -7  -3  -2    0.00    0.02
  -7  -3  -2   -0.08    0.06
  -7  -3  -2   -0.07    0.12
   7   3   2   -0.03    0.09
   7   3   2   -0.15    0.09
  -8  -3  -2    0.85    0.14
  -8  -3  -2    0.97    0.22
   8   3   2    0.89    0.15
   8   3   2    0.81    0.14
  -9  -3  -2    0.20    0.16
  -9  -3  -2    0.17    0.11
  -9  -3  -2    0.09    0.10
   9   3   2   -0.16    0.11
   9   3   2    0.02    0.08
 -10  -3  -2    0.58    0.15
 -10  -3  -2    0.46    0.15
  10   3   2    0.45    0.12
  10   3   2    0.35    0.16
 -11  -3  -2    0.10    0.13
 -11  -3  -2   -0.02    0.11
 -11  -3  -2    0.09    0.12
  11   3   2    0.24    0.15
  11   3   2   -0.19    0.14
  10  -4  -2   -0.34    0.14
  10  -4  -2   -0.01    0.06
 -10   4   2    0.09    0.14
 -10   4   2    0.56    0.25
   9  -4  -2    0.14    0.08
   9  -4  -2    0.34    0.15
  -9   4   2    0.13    0.17
   8  -4  -2    0.06    0.12
   8  -4  -2    0.21    0.08
  -8   4   2    0.13    0.09
  -8   4   2    0.20    0.17
   7  -4  -2    0.64    0.13
   7  -4  -2    0.78    0.09
  -7   4   2    0.60    0.12
  -7   4   2    0.89    0.10
  -7   4   2    0.74    0.20
   6  -4  -2    4.17    0.21
   6  -4  -2    3.83    0.17
   6  -4  -2    3.98    0.17
  -6   4   2    4.04    0.37
  -6   4   2    4.01    0.17
  -6   4   2    3.87    0.23
   5  -4  -2    4.88    0.18
   5  -4  -2    4.86    0.22
   5  -4  -2    4.79    0.18
   5  -4  -2    4.59    0.20
  -5   4   2    5.09    0.17
  -5   4   2    4.55    0.18
  -5   4   2    4.76    0.22
  -5   4   2    4.60    0.33
   4  -4  -2    0.19    0.05
   4  -4  -2    0.12    0.07
   4  -4  -2    0.18    0.06
   4  -4  -2    0.15    0.05
  -4   4   2    0.23    0.07
  -4   4   2    0.14    0.07
  -4   4   2    0.23    0.05
  -4   4   2    0.17    0.09
   3  -4  -2    1.78    0.12
   3  -4  -2    1.67    0.10
   3  -4  -2    1.90    0.13
   3  -4  -2    1.50    0.10
   3  -4  -2    1.83    0.10
  -3   4   2    1.55    0.12
  -3   4   2    1.83    0.19
  -3   4   2    1.99    0.10
  -3   4   2    1.78    0.14
   2  -4  -2    0.59    0.06
   2  -4  -2    0.53    0.06
   2  -4  -2    0.43    0.09
   2  -4  -2    0.52    0.07
   2  -4  -2    0.48    0.07
   2  -4  -2    0.54    0.07
   2  -4  -2    0.53    0.07
  -2   4   2    0.43    0.09
  -2   4   2    0.51    0.08
  -2   4   2    0.55    0.06
  -2   4   2    0.54    0.07
  -2   4   2    0.55    0.08
  -2   4   2    0.60    0.09
   1  -4  -2   27.31    0.76
   1  -4  -2   27.57    0.49
   1  -4  -2   27.28    0.49
   1  -4  -2   26.75    0.48
   1  -4  -2   27.16    0.48
   1  -4  -2   27.85    0.63
   1  -4  -2   27.14    0.59
  -1   4   2   27.80    0.48
  -1   4   2   27.69    0.49
  -1   4   2   27.23    0.77
  -1   4   2   27.31    0.49
  -1   4   2   27.02    0.59
  -1   4   2   26.75    0.62
   0  -4  -2    1.33    0.08
   0  -4  -2    1.58    0.10
   0  -4  -2    1.49    0.14
   0  -4  -2    1.59    0.08
   0  -4  -2    1.57    0.09
   0  -4  -2    1.57    0.12
   0  -4  -2    1.63    0.14
   0   4   2    1.61    0.12
   0   4   2    1.59    0.09
   0   4   2    1.51    0.09
   0   4   2    1.59    0.09
   0   4   2    1.81    0.17
  -1  -4  -2    2.99    0.11
  -1  -4  -2    3.21    0.15
  -1  -4  -2    3.14    0.18
  -1  -4  -2    3.00    0.12
  -1  -4  -2    2.97    0.12
  -1  -4  -2    3.08    0.12
   1   4   2    2.99    0.12
   1   4   2    2.98    0.14
   1   4   2    3.21    0.19
   1   4   2    3.05    0.10
   1   4   2    3.35    0.13
   1   4   2    2.84    0.12
  -2  -4  -2    1.90    0.07
  -2  -4  -2    2.14    0.16
  -2  -4  -2    1.85    0.12
  -2  -4  -2    1.97    0.09
  -2  -4  -2    1.93    0.09
  -2  -4  -2    1.88    0.09
  -2  -4  -2    1.87    0.12
   2   4   2    1.99    0.13
   2   4   2    1.96    0.09
   2   4   2    1.84    0.09
   2   4   2    1.89    0.10
  -3  -4  -2   36.03    0.67
  -3  -4  -2   36.39    0.59
  -3  -4  -2   37.18    0.94
  -3  -4  -2   36.28    0.59
  -3  -4  -2   36.31    0.92
  -3  -4  -2   36.48    0.59
  -3  -4  -2   35.87    0.77
   3   4   2   37.35    0.60
   3   4   2   36.39    0.59
   3   4   2   36.60    0.61
   3   4   2   35.20    0.76
   3   4   2   37.20    0.60
   3   4   2   36.63    0.60
  -4  -4  -2    8.66    0.34
  -4  -4  -2    9.24    0.28
  -4  -4  -2    8.62    0.19
  -4  -4  -2    8.61    0.31
  -4  -4  -2    8.92    0.19
  -4  -4  -2    9.09    0.20
   4   4   2    8.98    0.20
   4   4   2    8.95    0.13
   4   4   2    8.88    0.22
   4   4   2    8.78    0.23
   4   4   2    8.84    0.20
   4   4   2    8.66    0.19
  -5  -4  -2    1.85    0.17
  -5  -4  -2    1.67    0.15
  -5  -4  -2    1.79    0.07
  -5  -4  -2    1.83    0.18
  -5  -4  -2    1.67    0.07
   5   4   2    1.71    0.11
   5   4   2    1.76    0.12
   5   4   2    1.83    0.08
  -6  -4  -2    2.02    0.04
  -6  -4  -2    2.01    0.17
  -6  -4  -2    2.12    0.25
  -6  -4  -2    2.05    0.09
  -6  -4  -2    2.13    0.04
  -6  -4  -2    1.78    0.18
   6   4   2    2.01    0.07
   6   4   2    2.09    0.15
   6   4   2    2.08    0.08
   6   4   2    2.39    0.17
  -7  -4  -2    2.26    0.21
  -7  -4  -2    2.02    0.19
  -7  -4  -2    2.21    0.28
  -7  -4  -2    2.06    0.08
   7   4   2    1.96    0.17
   7   4   2    2.38    0.18
  -8  -4  -2   -0.01    0.11
  -8  -4  -2    0.07    0.10
  -8  -4  -2    0.19    0.14
   8   4   2    0.01    0.08
   8   4   2   -0.01    0.10
  -9  -4  -2    0.69    0.15
  -9  -4  -2    0.73    0.16
   9   4   2    0.76    0.14
   9   4   2    0.79    0.16
 -10  -4  -2   -0.03    0.08
 -10  -4  -2    0.11    0.11
 -10  -4  -2    0.15    0.12
 -10  -4  -2    0.57    0.17
  10   4   2    0.11    0.14
  10   4   2    0.08    0.14
 -11  -4  -2    0.22    0.10
 -11  -4  -2    0.32    0.14
  11   4   2    0.18    0.16
  11   4   2    0.08    0.13
  10  -5  -2   -0.18    0.07
  10  -5  -2   -0.18    0.15
 -10   5   2    0.77    0.27
 -10   5   2   -0.28    0.17
   9  -5  -2    0.45    0.16
   9  -5  -2    0.28    0.09
  -9   5   2    0.37    0.22
  -9   5   2    0.62    0.22
   8  -5  -2    1.21    0.18
   8  -5  -2    1.22    0.13
  -8   5   2    0.98    0.14
  -8   5   2    1.13    0.26
   7  -5  -2    0.16    0.12
   7  -5  -2    0.33    0.09
  -7   5   2    0.18    0.10
  -7   5   2    0.19    0.17
   6  -5  -2    1.92    0.14
   6  -5  -2    1.91    0.14
   6  -5  -2    2.25    0.17
  -6   5   2    2.03    0.32
  -6   5   2    1.96    0.14
  -6   5   2    1.83    0.19
   5  -5  -2   13.61    0.34
   5  -5  -2   12.99    0.34
   5  -5  -2   13.20    0.34
  -5   5   2   13.65    0.63
  -5   5   2   12.85    0.42
  -5   5   2   13.24    0.34
   4  -5  -2    4.57    0.18
   4  -5  -2    4.84    0.23
   4  -5  -2    4.76    0.19
   4  -5  -2    5.00    0.18
  -4   5   2    4.69    0.17
  -4   5   2    4.65    0.35
  -4   5   2    4.83    0.19
  -4   5   2    4.77    0.23
   3  -5  -2    0.91    0.09
   3  -5  -2    0.92    0.12
   3  -5  -2    0.97    0.10
   3  -5  -2    1.05    0.11
   3  -5  -2    0.84    0.10
  -3   5   2    0.94    0.10
  -3   5   2    0.81    0.16
  -3   5   2    1.14    0.14
  -3   5   2    0.99    0.09
   2  -5  -2    1.17    0.11
   2  -5  -2    0.92    0.10
   2  -5  -2    1.04    0.09
   2  -5  -2    1.24    0.11
   2  -5  -2    1.12    0.08
   2  -5  -2    1.16    0.09
  -2   5   2    0.80    0.15
  -2   5   2    1.08    0.11
  -2   5   2    0.96    0.09
  -2   5   2    1.22    0.14
   1  -5  -2    3.77    0.20
   1  -5  -2    3.27    0.13
   1  -5  -2    3.27    0.14
   1  -5  -2    3.53    0.14
   1  -5  -2    3.36    0.19
   1  -5  -2    3.35    0.14
   1  -5  -2    3.46    0.22
  -1   5   2    3.31    0.14
  -1   5   2    3.47    0.24
  -1   5   2    3.39    0.14
  -1   5   2    3.37    0.17
  -1   5   2    3.49    0.16
   0  -5  -2   22.62    0.57
   0  -5  -2   22.82    0.44
   0  -5  -2   22.93    0.53
   0  -5  -2   22.89    0.45
   0  -5  -2   21.98    0.43
   0  -5  -2   22.54    0.68
   0  -5  -2   22.20    0.43
   0   5   2   22.74    0.37
   0   5   2   22.44    0.44
   0   5   2   21.89    0.43
   0   5   2   23.18    0.70
   0   5   2   22.48    0.45
   0   5   2   22.45    0.53
  -1  -5  -2   14.66    0.32
  -1  -5  -2   15.57    0.51
  -1  -5  -2   14.53    0.32
  -1  -5  -2   15.08    0.40
  -1  -5  -2   14.48    0.33
   1   5   2   15.16    0.50
   1   5   2   14.58    0.32
   1   5   2   14.62    0.33
   1   5   2   14.94    0.39
   1   5   2   14.54    0.33
   1   5   2   14.81    0.28
  -2  -5  -2    1.35    0.10
  -2  -5  -2    0.90    0.11
  -2  -5  -2    1.26    0.09
  -2  -5  -2    0.94    0.14
  -2  -5  -2    1.34    0.10
   2   5   2    1.30    0.09
   2   5   2    1.35    0.10
   2   5   2    1.24    0.09
   2   5   2    1.10    0.12
  -3  -5  -2    5.99    0.30
  -3  -5  -2    6.14    0.25
  -3  -5  -2    6.08    0.18
  -3  -5  -2    6.30    0.18
  -3  -5  -2    6.17    0.23
  -3  -5  -2    5.91    0.17
   3   5   2    6.23    0.19
   3   5   2    5.91    0.24
   3   5   2    6.17    0.19
   3   5   2    6.04    0.15
   3   5   2    6.29    0.18
  -4  -5  -2    4.32    0.15
  -4  -5  -2    4.23    0.20
  -4  -5  -2    4.32    0.27
  -4  -5  -2    4.32    0.14
  -4  -5  -2    4.21    0.22
  -4  -5  -2    4.34    0.21
   4   5   2    4.30    0.15
   4   5   2    4.37    0.14
   4   5   2    4.11    0.18
   4   5   2    4.26    0.15
  -5  -5  -2    4.59    0.25
  -5  -5  -2    4.75    0.22
  -5  -5  -2    5.08    0.26
  -5  -5  -2    4.62    0.14
   5   5   2    4.81    0.18
   5   5   2    5.07    0.15
   5   5   2    4.81    0.20
   5   5   2    4.88    0.15
  -6  -5  -2    4.31    0.12
  -6  -5  -2    4.94    0.26
  -6  -5  -2    4.66    0.30
  -6  -5  -2    4.59    0.27
   6   5   2    4.67    0.14
   6   5   2    4.39    0.22
   6   5   2    4.75    0.21
   6   5   2    4.47    0.14
  -7  -5  -2    3.38    0.28
  -7  -5  -2    2.83    0.23
  -7  -5  -2    2.50    0.11
  -7  -5  -2    2.53    0.21
   7   5   2    2.52    0.18
   7   5   2    2.47    0.08
   7   5   2    2.90    0.20
  -8  -5  -2    0.24    0.12
  -8  -5  -2    0.06    0.10
  -8  -5  -2    0.13    0.12
   8   5   2    0.03    0.08
   8   5   2   -0.01    0.10
  -9  -5  -2    0.08    0.09
  -9  -5  -2    0.02    0.12
   9   5   2    0.11    0.10
   9   5   2   -0.16    0.10
 -10  -5  -2    0.13    0.13
 -10  -5  -2    0.18    0.11
  10   5   2    0.18    0.16
  10   5   2    0.23    0.12
  10  -6  -2   -0.15    0.08
  10  -6  -2   -0.17    0.12
 -10   6   2    0.79    0.29
 -10   6   2    0.15    0.22
   9  -6  -2   -0.06    0.10
   9  -6  -2   -0.06    0.09
  -9   6   2    0.01    0.14
   8  -6  -2   -0.04    0.08
   8  -6  -2   -0.18    0.12
  -8   6   2    0.07    0.14
  -8   6   2    0.31    0.17
   7  -6  -2    0.71    0.11
   7  -6  -2    0.70    0.15
  -7   6   2    0.48    0.13
  -7   6   2    0.42    0.17
   6  -6  -2    1.69    0.15
   6  -6  -2    1.65    0.17
  -6   6   2    1.57    0.18
  -6   6   2    1.79    0.16
  -6   6   2    1.27    0.25
   5  -6  -2    3.53    0.18
   5  -6  -2    3.65    0.19
  -5   6   2    3.71    0.25
  -5   6   2    3.40    0.18
  -5   6   2    3.46    0.38
   4  -6  -2    0.47    0.10
   4  -6  -2    0.36    0.09
  -4   6   2    0.33    0.10
  -4   6   2    0.30    0.08
  -4   6   2    0.27    0.12
   3  -6  -2   11.22    0.31
   3  -6  -2   11.23    0.31
   3  -6  -2   11.86    0.30
   3  -6  -2   11.47    0.26
  -3   6   2   11.61    0.33
  -3   6   2   11.06    0.52
   2  -6  -2    5.23    0.20
   2  -6  -2    5.21    0.18
   2  -6  -2    5.12    0.20
  -2   6   2    5.23    0.34
  -2   6   2    5.43    0.22
   1  -6  -2    1.49    0.13
   1  -6  -2    1.54    0.13
   1  -6  -2    1.15    0.10
  -1   6   2    1.15    0.13
  -1   6   2    1.00    0.07
  -1   6   2    1.05    0.17
   0  -6  -2    8.95    0.26
   0  -6  -2    9.48    0.26
   0  -6  -2    8.33    0.25
   0  -6  -2    8.44    0.31
   0   6   2    8.91    0.26
   0   6   2    9.21    0.19
   0   6   2    8.37    0.30
   0   6   2    9.35    0.43
  -1  -6  -2   36.34    0.66
  -1  -6  -2   37.08    0.67
  -1  -6  -2   36.90    0.80
  -1  -6  -2   36.97    0.69
   1   6   2   38.34    1.05
   1   6   2   37.63    0.59
   1   6   2   38.63    0.67
   1   6   2   35.88    0.67
  -2  -6  -2    0.09    0.11
  -2  -6  -2    0.15    0.08
  -2  -6  -2    0.11    0.07
  -2  -6  -2    0.19    0.05
  -2  -6  -2    0.18    0.07
   2   6   2    0.22    0.08
   2   6   2    0.14    0.06
   2   6   2    0.15    0.06
  -3  -6  -2    0.07    0.08
  -3  -6  -2    0.18    0.08
  -3  -6  -2    0.15    0.06
  -3  -6  -2    0.12    0.06
   3   6   2   -0.03    0.06
   3   6   2    0.19    0.06
   3   6   2    0.09    0.07
  -4  -6  -2    1.20    0.09
  -4  -6  -2    1.17    0.14
  -4  -6  -2    1.21    0.10
  -4  -6  -2    1.41    0.16
  -4  -6  -2    1.30    0.07
   4   6   2    1.35    0.10
   4   6   2    1.27    0.13
   4   6   2    1.33    0.09
   4   6   2    1.30    0.11
  -5  -6  -2    1.92    0.11
  -5  -6  -2    2.20    0.13
  -5  -6  -2    2.25    0.20
  -5  -6  -2    2.25    0.20
  -5  -6  -2    2.01    0.16
   5   6   2    2.21    0.12
   5   6   2    2.38    0.13
   5   6   2    2.38    0.14
   5   6   2    2.38    0.17
  -6  -6  -2    0.66    0.13
  -6  -6  -2    0.85    0.15
  -6  -6  -2    0.94    0.15
   6   6   2    0.70    0.11
   6   6   2    0.63    0.10
   6   6   2    0.98    0.10
  -7  -6  -2    2.40    0.23
  -7  -6  -2    2.89    0.25
  -7  -6  -2    2.43    0.20
   7   6   2    2.52    0.18
   7   6   2    2.09    0.17
  -8  -6  -2    0.03    0.09
  -8  -6  -2    0.04    0.09
   8   6   2    0.07    0.12
   8   6   2   -0.12    0.09
  -9  -6  -2    0.38    0.15
  -9  -6  -2    0.48    0.14
   9   6   2    0.32    0.14
   9   6   2    0.46    0.13
 -10  -6  -2    0.28    0.14
 -10  -6  -2    0.22    0.15
  10   6   2    0.29    0.16
  10   6   2    0.23    0.15
   9  -7  -2   -0.04    0.10
   9  -7  -2   -0.15    0.11
  -9   7   2    0.70    0.26
  -9   7   2   -0.04    0.22
   8  -7  -2   -0.24    0.13
   8  -7  -2    0.05    0.09
  -8   7   2    0.72    0.25
  -8   7   2   -0.10    0.20
   7  -7  -2    1.19    0.15
   7  -7  -2    1.13    0.17
  -7   7   2    1.03    0.27
   6  -7  -2    1.11    0.15
   6  -7  -2    1.33    0.15
  -6   7   2    1.07    0.26
  -6   7   2    0.82    0.15
  -6   7   2    1.23    0.14
   5  -7  -2    0.03    0.09
   5  -7  -2    0.06    0.07
  -5   7   2    0.03    0.17
  -5   7   2    0.17    0.08
   4  -7  -2    0.14    0.08
   4  -7  -2    0.13    0.08
   4  -7  -2    0.19    0.10
  -4   7   2   -0.03    0.10
  -4   7   2    0.04    0.12
   3  -7  -2    2.19    0.17
   3  -7  -2    2.35    0.16
   3  -7  -2    2.39    0.18
  -3   7   2    2.41    0.29
  -3   7   2    2.16    0.16
   2  -7  -2   -0.08    0.06
   2  -7  -2   -0.02    0.06
   2  -7  -2   -0.02    0.05
  -2   7   2   -0.12    0.09
  -2   7   2    0.05    0.15
  -2   7   2   -0.06    0.06
   1  -7  -2    0.86    0.12
   1  -7  -2    0.66    0.10
   1  -7  -2    0.70    0.10
  -1   7   2    0.48    0.14
  -1   7   2    0.55    0.10
  -1   7   2    0.68    0.12
  -1   7   2    0.78    0.06
   0  -7  -2    0.15    0.08
   0  -7  -2    0.04    0.08
   0  -7  -2    0.17    0.07
   0  -7  -2    0.17    0.07
   0   7   2    0.14    0.05
   0   7   2    0.09    0.07
   0   7   2    0.18    0.06
   0   7   2    0.15    0.14
  -1  -7  -2    5.63    0.22
  -1  -7  -2    5.81    0.22
  -1  -7  -2    5.11    0.24
  -1  -7  -2    5.65    0.23
   1   7   2    5.63    0.37
   1   7   2    5.34    0.21
   1   7   2    5.72    0.17
  -2  -7  -2   -0.01    0.08
  -2  -7  -2    0.00    0.07
  -2  -7  -2   -0.04    0.05
  -2  -7  -2    0.03    0.07
   2   7   2   -0.04    0.07
   2   7   2   -0.06    0.08
   2   7   2    0.01    0.06
  -3  -7  -2    0.16    0.07
  -3  -7  -2    0.16    0.09
  -3  -7  -2    0.12    0.09
  -3  -7  -2    0.04    0.07
   3   7   2    0.10    0.07
   3   7   2    0.11    0.07
   3   7   2    0.08    0.08
  -4  -7  -2    0.01    0.09
  -4  -7  -2   -0.08    0.06
  -4  -7  -2   -0.02    0.06
  -4  -7  -2    0.07    0.07
   4   7   2   -0.04    0.08
   4   7   2   -0.05    0.06
   4   7   2    0.05    0.07
   4   7   2   -0.05    0.05
  -5  -7  -2    2.44    0.14
  -5  -7  -2    2.54    0.22
  -5  -7  -2    2.50    0.19
  -5  -7  -2    2.36    0.14
   5   7   2    2.59    0.18
   5   7   2    2.55    0.15
   5   7   2    2.55    0.13
  -6  -7  -2    0.52    0.13
  -6  -7  -2    0.55    0.12
   6   7   2    0.83    0.10
   6   7   2    0.62    0.11
   6   7   2    0.53    0.10
  -7  -7  -2    0.25    0.12
  -7  -7  -2    0.48    0.15
   7   7   2    0.58    0.14
   7   7   2    0.40    0.10
  -8  -7  -2    0.38    0.15
  -8  -7  -2    0.14    0.12
   8   7   2    0.22    0.11
   8   7   2    0.53    0.13
  -9  -7  -2    0.09    0.12
  -9  -7  -2    0.02    0.14
   9   7   2    0.35    0.16
   9   7   2   -0.09    0.11
  10   7   2    0.10    0.12
  10   7   2    0.06    0.15
   9  -8  -2   -0.01    0.10
  -9   8   2    0.70    0.22
   8  -8  -2    0.08    0.11
  -8   8   2   -0.09    0.16
   7  -8  -2    0.52    0.13
  -7   8   2    1.17    0.29
  -7   8   2    0.27    0.19
   6  -8  -2    0.29    0.12
  -6   8   2    0.16    0.17
  -6   8   2    0.31    0.12
  -6   8   2    0.84    0.22
   5  -8  -2    4.04    0.24
  -5   8   2    3.69    0.41
  -5   8   2    4.00    0.40
  -5   8   2    3.34    0.21
   4  -8  -2    0.44    0.11
   4  -8  -2    0.50    0.10
  -4   8   2    0.32    0.13
  -4   8   2    0.49    0.17
  -4   8   2    0.42    0.22
   3  -8  -2    0.17    0.09
   3  -8  -2    0.17    0.09
   3  -8  -2    0.08    0.11
  -3   8   2    0.13    0.19
  -3   8   2    0.28    0.12
  -3   8   2    0.39    0.14
   2  -8  -2   -0.09    0.07
   2  -8  -2   -0.20    0.09
   2  -8  -2   -0.13    0.07
  -2   8   2   -0.19    0.10
  -2   8   2   -0.05    0.09
  -2   8   2    0.14    0.14
   1  -8  -2    0.10    0.07
   1  -8  -2   -0.03    0.06
   1  -8  -2   -0.09    0.06
  -1   8   2   -0.06    0.07
  -1   8   2    0.01    0.04
  -1   8   2   -0.02    0.12
  -1   8   2   -0.01    0.07
   0  -8  -2   -0.07    0.09
   0  -8  -2   -0.01    0.06
   0  -8  -2    0.02    0.07
   0  -8  -2    0.02    0.07
   0   8   2   -0.01    0.05
   0   8   2   -0.14    0.10
   0   8   2   -0.10    0.11
   0   8   2   -0.03    0.05
  -1  -8  -2    0.52    0.11
  -1  -8  -2    0.62    0.12
  -1  -8  -2    0.62    0.10
  -1  -8  -2    0.41    0.11
   1   8   2    0.36    0.12
   1   8   2    0.47    0.17
   1   8   2    0.57    0.08
  -2  -8  -2    0.29    0.08
  -2  -8  -2    0.31    0.08
  -2  -8  -2    0.08    0.10
  -2  -8  -2    0.26    0.11
   2   8   2    0.32    0.08
   2   8   2    0.14    0.10
  -3  -8  -2    1.55    0.15
  -3  -8  -2    1.81    0.20
  -3  -8  -2    1.86    0.17
  -3  -8  -2    1.92    0.15
   3   8   2    1.62    0.16
   3   8   2    1.52    0.14
  -4  -8  -2    2.11    0.18
  -4  -8  -2    2.03    0.16
  -4  -8  -2    1.98    0.21
  -4  -8  -2    2.13    0.14
   4   8   2    1.98    0.16
   4   8   2    2.21    0.17
  -5  -8  -2   -0.03    0.07
  -5  -8  -2    0.06    0.12
  -5  -8  -2   -0.09    0.09
   5   8   2    0.04    0.10
   5   8   2    0.02    0.09
  -6  -8  -2    0.60    0.15
  -6  -8  -2    0.69    0.14
   6   8   2    0.96    0.11
   6   8   2    0.82    0.13
  -7  -8  -2    0.19    0.11
  -7  -8  -2   -0.06    0.10
   7   8   2    0.28    0.13
  -8  -8  -2    0.17    0.14
  -8  -8  -2    0.21    0.13
   8   8   2    0.36    0.15
  -9  -8  -2    0.12    0.16
   9   8   2    0.01    0.11
   8  -9  -2    1.44    0.19
  -8   9   2    0.92    0.30
   7  -9  -2    0.53    0.14
  -7   9   2    0.07    0.27
   6  -9  -2    0.58    0.14
  -6   9   2    1.04    0.25
  -6   9   2    0.11    0.24
  -6   9   2    0.55    0.15
   5  -9  -2    3.52    0.25
  -5   9   2    4.55    0.43
  -5   9   2    3.34    0.52
  -5   9   2    3.43    0.25
   4  -9  -2    2.10    0.19
   4  -9  -2    2.16    0.22
  -4   9   2    1.97    0.19
  -4   9   2    1.51    0.32
   3  -9  -2    1.45    0.16
   3  -9  -2    0.95    0.14
   3  -9  -2    1.15    0.17
  -3   9   2    0.73    0.26
  -3   9   2    1.51    0.17
   2  -9  -2    0.06    0.09
   2  -9  -2    0.01    0.10
   2  -9  -2    0.03    0.07
  -2   9   2    0.27    0.11
  -2   9   2    0.18    0.10
  -2   9   2    0.09    0.16
   1  -9  -2    0.41    0.13
   1  -9  -2    0.66    0.14
   1  -9  -2    0.43    0.10
  -1   9   2    0.56    0.14
  -1   9   2    0.56    0.12
  -1   9   2    0.47    0.18
   0  -9  -2    0.27    0.12
   0  -9  -2    0.19    0.11
   0  -9  -2    0.22    0.09
   0   9   2    0.29    0.06
   0   9   2   -0.06    0.11
   0   9   2    0.12    0.18
  -1  -9  -2    0.17    0.08
  -1  -9  -2    0.04    0.10
  -1  -9  -2    0.10    0.10
  -1  -9  -2    0.23    0.09
   1   9   2    0.18    0.07
   1   9   2    0.08    0.12
  -2  -9  -2    0.04    0.11
  -2  -9  -2   -0.09    0.09
  -2  -9  -2   -0.04    0.09
  -2  -9  -2    0.03    0.10
   2   9   2   -0.13    0.07
   2   9   2    0.02    0.07
  -3  -9  -2    0.62    0.13
  -3  -9  -2    0.83    0.11
  -3  -9  -2    0.90    0.14
  -3  -9  -2    0.72    0.11
   3   9   2    0.98    0.12
   3   9   2    0.90    0.14
  -4  -9  -2    0.10    0.09
  -4  -9  -2   -0.05    0.11
  -4  -9  -2    0.07    0.08
  -4  -9  -2    0.07    0.11
   4   9   2    0.07    0.09
   4   9   2    0.15    0.10
  -5  -9  -2    0.46    0.11
  -5  -9  -2    0.33    0.12
  -5  -9  -2    0.20    0.12
   5   9   2    0.32    0.12
   5   9   2    0.66    0.12
  -6  -9  -2    0.05    0.11
  -6  -9  -2    0.26    0.12
   6   9   2    0.16    0.10
   6   9   2    0.15    0.09
  -7  -9  -2    1.44    0.22
  -7  -9  -2    0.94    0.18
   7   9   2    1.53    0.20
  -8  -9  -2    2.59    0.26
   8   9   2    2.67    0.26
   5 -10  -2    0.32    0.15
  -5  10   2    0.01    0.28
  -5  10   2    0.40    0.15
   4 -10  -2    2.75    0.25
   4 -10  -2    2.09    0.21
  -4  10   2    2.24    0.21
  -4  10   2    1.43    0.31
   3 -10  -2   -0.02    0.10
   3 -10  -2    0.03    0.09
  -3  10   2    0.56    0.15
  -3  10   2   -0.14    0.17
  -3  10   2    0.21    0.11
   2 -10  -2    2.52    0.22
   2 -10  -2    2.79    0.21
   2 -10  -2    2.91    0.24
  -2  10   2    2.88    0.25
  -2  10   2    2.94    0.26
  -2  10   2    1.77    0.30
   1 -10  -2   -0.13    0.06
   1 -10  -2    0.00    0.08
   1 -10  -2   -0.03    0.12
  -1  10   2   -0.11    0.21
  -1  10   2    0.12    0.10
   0 -10  -2    0.42    0.11
   0 -10  -2    0.57    0.12
   0 -10  -2    0.52    0.13
   0  10   2    0.46    0.12
   0  10   2    0.38    0.22
  -1 -10  -2    0.07    0.11
  -1 -10  -2    0.03    0.11
  -1 -10  -2   -0.05    0.11
  -1 -10  -2   -0.06    0.07
   1  10   2    0.00    0.06
   1  10   2   -0.08    0.08
  -2 -10  -2    0.10    0.11
  -2 -10  -2    0.12    0.11
  -2 -10  -2    0.20    0.11
  -2 -10  -2    0.06    0.12
   2  10   2    0.20    0.13
   2  10   2    0.39    0.09
  -3 -10  -2   -0.06    0.09
  -3 -10  -2    0.06    0.12
  -3 -10  -2   -0.02    0.11
  -3 -10  -2   -0.08    0.09
   3  10   2    0.04    0.11
   3  10   2   -0.07    0.08
  -4 -10  -2    0.46    0.13
  -4 -10  -2    0.58    0.13
  -4 -10  -2    0.67    0.16
   4  10   2    0.78    0.14
   4  10   2    0.59    0.12
  -5 -10  -2    0.60    0.12
  -5 -10  -2    0.37    0.15
  -5 -10  -2    0.23    0.13
   5  10   2    0.46    0.12
   5  10   2    0.56    0.13
  -6 -10  -2   -0.10    0.11
  -6 -10  -2    0.01    0.13
   6  10   2    0.17    0.13
   6  10   2    0.21    0.11
  -7 -10  -2    0.93    0.20
   7  10   2    0.90    0.18
   6 -11  -2    0.05    0.11
   5 -11  -2    0.06    0.11
  -5  11   2    0.43    0.17
   4 -11  -2    0.01    0.10
   4 -11  -2   -0.13    0.11
  -4  11   2    0.24    0.16
  -4  11   2   -0.41    0.18
   3 -11  -2   -0.09    0.10
   3 -11  -2   -0.02    0.09
  -3  11   2    0.31    0.16
   2 -11  -2    0.22    0.11
   2 -11  -2    0.28    0.13
   2 -11  -2    0.17    0.12
  -2  11   2   -0.07    0.20
  -2  11   2    0.38    0.13
   1 -11  -2    0.14    0.14
   1 -11  -2    0.14    0.11
   1 -11  -2    0.25    0.13
  -1  11   2    0.20    0.15
  -1  11   2   -0.18    0.23
   0 -11  -2    0.53    0.16
   0 -11  -2    0.67    0.15
   0 -11  -2    0.79    0.17
   0  11   2    0.25    0.16
   0  11   2    0.17    0.22
  -1 -11  -2   -0.03    0.11
  -1 -11  -2    0.04    0.09
  -1 -11  -2    0.07    0.12
   1  11   2   -0.06    0.14
  -2 -11  -2    0.11    0.13
  -2 -11  -2    0.09    0.12
  -2 -11  -2    0.25    0.13
  -2 -11  -2    0.27    0.13
   2  11   2    0.15    0.11
  -3 -11  -2   -0.29    0.10
  -3 -11  -2   -0.13    0.10
  -3 -11  -2   -0.02    0.12
   3  11   2   -0.02    0.11
   3  11   2    0.12    0.10
  -4 -11  -2    0.10    0.11
  -4 -11  -2   -0.15    0.12
  -4 -11  -2    0.07    0.14
   4  11   2    0.08    0.10
   4  11   2   -0.01    0.10
  -5 -11  -2    0.02    0.14
   5  11   2   -0.05    0.10
   5  11   2    0.05    0.11
  -6 -11  -2    0.31    0.17
   6  11   2    0.40    0.16
   6  11   2    0.48    0.13
   4 -12  -2   -0.05    0.14
   4 -12  -2   -0.21    0.11
  -4  12   2    0.05    0.16
   3 -12  -2   -0.10    0.12
   3 -12  -2   -0.23    0.14
  -3  12   2   -0.19    0.10
   2 -12  -2    0.06    0.13
   2 -12  -2    0.15    0.12
  -2  12   2   -0.51    0.26
  -2  12   2    0.25    0.17
   1 -12  -2    0.01    0.13
   1 -12  -2    0.02    0.11
   1 -12  -2    0.18    0.13
  -1  12   2   -0.22    0.18
  -1  12   2    0.02    0.11
   0 -12  -2    0.02    0.10
   0 -12  -2   -0.01    0.13
   0 -12  -2    0.29    0.17
   0  12   2    0.16    0.12
  -1 -12  -2    0.09    0.15
  -1 -12  -2    0.04    0.13
  -1 -12  -2    0.15    0.11
   1  12   2    0.20    0.12
  -2 -12  -2    0.11    0.10
  -2 -12  -2   -0.07    0.14
   2  12   2    0.23    0.15
  -3 -12  -2   -0.04    0.10
  -3 -12  -2   -0.21    0.12
  -3 -12  -2   -0.03    0.12
   3  12   2    0.17    0.14
  -4 -12  -2   -0.17    0.14
   4  12   2   -0.04    0.12
   4  12   2    0.29    0.12
   5  12   2    0.04    0.13
   5  12   2    0.42    0.15
   1 -13  -2   -0.21    0.13
   1 -13  -2    0.09    0.16
  -1  13   2    0.08    0.17
   0 -13  -2    0.70    0.16
   0 -13  -2    0.82    0.19
   0  13   2    0.92    0.20
  -1 -13  -2   -0.13    0.14
  -1 -13  -2    0.02    0.11
   1  13   2    0.27    0.17
  -2 -13  -2    0.35    0.17
   3  12  -3    0.42    0.16
  -3 -12   3    0.14    0.17
  -3 -12   3    0.40    0.16
  -2 -12   3    0.05    0.16
  -2 -12   3   -0.09    0.10
  -1 -12   3    0.05    0.12
  -1 -12   3    0.14    0.17
  -1 -12   3    0.09    0.13
   0 -12   3    0.33    0.14
   0 -12   3    0.15    0.11
   0 -12   3    0.10    0.12
   1 -12   3   -0.04    0.15
   1 -12   3    0.24    0.18
   1 -12   3   -0.11    0.09
  -2  12  -3   -0.27    0.18
   2 -12   3    0.30    0.19
   2 -12   3    0.16    0.12
   2 -12   3    0.10    0.12
   3 -12   3    0.00    0.11
   3 -12   3    0.04    0.17
   3 -12   3   -0.38    0.14
   5  11  -3    0.46    0.14
   5  11  -3    0.35    0.15
  -5 -11   3    0.30    0.13
  -5 -11   3    0.08    0.12
   4  11  -3    0.09    0.11
   4  11  -3    0.02    0.12
  -4 -11   3   -0.21    0.13
  -4 -11   3    0.18    0.14
   3  11  -3    0.12    0.10
  -3 -11   3   -0.02    0.10
  -3 -11   3    0.13    0.11
  -2 -11   3    0.66    0.15
  -2 -11   3    0.56    0.14
  -2 -11   3    0.59    0.17
  -1 -11   3    0.03    0.09
  -1 -11   3   -0.10    0.10
  -1 -11   3    0.02    0.13
   0 -11   3    4.02    0.31
   0 -11   3    3.17    0.25
   0 -11   3    3.92    0.28
   1 -11   3    0.34    0.14
   1 -11   3    0.29    0.15
   1 -11   3    0.29    0.12
  -2  11  -3   -0.32    0.24
   2 -11   3   -0.06    0.13
   2 -11   3    0.18    0.11
   2 -11   3    0.31    0.14
  -3  11  -3   -0.19    0.28
   3 -11   3    0.42    0.16
   3 -11   3    0.12    0.14
   3 -11   3    0.49    0.18
  -4  11  -3   -0.45    0.20
   4 -11   3    0.27    0.18
   4 -11   3    0.05    0.14
  -5  11  -3    0.16    0.12
   5 -11   3   -0.18    0.14
   5 -11   3   -0.15    0.13
   7  10  -3    0.07    0.10
   7  10  -3   -0.05    0.15
  -7 -10   3   -0.03    0.15
   6  10  -3   -0.02    0.13
   6  10  -3    0.07    0.10
  -6 -10   3    0.07    0.10
  -6 -10   3    0.07    0.15
   5  10  -3    0.32    0.13
   5  10  -3    0.33    0.13
  -5 -10   3    0.12    0.11
  -5 -10   3    0.28    0.15
   4  10  -3    0.33    0.12
   4  10  -3    0.50    0.13
  -4 -10   3    0.33    0.12
  -4 -10   3    0.64    0.14
   3  10  -3    1.17    0.15
  -3 -10   3    0.82    0.17
  -3 -10   3    1.28    0.18
  -2 -10   3   -0.12    0.12
  -2 -10   3   -0.03    0.10
  -2 -10   3    0.10    0.13
  -1 -10   3    1.09    0.18
  -1 -10   3    1.12    0.15
  -1 -10   3    1.25    0.19
   0  10  -3   -0.05    0.09
   0 -10   3    0.09    0.09
   0 -10   3    0.12    0.12
   0 -10   3    0.05    0.10
  -1  10  -3    0.04    0.22
  -1  10  -3    0.26    0.12
   1 -10   3    0.31    0.16
   1 -10   3    0.30    0.13
   1 -10   3    0.28    0.11
  -2  10  -3   -0.24    0.16
  -2  10  -3   -0.40    0.21
   2 -10   3   -0.12    0.14
   2 -10   3   -0.01    0.09
   2 -10   3    0.14    0.13
  -3  10  -3    0.32    0.20
  -3  10  -3    0.13    0.26
   3 -10   3    0.35    0.12
   3 -10   3    0.52    0.15
   3 -10   3    0.37    0.13
  -4  10  -3    0.02    0.21
   4 -10   3    0.04    0.09
   4 -10   3   -0.02    0.13
   4 -10   3   -0.01    0.10
  -5  10  -3    0.00    0.21
   5 -10   3    0.09    0.10
   5 -10   3   -0.03    0.09
  -6  10  -3    0.34    0.26
  -6  10  -3   -0.39    0.22
   6 -10   3    0.29    0.12
   6 -10   3    0.13    0.14
   8   9  -3   -0.01    0.16
  -8  -9   3    0.22    0.15
   7   9  -3    0.47    0.16
   7   9  -3    0.61    0.11
  -7  -9   3    0.37    0.13
   6   9  -3    0.72    0.16
   6   9  -3    0.72    0.12
  -6  -9   3    0.68    0.13
  -6  -9   3    0.54    0.16
   5   9  -3   -0.06    0.10
   5   9  -3    0.08    0.09
  -5  -9   3   -0.02    0.09
  -5  -9   3    0.06    0.09
   4   9  -3    0.14    0.10
   4   9  -3    0.04    0.10
  -4  -9   3    0.04    0.08
  -4  -9   3    0.17    0.13
   3   9  -3    0.00    0.08
  -3  -9   3    0.05    0.08
  -3  -9   3    0.05    0.11
  -3  -9   3   -0.10    0.07
   2   9  -3    0.06    0.08
  -2  -9   3    0.06    0.08
  -2  -9   3   -0.04    0.11
  -2  -9   3   -0.02    0.09
   1   9  -3    0.26    0.11
  -1  -9   3    0.21    0.12
  -1  -9   3    0.06    0.11
  -1  -9   3    0.24    0.11
   0   9  -3    0.30    0.13
   0   9  -3    0.30    0.14
   0  -9   3    0.57    0.11
   0  -9   3    0.55    0.14
   0  -9   3    0.28    0.13
  -1   9  -3   -0.18    0.13
  -1   9  -3    0.06    0.21
  -1   9  -3    0.25    0.14
   1  -9   3    0.16    0.11
   1  -9   3    0.11    0.09
   1  -9   3    0.14    0.11
  -2   9  -3    0.11    0.13
  -2   9  -3   -0.04    0.15
  -2   9  -3    0.01    0.15
   2  -9   3    0.03    0.11
   2  -9   3    0.02    0.09
   2  -9   3    0.06    0.11
  -3   9  -3    0.17    0.17
  -3   9  -3    0.12    0.25
  -3   9  -3    0.23    0.11
   3  -9   3    0.13    0.13
   3  -9   3    0.27    0.13
   3  -9   3    0.17    0.09
  -4   9  -3    0.09    0.27
  -4   9  -3    0.61    0.22
   4  -9   3    0.61    0.15
   4  -9   3    0.71    0.16
  -5   9  -3    0.09    0.21
   5  -9   3    0.13    0.10
   5  -9   3    0.12    0.13
  -6   9  -3    0.01    0.22
  -6   9  -3    0.16    0.26
   6  -9   3    0.21    0.13
   6  -9   3    0.33    0.14
  -7   9  -3   -0.33    0.21
  -7   9  -3    0.23    0.26
   7  -9   3    0.08    0.12
   7  -9   3    0.23    0.13
   8   8  -3   -0.03    0.10
   8   8  -3   -0.15    0.14
  -8  -8   3   -0.11    0.12
   7   8  -3    1.11    0.12
   7   8  -3    1.10    0.16
   7   8  -3    0.89    0.14
  -7  -8   3    1.00    0.15
  -7  -8   3    1.15    0.16
   6   8  -3    0.78    0.11
   6   8  -3    0.62    0.11
   6   8  -3    0.84    0.16
  -6  -8   3    0.60    0.13
  -6  -8   3    0.71    0.12
   5   8  -3    0.19    0.07
   5   8  -3    0.18    0.10
   5   8  -3    0.21    0.11
  -5  -8   3    0.20    0.09
  -5  -8   3    0.19    0.09
   4   8  -3    4.98    0.23
   4   8  -3    4.71    0.22
   4   8  -3    4.61    0.18
  -4  -8   3    4.39    0.20
  -4  -8   3    4.42    0.21
  -4  -8   3    4.78    0.28
  -4  -8   3    4.31    0.21
   3   8  -3    0.03    0.05
   3   8  -3    0.00    0.07
  -3  -8   3    0.02    0.06
  -3  -8   3    0.02    0.06
  -3  -8   3    0.17    0.10
  -3  -8   3    0.04    0.10
   2   8  -3    0.51    0.07
   2   8  -3    0.64    0.09
  -2  -8   3    0.62    0.11
  -2  -8   3    0.57    0.11
  -2  -8   3    0.50    0.12
   1   8  -3    1.99    0.20
   1   8  -3    2.31    0.18
   1   8  -3    2.32    0.12
  -1  -8   3    2.51    0.18
  -1  -8   3    2.35    0.21
  -1  -8   3    2.02    0.15
   0   8  -3    2.19    0.23
   0   8  -3    2.54    0.18
   0  -8   3    2.73    0.20
   0  -8   3    2.83    0.21
   0  -8   3    2.58    0.21
  -1   8  -3   -0.08    0.11
  -1   8  -3    0.09    0.09
  -1   8  -3    0.14    0.19
   1  -8   3    0.09    0.10
   1  -8   3    0.13    0.08
   1  -8   3    0.05    0.08
  -2   8  -3    1.53    0.26
  -2   8  -3    1.74    0.17
  -2   8  -3    1.34    0.27
   2  -8   3    1.51    0.15
   2  -8   3    1.51    0.17
   2  -8   3    1.36    0.16
  -3   8  -3    6.11    0.44
  -3   8  -3    5.59    0.27
  -3   8  -3    4.97    0.45
   3  -8   3    5.87    0.28
   3  -8   3    6.54    0.29
   3  -8   3    5.69    0.26
  -4   8  -3    0.20    0.18
  -4   8  -3    0.14    0.18
   4  -8   3    0.16    0.09
   4  -8   3    0.25    0.10
  -5   8  -3    0.18    0.22
  -5   8  -3   -0.01    0.24
   5  -8   3    0.36    0.12
   5  -8   3    0.09    0.08
  -6   8  -3    0.01    0.10
  -6   8  -3   -0.21    0.16
  -6   8  -3    0.09    0.23
   6  -8   3   -0.03    0.10
   6  -8   3    0.21    0.11
  -7   8  -3   -0.17    0.23
  -7   8  -3   -0.48    0.23
   7  -8   3    0.00    0.11
   7  -8   3    0.09    0.10
  -8   8  -3   -0.50    0.26
  -8   8  -3    0.51    0.30
   8  -8   3    0.15    0.12
   9   7  -3    0.09    0.11
   9   7  -3   -0.06    0.11
  -9  -7   3    0.16    0.13
   8   7  -3    0.10    0.11
   8   7  -3   -0.07    0.10
  -8  -7   3    0.09    0.12
   7   7  -3    0.01    0.06
   7   7  -3   -0.08    0.08
   7   7  -3   -0.03    0.12
  -7  -7   3   -0.05    0.10
  -7  -7   3    0.01    0.07
   6   7  -3    0.13    0.09
   6   7  -3    0.35    0.10
   6   7  -3    0.30    0.08
  -6  -7   3    0.16    0.08
  -6  -7   3    0.23    0.08
  -6  -7   3    0.28    0.10
   5   7  -3    0.05    0.08
   5   7  -3    0.16    0.08
   5   7  -3    0.04    0.10
  -5  -7   3    0.07    0.07
  -5  -7   3    0.21    0.09
  -5  -7   3    0.16    0.11
   4   7  -3    0.02    0.07
   4   7  -3    0.04    0.05
   4   7  -3    0.00    0.09
   4   7  -3    0.05    0.07
  -4  -7   3    0.04    0.08
  -4  -7   3    0.02    0.06
  -4  -7   3    0.00    0.06
  -4  -7   3    0.06    0.08
   3   7  -3    4.88    0.17
   3   7  -3    4.50    0.19
   3   7  -3    4.53    0.19
   3   7  -3    4.70    0.19
  -3  -7   3    4.60    0.19
  -3  -7   3    4.59    0.19
  -3  -7   3    4.58    0.22
  -3  -7   3    4.61    0.21
  -3  -7   3    4.90    0.22
   2   7  -3    0.09    0.06
   2   7  -3    0.08    0.06
  -2  -7   3    0.28    0.10
  -2  -7   3    0.20    0.06
  -2  -7   3    0.12    0.08
  -2  -7   3    0.15    0.09
   1   7  -3    0.17    0.09
   1   7  -3    0.09    0.05
   1   7  -3    0.05    0.09
   1   7  -3    0.08    0.06
  -1  -7   3    0.11    0.09
  -1  -7   3    0.11    0.07
  -1  -7   3    0.08    0.06
   0   7  -3    2.80    0.29
   0   7  -3    2.96    0.18
   0   7  -3    2.93    0.25
   0  -7   3    3.14    0.19
   0  -7   3    2.79    0.17
   0  -7   3    2.61    0.16
  -1   7  -3    1.10    0.22
  -1   7  -3    1.42    0.16
  -1   7  -3    1.14    0.18
   1  -7   3    1.83    0.16
   1  -7   3    1.33    0.13
   1  -7   3    1.12    0.14
  -2   7  -3    0.18    0.08
  -2   7  -3    0.18    0.13
  -2   7  -3    0.15    0.14
   2  -7   3    0.13    0.10
   2  -7   3   -0.09    0.08
   2  -7   3    0.20    0.08
   2  -7   3    0.03    0.07
  -3   7  -3    4.99    0.46
  -3   7  -3    4.60    0.25
  -3   7  -3    4.27    0.37
   3  -7   3    4.39    0.21
   3  -7   3    4.15    0.21
   3  -7   3    4.30    0.21
   3  -7   3    4.28    0.24
  -4   7  -3    2.06    0.32
  -4   7  -3    2.28    0.34
   4  -7   3    1.68    0.15
   4  -7   3    2.09    0.16
  -5   7  -3    0.36    0.22
  -5   7  -3    0.20    0.22
   5  -7   3    0.37    0.11
   5  -7   3    0.29    0.09
  -6   7  -3    0.07    0.17
  -6   7  -3   -0.17    0.14
  -6   7  -3    0.07    0.09
   6  -7   3   -0.01    0.09
   6  -7   3   -0.09    0.09
  -7   7  -3    0.35    0.25
  -7   7  -3    0.85    0.30
   7  -7   3    0.60    0.12
   7  -7   3    0.69    0.13
  -8   7  -3   -0.31    0.22
  -8   7  -3    0.54    0.28
   8  -7   3    0.01    0.10
  -9   7  -3    0.41    0.24
   9  -7   3    0.08    0.11
  10   6  -3    0.09    0.14
  10   6  -3    0.01    0.16
 -10  -6   3   -0.17    0.11
   9   6  -3   -0.17    0.13
   9   6  -3    0.05    0.12
  -9  -6   3    0.07    0.12
   8   6  -3   -0.04    0.09
   8   6  -3    0.10    0.11
  -8  -6   3    0.08    0.11
   7   6  -3    0.02    0.08
   7   6  -3    0.04    0.05
   7   6  -3    0.04    0.08
  -7  -6   3   -0.09    0.06
  -7  -6   3    0.08    0.06
  -7  -6   3   -0.15    0.09
   6   6  -3    1.13    0.11
   6   6  -3    1.01    0.15
   6   6  -3    0.86    0.12
  -6  -6   3    0.98    0.11
  -6  -6   3    0.79    0.11
  -6  -6   3    1.02    0.13
   5   6  -3    3.01    0.18
   5   6  -3    2.91    0.15
   5   6  -3    2.90    0.17
   5   6  -3    2.90    0.16
  -5  -6   3    2.98    0.21
  -5  -6   3    2.98    0.13
  -5  -6   3    3.08    0.17
  -5  -6   3    2.94    0.16
   4   6  -3    6.02    0.20
   4   6  -3    5.58    0.21
   4   6  -3    5.76    0.21
   4   6  -3    5.86    0.20
  -4  -6   3    5.44    0.20
  -4  -6   3    5.93    0.19
  -4  -6   3    5.87    0.22
  -4  -6   3    5.78    0.24
  -4  -6   3    5.48    0.28
   3   6  -3    0.26    0.08
   3   6  -3    0.26    0.05
   3   6  -3    0.17    0.07
   3   6  -3    0.25    0.06
  -3  -6   3    0.21    0.09
  -3  -6   3    0.24    0.07
  -3  -6   3    0.20    0.06
  -3  -6   3    0.19    0.06
  -3  -6   3    0.23    0.09
   2   6  -3    2.25    0.13
   2   6  -3    2.22    0.12
   2   6  -3    2.14    0.13
  -2  -6   3    2.23    0.14
  -2  -6   3    2.21    0.13
  -2  -6   3    2.15    0.16
  -2  -6   3    2.20    0.12
  -2  -6   3    2.10    0.15
   1   6  -3    0.06    0.04
   1   6  -3    0.06    0.08
   1   6  -3    0.04    0.05
   1   6  -3    0.00    0.08
  -1  -6   3    0.03    0.07
  -1  -6   3    0.01    0.07
  -1  -6   3    0.02    0.05
  -1  -6   3   -0.02    0.05
   0   6  -3    8.36    0.45
   0   6  -3    8.07    0.36
   0   6  -3    7.90    0.26
   0   6  -3    7.87    0.26
   0  -6   3    7.91    0.27
   0  -6   3    8.28    0.34
   0  -6   3    8.05    0.25
   0  -6   3    8.13    0.26
  -1   6  -3    5.38    0.23
  -1   6  -3    5.25    0.31
  -1   6  -3    5.41    0.35
   1  -6   3    5.19    0.20
   1  -6   3    5.47    0.23
   1  -6   3    5.18    0.20
  -2   6  -3    3.78    0.36
  -2   6  -3    3.49    0.29
  -2   6  -3    3.20    0.17
   2  -6   3    3.40    0.17
   2  -6   3    3.22    0.16
   2  -6   3    3.16    0.18
   2  -6   3    3.35    0.18
  -3   6  -3    1.06    0.13
  -3   6  -3    0.80    0.19
  -3   6  -3    0.90    0.21
   3  -6   3    1.14    0.13
   3  -6   3    1.22    0.12
   3  -6   3    1.07    0.11
   3  -6   3    0.90    0.11
  -4   6  -3    8.49    0.50
  -4   6  -3    8.93    0.54
   4  -6   3    8.41    0.28
   4  -6   3    8.52    0.25
   4  -6   3    8.86    0.28
  -5   6  -3    0.06    0.18
  -5   6  -3   -0.09    0.16
   5  -6   3   -0.01    0.06
   5  -6   3    0.02    0.08
  -6   6  -3    1.86    0.17
  -6   6  -3    1.92    0.35
  -6   6  -3    2.04    0.32
   6  -6   3    2.06    0.16
   6  -6   3    1.95    0.17
  -7   6  -3    0.13    0.16
  -7   6  -3    0.45    0.27
   7  -6   3    0.25    0.09
   7  -6   3    0.11    0.09
  -8   6  -3    0.60    0.29
  -8   6  -3    0.11    0.22
   8  -6   3    0.41    0.11
  -9   6  -3    0.47    0.25
  -9   6  -3    0.00    0.24
   9  -6   3    0.20    0.10
  10   5  -3    0.60    0.15
  10   5  -3    0.93    0.20
 -10  -5   3    0.89    0.15
 -10  -5   3    0.68    0.19
   9   5  -3    0.29    0.11
   9   5  -3    0.43    0.15
  -9  -5   3    0.37    0.12
   8   5  -3   -0.05    0.09
   8   5  -3    0.05    0.12
  -8  -5   3    0.03    0.08
  -8  -5   3   -0.07    0.09
   7   5  -3    0.05    0.04
   7   5  -3   -0.10    0.08
   7   5  -3   -0.02    0.08
  -7  -5   3    0.04    0.06
  -7  -5   3   -0.10    0.06
  -7  -5   3   -0.05    0.07
   6   5  -3    2.82    0.20
   6   5  -3    2.60    0.12
   6   5  -3    2.43    0.17
  -6  -5   3    2.51    0.14
  -6  -5   3    2.18    0.17
  -6  -5   3    2.62    0.17
   5   5  -3    6.11    0.22
   5   5  -3    5.96    0.19
   5   5  -3    6.08    0.18
   5   5  -3    5.97    0.22
  -5  -5   3    6.62    0.26
  -5  -5   3    6.37    0.33
  -5  -5   3    6.01    0.23
  -5  -5   3    6.14    0.17
  -5  -5   3    6.29    0.20
   4   5  -3    0.06    0.05
   4   5  -3    0.01    0.05
   4   5  -3    0.02    0.07
   4   5  -3    0.02    0.05
  -4  -5   3   -0.03    0.04
  -4  -5   3   -0.01    0.06
  -4  -5   3    0.01    0.08
  -4  -5   3    0.01    0.05
  -4  -5   3   -0.01    0.05
   3   5  -3    0.28    0.07
   3   5  -3    0.24    0.06
   3   5  -3    0.28    0.06
   3   5  -3    0.27    0.07
  -3  -5   3    0.18    0.05
  -3  -5   3    0.22    0.07
  -3  -5   3    0.21    0.08
  -3  -5   3    0.28    0.06
  -3  -5   3    0.27    0.09
   2   5  -3    2.40    0.11
   2   5  -3    2.44    0.12
   2   5  -3    2.48    0.11
  -2  -5   3    2.27    0.13
  -2  -5   3    2.51    0.12
  -2  -5   3    2.46    0.17
  -2  -5   3    2.34    0.11
  -2  -5   3    2.37    0.14
   1   5  -3    0.73    0.09
   1   5  -3    0.87    0.13
   1   5  -3    0.74    0.07
   1   5  -3    0.91    0.09
   1   5  -3    0.84    0.09
  -1  -5   3    0.93    0.11
  -1  -5   3    0.90    0.09
  -1  -5   3    0.78    0.09
  -1  -5   3    0.85    0.09
   0   5  -3   11.15    0.29
   0   5  -3   11.46    0.28
   0   5  -3   11.21    0.29
   0   5  -3   10.92    0.46
   0   5  -3   11.07    0.42
   0  -5   3   10.68    0.28
   0  -5   3   10.53    0.29
   0  -5   3   11.05    0.28
   0  -5   3   11.01    0.41
  -1   5  -3    2.58    0.14
  -1   5  -3    2.83    0.24
  -1   5  -3    2.58    0.14
  -1   5  -3    2.45    0.22
   1  -5   3    2.75    0.20
   1  -5   3    2.46    0.14
   1  -5   3    2.64    0.13
   1  -5   3    2.51    0.14
  -2   5  -3    2.08    0.23
  -2   5  -3    1.76    0.14
  -2   5  -3    2.02    0.23
   2  -5   3    2.09    0.14
   2  -5   3    1.88    0.12
   2  -5   3    1.75    0.13
   2  -5   3    1.89    0.13
  -3   5  -3   -0.03    0.05
  -3   5  -3   -0.04    0.08
  -3   5  -3    0.04    0.14
   3  -5   3    0.03    0.07
   3  -5   3   -0.02    0.03
   3  -5   3    0.00    0.05
   3  -5   3    0.03    0.07
  -4   5  -3    0.77    0.18
  -4   5  -3    0.70    0.16
   4  -5   3    0.98    0.11
   4  -5   3    0.87    0.07
   4  -5   3    0.92    0.11
  -5   5  -3    0.33    0.14
  -5   5  -3    0.56    0.19
   5  -5   3    0.43    0.10
   5  -5   3    0.61    0.10
   5  -5   3    0.51    0.09
  -6   5  -3    0.50    0.19
  -6   5  -3    0.68    0.11
  -6   5  -3    0.68    0.26
   6  -5   3    0.56    0.10
   6  -5   3    0.54    0.09
  -7   5  -3    0.00    0.16
  -7   5  -3    0.16    0.23
   7  -5   3    0.30    0.09
   7  -5   3    0.26    0.08
  -8   5  -3   -0.18    0.16
  -8   5  -3    0.10    0.22
   8  -5   3   -0.03    0.07
  -9   5  -3   -0.17    0.18
  -9   5  -3    0.50    0.24
   9  -5   3    0.06    0.08
 -10   5  -3    0.84    0.31
 -10   5  -3   -0.12    0.20
  10  -5   3    0.21    0.09
  10   4  -3    1.04    0.19
  10   4  -3    1.08    0.18
 -10  -4   3    1.04    0.15
 -10  -4   3    1.05    0.20
   9   4  -3    0.96    0.17
   9   4  -3    0.81    0.15
  -9  -4   3    0.67    0.13
  -9  -4   3    0.84    0.14
  -9  -4   3    0.81    0.17
   8   4  -3    1.01    0.16
   8   4  -3    1.22    0.15
  -8  -4   3    1.10    0.14
  -8  -4   3    0.88    0.13
   7   4  -3    4.55    0.09
   7   4  -3    4.71    0.24
   7   4  -3    4.51    0.22
   7   4  -3    4.41    0.09
  -7  -4   3    4.92    0.24
  -7  -4   3    4.65    0.15
  -7  -4   3    4.96    0.25
   6   4  -3   14.62    0.39
   6   4  -3   14.47    0.39
   6   4  -3   14.19    0.27
   6   4  -3   14.34    0.27
  -6  -4   3   14.44    0.31
  -6  -4   3   14.55    0.40
  -6  -4   3   13.88    0.25
  -6  -4   3   14.63    0.39
   5   4  -3    0.67    0.07
   5   4  -3    0.92    0.11
   5   4  -3    1.01    0.11
   5   4  -3    1.05    0.08
  -5  -4   3    0.93    0.09
  -5  -4   3    0.88    0.11
  -5  -4   3    1.11    0.11
  -5  -4   3    1.02    0.06
   4   4  -3    0.79    0.08
   4   4  -3    0.63    0.09
   4   4  -3    0.81    0.08
   4   4  -3    0.81    0.09
  -4  -4   3    0.63    0.08
  -4  -4   3    0.77    0.08
  -4  -4   3    0.77    0.07
  -4  -4   3    0.83    0.09
   3   4  -3   -0.01    0.04
   3   4  -3   -0.04    0.04
   3   4  -3   -0.11    0.05
   3   4  -3   -0.05    0.04
  -3  -4   3   -0.01    0.03
  -3  -4   3    0.00    0.03
  -3  -4   3   -0.02    0.06
  -3  -4   3    0.01    0.05
  -3  -4   3   -0.04    0.05
   2   4  -3   14.89    0.32
   2   4  -3   14.76    0.34
   2   4  -3   15.04    0.30
   2   4  -3   15.19    0.31
  -2  -4   3   15.38    0.48
  -2  -4   3   14.94    0.34
  -2  -4   3   15.77    0.35
  -2  -4   3   15.18    0.31
  -2  -4   3   14.32    0.32
  -2  -4   3   15.60    0.31
   1   4  -3    2.82    0.13
   1   4  -3    3.11    0.18
   1   4  -3    2.68    0.10
   1   4  -3    2.83    0.12
   1   4  -3    2.98    0.11
  -1  -4   3    2.94    0.18
  -1  -4   3    2.65    0.11
  -1  -4   3    2.65    0.13
  -1  -4   3    2.82    0.13
  -1  -4   3    2.67    0.21
  -1  -4   3    2.82    0.13
   0   4  -3   25.27    0.50
   0   4  -3   25.43    0.46
   0   4  -3   25.03    0.73
   0   4  -3   25.18    0.48
   0   4  -3   24.03    0.73
   0   4  -3   24.64    0.48
   0  -4   3   24.74    0.47
   0  -4   3   24.74    0.46
   0  -4   3   25.89    0.47
   0  -4   3   24.63    0.72
   0  -4   3   24.59    0.74
   0  -4   3   25.31    0.49
  -1   4  -3    0.78    0.14
  -1   4  -3    0.86    0.09
  -1   4  -3    0.87    0.09
  -1   4  -3    1.13    0.16
  -1   4  -3    0.81    0.08
   1  -4   3    0.93    0.09
   1  -4   3    0.99    0.08
   1  -4   3    1.20    0.09
   1  -4   3    0.97    0.15
   1  -4   3    0.94    0.08
   1  -4   3    0.94    0.13
  -2   4  -3   31.55    0.93
  -2   4  -3   31.40    0.59
  -2   4  -3   31.95    0.96
   2  -4   3   30.80    0.57
   2  -4   3   31.98    0.58
   2  -4   3   31.66    0.65
   2  -4   3   32.19    0.57
   2  -4   3   31.73    0.59
  -3   4  -3   14.16    0.56
  -3   4  -3   14.13    0.59
   3  -4   3   14.39    0.33
   3  -4   3   13.55    0.31
   3  -4   3   13.72    0.31
   3  -4   3   14.26    0.33
  -4   4  -3   -0.01    0.11
  -4   4  -3    0.03    0.10
   4  -4   3   -0.01    0.06
   4  -4   3    0.05    0.06
   4  -4   3    0.05    0.06
  -5   4  -3    1.51    0.11
  -5   4  -3    1.74    0.27
  -5   4  -3    1.25    0.23
   5  -4   3    1.45    0.07
   5  -4   3    1.55    0.12
   5  -4   3    1.48    0.12
   5  -4   3    1.48    0.11
  -6   4  -3    0.91    0.19
  -6   4  -3    1.06    0.11
  -6   4  -3    1.14    0.26
   6  -4   3    1.24    0.08
   6  -4   3    1.18    0.10
   6  -4   3    0.99    0.11
   6  -4   3    1.10    0.11
  -7   4  -3    0.32    0.08
  -7   4  -3    0.15    0.16
  -7   4  -3    0.26    0.23
   7  -4   3    0.28    0.08
   7  -4   3    0.32    0.07
  -8   4  -3    0.00    0.11
  -8   4  -3    0.21    0.22
   8  -4   3    0.15    0.08
  -9   4  -3    0.66    0.25
  -9   4  -3    0.24    0.15
   9  -4   3    0.27    0.08
 -10   4  -3    1.83    0.38
 -10   4  -3    1.27    0.29
  10  -4   3    1.51    0.13
  11   3  -3    0.06    0.15
  11   3  -3    0.01    0.16
 -11  -3   3    0.31    0.16
 -11  -3   3    0.11    0.12
  10   3  -3    0.52    0.17
  10   3  -3    0.30    0.15
 -10  -3   3    0.50    0.12
 -10  -3   3    0.25    0.11
 -10  -3   3    0.35    0.16
   9   3  -3    0.71    0.14
   9   3  -3    0.67    0.15
  -9  -3   3    0.46    0.12
  -9  -3   3    0.42    0.15
  -9  -3   3    0.72    0.13
   8   3  -3    0.10    0.09
   8   3  -3    0.15    0.11
  -8  -3   3    0.08    0.08
  -8  -3   3    0.02    0.08
  -8  -3   3    0.07    0.08
   7   3  -3    2.12    0.18
   7   3  -3    2.06    0.18
  -7  -3   3    2.13    0.17
  -7  -3   3    2.00    0.17
  -7  -3   3    1.65    0.10
   6   3  -3   -0.08    0.09
   6   3  -3    0.03    0.03
   6   3  -3   -0.03    0.08
   6   3  -3    0.07    0.03
  -6  -3   3    0.11    0.07
  -6  -3   3    0.06    0.05
  -6  -3   3   -0.02    0.03
  -6  -3   3   -0.06    0.07
   5   3  -3    2.77    0.09
   5   3  -3    3.20    0.16
   5   3  -3    2.97    0.16
   5   3  -3    3.01    0.10
  -5  -3   3    3.06    0.16
  -5  -3   3    3.12    0.09
  -5  -3   3    2.95    0.15
  -5  -3   3    3.05    0.09
  -5  -3   3    3.13    0.12
   4   3  -3    0.75    0.09
   4   3  -3    0.90    0.09
   4   3  -3    0.76    0.07
   4   3  -3    0.74    0.06
  -4  -3   3    0.80    0.06
  -4  -3   3    0.77    0.07
  -4  -3   3    0.85    0.06
  -4  -3   3    0.95    0.10
  -4  -3   3    0.76    0.08
   3   3  -3   -0.04    0.04
   3   3  -3    0.02    0.03
   3   3  -3   -0.08    0.05
   3   3  -3    0.01    0.03
   3   3  -3    0.00    0.03
  -3  -3   3   -0.02    0.03
  -3  -3   3   -0.03    0.03
  -3  -3   3    0.01    0.03
  -3  -3   3    0.06    0.03
  -3  -3   3   -0.02    0.05
   2   3  -3   17.02    0.35
   2   3  -3   16.62    0.31
   2   3  -3   16.74    0.32
   2   3  -3   16.64    0.32
  -2  -3   3   17.21    0.32
  -2  -3   3   16.51    0.34
  -2  -3   3   17.07    0.32
  -2  -3   3   16.45    0.33
  -2  -3   3   16.83    0.51
  -2  -3   3   17.33    0.32
   1   3  -3    1.53    0.13
   1   3  -3    1.48    0.07
   1   3  -3    1.33    0.07
   1   3  -3    1.49    0.08
   1   3  -3    1.52    0.06
   1   3  -3    1.42    0.09
  -1  -3   3    1.65    0.13
  -1  -3   3    1.48    0.09
  -1  -3   3    1.42    0.09
  -1  -3   3    1.57    0.08
  -1  -3   3    1.54    0.17
  -1  -3   3    1.50    0.08
   0   3  -3   18.16    0.55
   0   3  -3   18.05    0.55
   0   3  -3   17.61    0.35
   0   3  -3   18.50    0.34
   0   3  -3   17.69    0.36
   0  -3   3   17.60    0.34
   0  -3   3   17.72    0.35
   0  -3   3   18.24    0.56
   0  -3   3   18.20    0.55
   0  -3   3   17.71    0.35
   0  -3   3   18.04    0.34
  -1   3  -3    0.10    0.09
  -1   3  -3    0.08    0.04
  -1   3  -3    0.00    0.03
  -1   3  -3    0.09    0.07
   1  -3   3    0.02    0.04
   1  -3   3    0.01    0.03
   1  -3   3    0.02    0.03
   1  -3   3    0.02    0.07
   1  -3   3    0.01    0.04
   1  -3   3    0.04    0.05
  -2   3  -3    0.02    0.04
  -2   3  -3    0.19    0.10
  -2   3  -3   -0.03    0.06
  -2   3  -3    0.20    0.05
   2  -3   3    0.02    0.03
   2  -3   3   -0.01    0.05
   2  -3   3    0.07    0.07
   2  -3   3    0.06    0.04
   2  -3   3    0.03    0.04
   2  -3   3    0.03    0.05
   2  -3   3    0.03    0.07
  -3   3  -3    5.24    0.33
  -3   3  -3    5.23    0.28
  -3   3  -3    5.07    0.17
  -3   3  -3    5.25    0.17
   3  -3   3    5.02    0.16
   3  -3   3    5.10    0.16
   3  -3   3    5.55    0.29
   3  -3   3    4.90    0.16
  -4   3  -3   16.14    0.58
  -4   3  -3   15.25    0.34
  -4   3  -3   16.18    0.65
   4  -3   3   15.32    0.33
   4  -3   3   15.52    0.32
   4  -3   3   15.86    0.34
   4  -3   3   15.38    0.27
  -5   3  -3    0.81    0.16
  -5   3  -3    1.11    0.10
  -5   3  -3    1.00    0.06
  -5   3  -3    0.97    0.20
   5  -3   3    0.93    0.09
   5  -3   3    0.94    0.09
   5  -3   3    1.01    0.07
   5  -3   3    0.91    0.11
   5  -3   3    0.97    0.09
  -6   3  -3    0.87    0.18
  -6   3  -3    0.87    0.25
  -6   3  -3    1.02    0.10
  -6   3  -3    0.95    0.08
   6  -3   3    0.98    0.12
   6  -3   3    0.98    0.09
   6  -3   3    1.06    0.09
   6  -3   3    0.98    0.10
   6  -3   3    0.91    0.10
  -7   3  -3    0.51    0.08
  -7   3  -3    0.63    0.25
  -7   3  -3    0.40    0.06
  -7   3  -3    0.49    0.16
   7  -3   3    0.54    0.11
   7  -3   3    0.72    0.09
   7  -3   3    0.57    0.09
  -8   3  -3    3.89    0.44
  -8   3  -3    3.78    0.39
   8  -3   3    4.08    0.17
   8  -3   3    3.75    0.24
   8  -3   3    3.80    0.18
  -9   3  -3    2.20    0.35
  -9   3  -3    2.95    0.48
   9  -3   3    1.74    0.13
   9  -3   3    1.73    0.16
   9  -3   3    1.22    0.21
 -10   3  -3    0.08    0.16
 -10   3  -3    0.68    0.29
  10  -3   3    0.03    0.06
  10  -3   3    0.06    0.10
  10  -3   3   -0.12    0.11
 -11   3  -3   -0.01    0.17
  11   2  -3    0.00    0.11
  11   2  -3   -0.01    0.11
 -11  -2   3    0.19    0.10
 -11  -2   3   -0.11    0.11
 -11  -2   3    0.29    0.16
  10   2  -3    0.11    0.11
  10   2  -3    0.04    0.10
 -10  -2   3    0.05    0.09
 -10  -2   3   -0.10    0.10
 -10  -2   3   -0.02    0.13
   9   2  -3   -0.07    0.11
   9   2  -3    0.09    0.09
  -9  -2   3    0.21    0.10
  -9  -2   3   -0.02    0.08
   8   2  -3    1.13    0.15
   8   2  -3    1.09    0.14
  -8  -2   3    1.08    0.13
  -8  -2   3    1.03    0.17
   7   2  -3    3.22    0.21
   7   2  -3    3.01    0.18
  -7  -2   3    2.83    0.10
  -7  -2   3    2.74    0.17
  -7  -2   3    2.86    0.26
   6   2  -3   -0.01    0.05
   6   2  -3    0.00    0.08
   6   2  -3    0.01    0.01
   6   2  -3    0.02    0.01
  -6  -2   3    0.00    0.01
  -6  -2   3   -0.03    0.05
  -6  -2   3    0.04    0.03
   5   2  -3    1.56    0.06
   5   2  -3    1.57    0.11
   5   2  -3    1.63    0.11
   5   2  -3    1.57    0.06
  -5  -2   3    1.47    0.06
  -5  -2   3    1.56    0.06
  -5  -2   3    1.59    0.05
  -5  -2   3    1.63    0.05
  -5  -2   3    1.40    0.11
   4   2  -3    0.03    0.05
   4   2  -3    0.09    0.03
   4   2  -3   -0.05    0.04
  -4  -2   3    0.07    0.03
  -4  -2   3    0.07    0.04
  -4  -2   3    0.07    0.02
  -4  -2   3    0.09    0.03
   3   2  -3   25.71    0.45
   3   2  -3   26.23    0.44
   3   2  -3   27.16    0.49
   3   2  -3   26.84    0.43
  -3  -2   3   27.11    0.44
  -3  -2   3   26.79    0.48
  -3  -2   3   26.63    0.43
  -3  -2   3   26.86    0.39
   2   2  -3   11.32    0.24
   2   2  -3   11.37    0.23
   2   2  -3   11.49    0.22
   2   2  -3   11.15    0.23
  -2  -2   3   11.67    0.23
  -2  -2   3   11.41    0.22
  -2  -2   3   11.93    0.39
  -2  -2   3   11.75    0.25
  -2  -2   3   11.61    0.23
  -2  -2   3   11.98    0.20
   1   2  -3   27.84    0.45
   1   2  -3   27.31    0.42
   1   2  -3   25.62    0.50
   1   2  -3   27.90    0.47
   1   2  -3   27.02    0.46
   1   2  -3   27.76    0.74
  -1  -2   3   28.43    0.45
  -1  -2   3   27.87    0.75
  -1  -2   3   27.50    0.47
   0   2  -3    2.59    0.09
   0   2  -3    2.77    0.09
   0   2  -3    2.76    0.17
   0   2  -3    2.59    0.10
   0  -2   3    2.66    0.10
   0  -2   3    2.62    0.10
   0  -2   3    2.90    0.16
   0  -2   3    2.55    0.09
   0  -2   3    2.59    0.16
  -1   2  -3   48.64    1.19
  -1   2  -3   49.64    0.77
  -1   2  -3   48.95    1.28
  -1   2  -3   49.21    0.78
  -1   2  -3   50.07    0.79
   1  -2   3   48.54    0.75
   1  -2   3   49.79    1.20
   1  -2   3   50.84    0.78
   1  -2   3   48.88    0.77
   1  -2   3   49.12    0.79
   1  -2   3   48.41    1.27
  -2   2  -3    0.29    0.05
  -2   2  -3    0.30    0.05
  -2   2  -3    0.21    0.09
  -2   2  -3    0.32    0.05
  -2   2  -3    0.37    0.07
   2  -2   3    0.26    0.05
   2  -2   3    0.31    0.04
   2  -2   3    0.29    0.07
   2  -2   3    0.33    0.05
   2  -2   3    0.28    0.07
  -3   2  -3   59.95    0.94
  -3   2  -3   60.10    0.93
  -3   2  -3   61.11    0.97
  -3   2  -3   60.10    1.47
  -3   2  -3   59.92    1.62
   3  -2   3   59.36    0.90
   3  -2   3   58.61    1.46
   3  -2   3   60.42    0.94
   3  -2   3   59.80    0.93
  -4   2  -3    4.84    0.15
  -4   2  -3    4.90    0.28
  -4   2  -3    4.96    0.12
  -4   2  -3    4.92    0.32
   4  -2   3    4.65    0.13
   4  -2   3    4.97    0.26
   4  -2   3    4.75    0.15
   4  -2   3    5.07    0.15
   4  -2   3    4.93    0.19
   4  -2   3    4.69    0.13
  -5   2  -3   -0.05    0.09
  -5   2  -3    0.04    0.03
  -5   2  -3    0.10    0.08
  -5   2  -3    0.08    0.05
   5  -2   3    0.11    0.06
   5  -2   3    0.04    0.04
   5  -2   3    0.04    0.03
   5  -2   3    0.08    0.04
   5  -2   3    0.03    0.04
   5  -2   3    0.01    0.04
  -6   2  -3    0.03    0.10
  -6   2  -3   -0.05    0.10
  -6   2  -3    0.02    0.04
  -6   2  -3    0.04    0.05
   6  -2   3    0.02    0.05
   6  -2   3    0.02    0.04
   6  -2   3    0.04    0.04
   6  -2   3   -0.01    0.04
   6  -2   3    0.04    0.05
   6  -2   3    0.24    0.10
  -7   2  -3    0.06    0.05
  -7   2  -3    0.07    0.16
  -7   2  -3   -0.01    0.11
  -7   2  -3    0.04    0.05
   7  -2   3    0.08    0.07
   7  -2   3    0.09    0.04
   7  -2   3    0.13    0.12
   7  -2   3    0.03    0.06
   7  -2   3    0.06    0.05
  -8   2  -3    0.23    0.13
  -8   2  -3    0.28    0.22
   8  -2   3    0.16    0.07
   8  -2   3    0.02    0.05
   8  -2   3    0.10    0.10
  -9   2  -3    0.65    0.23
  -9   2  -3    0.46    0.17
   9  -2   3    0.40    0.07
   9  -2   3    0.44    0.13
   9  -2   3    0.39    0.11
 -10   2  -3   -0.01    0.14
 -10   2  -3    0.12    0.17
  10  -2   3   -0.01    0.09
  10  -2   3   -0.03    0.12
 -11   2  -3    0.35    0.21
 -11   2  -3    0.00    0.16
  11  -2   3   -0.09    0.19
  11  -2   3    0.12    0.12
  11   1  -3   -0.14    0.14
  11   1  -3    0.15    0.14
 -11  -1   3    0.16    0.15
 -11  -1   3   -0.07    0.12
  10   1  -3    0.34    0.14
  10   1  -3    0.33    0.15
 -10  -1   3    0.32    0.10
 -10  -1   3    0.27    0.14
 -10  -1   3    0.28    0.13
   9   1  -3    0.37    0.13
   9   1  -3    0.26    0.13
  -9  -1   3    0.23    0.09
  -9  -1   3    0.20    0.13
  -9  -1   3    0.28    0.13
   8   1  -3    0.34    0.12
   8   1  -3    0.26    0.12
  -8  -1   3    0.19    0.08
  -8  -1   3    0.14    0.09
   7   1  -3    0.71    0.11
   7   1  -3    0.88    0.14
  -7  -1   3    0.80    0.07
  -7  -1   3    0.56    0.13
  -7  -1   3    0.66    0.10
   6   1  -3    1.16    0.11
   6   1  -3    1.12    0.12
   6   1  -3    0.99    0.03
   6   1  -3    1.03    0.03
  -6  -1   3    1.06    0.06
  -6  -1   3    0.79    0.12
  -6  -1   3    1.08    0.10
   5   1  -3    0.35    0.03
   5   1  -3    0.28    0.06
   5   1  -3    0.31    0.03
   5   1  -3    0.29    0.07
  -5  -1   3    0.29    0.06
  -5  -1   3    0.33    0.04
  -5  -1   3    0.25    0.07
  -5  -1   3    0.34    0.02
   4   1  -3    1.11    0.05
   4   1  -3    0.95    0.09
   4   1  -3    1.03    0.10
  -4  -1   3    1.10    0.04
  -4  -1   3    1.13    0.06
  -4  -1   3    1.04    0.08
  -4  -1   3    1.10    0.05
  -4  -1   3    1.10    0.05
   3   1  -3   14.11    0.25
   3   1  -3   12.01    0.23
   3   1  -3   13.94    0.28
   3   1  -3   14.19    0.30
  -3  -1   3   14.03    0.27
  -3  -1   3   14.11    0.24
  -3  -1   3   13.89    0.22
  -3  -1   3   13.78    0.24
  -3  -1   3   14.13    0.23
   2   1  -3    0.54    0.05
   2   1  -3    0.69    0.05
   2   1  -3    0.55    0.05
   2   1  -3    0.62    0.05
   2   1  -3    0.65    0.06
  -2  -1   3    0.59    0.04
  -2  -1   3    0.64    0.04
  -2  -1   3    0.58    0.04
  -2  -1   3    0.62    0.05
  -2  -1   3    0.52    0.04
   1   1  -3   22.02    0.37
   1   1  -3   22.40    0.36
   1   1  -3   22.30    0.37
  -1  -1   3   22.57    0.37
  -1  -1   3   22.00    0.36
  -1  -1   3   22.25    0.33
  -1  -1   3   21.96    0.62
  -1  -1   3   23.19    0.37
   0   1  -3   91.93    1.41
   0   1  -3   93.43    1.43
   0   1  -3   94.07    1.36
   0   1  -3   92.83    2.23
   0  -1   3   91.54    1.44
   0  -1   3   93.15    1.19
   0  -1   3   91.18    1.76
   0  -1   3   93.35    1.43
   0  -1   3   95.33    1.36
   0  -1   3   93.73    2.23
  -1   1  -3    9.91    0.30
  -1   1  -3    9.44    0.34
  -1   1  -3    9.55    0.19
  -1   1  -3    9.55    0.20
  -1   1  -3    9.24    0.19
   1  -1   3    9.22    0.19
   1  -1   3    9.28    0.19
   1  -1   3    9.68    0.30
   1  -1   3    9.08    0.33
   1  -1   3    9.19    0.20
  -2   1  -3    1.54    0.16
  -2   1  -3    1.71    0.07
  -2   1  -3    1.63    0.08
  -2   1  -3    1.70    0.13
   2  -1   3    1.52    0.15
   2  -1   3    1.68    0.11
   2  -1   3    1.54    0.07
   2  -1   3    1.64    0.07
  -3   1  -3   23.39    0.40
  -3   1  -3   24.03    0.40
  -3   1  -3   23.50    0.65
  -3   1  -3   23.16    0.75
   3  -1   3   23.31    0.43
   3  -1   3   23.61    0.38
   3  -1   3   23.10    0.38
   3  -1   3   23.29    0.64
   3  -1   3   22.99    0.40
   3  -1   3   23.18    0.37
   3  -1   3   23.11    0.40
  -4   1  -3    3.14    0.12
  -4   1  -3    3.39    0.10
  -4   1  -3    3.02    0.27
  -4   1  -3    3.55    0.21
  -4   1  -3    3.35    0.11
   4  -1   3    3.37    0.09
   4  -1   3    3.36    0.11
   4  -1   3    3.37    0.14
   4  -1   3    3.29    0.10
   4  -1   3    3.36    0.11
   4  -1   3    3.40    0.11
   4  -1   3    3.39    0.20
  -5   1  -3    0.50    0.11
  -5   1  -3    0.49    0.14
  -5   1  -3    0.67    0.08
  -5   1  -3    0.75    0.06
  -5   1  -3    0.68    0.06
   5  -1   3    0.78    0.08
   5  -1   3    0.68    0.06
   5  -1   3    0.66    0.05
   5  -1   3    0.57    0.08
   5  -1   3    0.62    0.05
   5  -1   3    0.67    0.07
  -6   1  -3   -0.21    0.13
  -6   1  -3    0.00    0.03
  -6   1  -3   -0.05    0.08
  -6   1  -3   -0.05    0.04
   6  -1   3   -0.03    0.05
   6  -1   3   -0.02    0.03
   6  -1   3   -0.02    0.03
   6  -1   3    0.15    0.09
   6  -1   3    0.03    0.03
  -7   1  -3    0.23    0.21
  -7   1  -3    0.25    0.07
  -7   1  -3    0.33    0.13
  -7   1  -3    0.35    0.05
   7  -1   3    0.56    0.13
   7  -1   3    0.33    0.04
   7  -1   3    0.35    0.06
   7  -1   3    0.25    0.09
   7  -1   3    0.16    0.04
  -8   1  -3    0.13    0.11
  -8   1  -3    0.27    0.18
  -8   1  -3    0.18    0.08
   8  -1   3    0.38    0.09
   8  -1   3    0.19    0.13
   8  -1   3    0.18    0.05
  -9   1  -3    0.09    0.12
  -9   1  -3    0.19    0.17
   9  -1   3    0.04    0.03
   9  -1   3    0.07    0.09
   9  -1   3    0.25    0.15
 -10   1  -3    2.12    0.32
 -10   1  -3    2.06    0.40
  10  -1   3    2.04    0.19
  10  -1   3    1.58    0.20
 -11   1  -3    0.09    0.14
 -11   1  -3    0.72    0.27
  11  -1   3   -0.03    0.13
  11  -1   3    0.13    0.12
  11   0  -3   -0.02    0.14
  11   0  -3    0.13    0.11
 -11   0   3    0.02    0.11
 -11   0   3   -0.03    0.11
  10   0  -3    0.69    0.16
  10   0  -3    0.61    0.14
 -10   0   3    0.67    0.21
 -10   0   3    0.58    0.15
   9   0  -3    6.80    0.30
   9   0  -3    6.41    0.30
  -9   0   3    6.95    0.50
  -9   0   3    6.67    0.38
   8   0  -3    1.87    0.15
   8   0  -3    1.93    0.20
  -8   0   3    2.24    0.31
  -8   0   3    1.99    0.10
  -8   0   3    1.93    0.23
   7   0  -3   23.44    0.55
   7   0  -3   23.56    0.50
   7   0  -3   22.03    0.33
   7   0  -3   22.28    0.33
  -7   0   3   22.28    0.37
  -7   0   3   21.82    0.82
  -7   0   3   23.51    0.68
   6   0  -3    0.42    0.04
   6   0  -3    0.40    0.04
   6   0  -3    0.39    0.08
   6   0  -3    0.29    0.07
  -6   0   3    0.30    0.10
  -6   0   3    0.44    0.03
  -6   0   3    0.42    0.02
   5   0  -3    0.22    0.06
   5   0  -3    0.25    0.04
   5   0  -3    0.22    0.07
   5   0  -3    0.24    0.03
  -5   0   3    0.20    0.03
  -5   0   3    0.25    0.03
  -5   0   3    0.18    0.06
   4   0  -3    1.06    0.06
   4   0  -3    0.95    0.09
   4   0  -3    0.97    0.08
  -4   0   3    1.00    0.05
  -4   0   3    0.93    0.05
  -4   0   3    0.98    0.12
   3   0  -3    2.16    0.06
   3   0  -3    2.12    0.07
   3   0  -3    2.10    0.09
   3   0  -3    2.21    0.07
   3   0  -3    2.25    0.10
  -3   0   3    2.20    0.07
  -3   0   3    2.15    0.13
  -3   0   3    2.24    0.06
  -3   0   3    2.23    0.07
  -3   0   3    2.24    0.08
  -3   0   3    2.13    0.08
   2   0  -3    0.12    0.03
   2   0  -3    0.08    0.02
   2   0  -3    0.08    0.02
   2   0  -3    0.08    0.03
  -2   0   3    0.08    0.02
  -2   0   3    0.15    0.03
  -2   0   3    0.12    0.03
  -2   0   3    0.07    0.04
  -2   0   3    0.15    0.02
  -2   0   3    0.16    0.02
   1   0  -3    1.12    0.04
   1   0  -3    1.14    0.06
   1   0  -3    1.12    0.08
   1   0  -3    1.20    0.05
   1   0  -3    1.16    0.05
   1   0  -3    1.06    0.05
   1   0  -3    1.12    0.04
  -1   0   3    1.12    0.08
  -1   0   3    1.14    0.05
  -1   0   3    1.11    0.05
  -1   0   3    1.06    0.05
  -1   0   3    1.19    0.05
  -1   0   3    1.26    0.04
  -1   0   3    1.16    0.05
   0   0  -3  170.35    2.56
   0   0  -3  166.28    2.48
   0   0  -3  172.19    4.20
   0   0  -3  144.94    2.53
   0   0  -3  161.47    2.97
   0   0  -3  166.74    2.18
   0   0  -3  162.02    3.21
   0   0   3  166.27    2.49
   0   0   3  171.37    2.56
   0   0   3  167.20    2.55
   0   0   3  162.31    3.25
   0   0   3  165.02    2.96
   0   0   3  165.88    2.22
   0   0   3  161.93    4.24
  -1   0  -3   -0.03    0.02
  -1   0  -3    0.00    0.04
  -1   0  -3   -0.03    0.02
  -1   0  -3   -0.04    0.02
   1   0   3    0.01    0.04
   1   0   3   -0.02    0.02
   1   0   3    0.04    0.03
  -2   0  -3    0.65    0.07
  -2   0  -3    0.65    0.05
  -2   0  -3    0.63    0.04
  -2   0  -3    0.61    0.04
  -2   0  -3    0.50    0.09
   2   0   3    0.65    0.05
   2   0   3    0.63    0.04
   2   0   3    0.59    0.04
   2   0   3    0.64    0.06
   2   0   3    0.60    0.10
  -3   0  -3    8.67    0.18
  -3   0  -3    8.59    0.38
  -3   0  -3    9.07    0.29
  -3   0  -3    8.94    0.17
   3   0   3    8.79    0.17
   3   0   3    8.58    0.21
   3   0   3    8.44    0.18
   3   0   3    8.84    0.18
   3   0   3    8.93    0.19
  -4   0  -3    4.05    0.11
  -4   0  -3    4.24    0.21
  -4   0  -3    4.01    0.10
  -4   0  -3    3.94    0.28
   4   0   3    4.03    0.08
   4   0   3    3.90    0.13
   4   0   3    4.03    0.10
   4   0   3    3.84    0.11
   4   0   3    4.08    0.16
  -5   0  -3    3.42    0.10
  -5   0  -3    3.66    0.23
  -5   0  -3    3.52    0.10
  -5   0  -3    3.83    0.31
   5   0   3    3.52    0.17
   5   0   3    3.53    0.09
   5   0   3    3.43    0.14
   5   0   3    3.56    0.10
  -6   0  -3    0.05    0.03
  -6   0  -3    0.01    0.03
  -6   0  -3    0.05    0.08
  -6   0  -3    0.03    0.14
   6   0   3    0.11    0.07
   6   0   3    0.08    0.04
   6   0   3    0.04    0.03
   6   0   3    0.15    0.07
  -7   0  -3   11.19    0.50
  -7   0  -3   11.36    0.19
  -7   0  -3   11.24    0.19
  -7   0  -3   11.76    0.65
  -7   0  -3   11.77    0.38
   7   0   3   11.47    0.21
   7   0   3   11.30    0.22
   7   0   3   11.55    0.37
   7   0   3   12.02    0.31
  -8   0  -3    0.31    0.17
  -8   0  -3    0.29    0.13
  -8   0  -3    0.26    0.08
   8   0   3    0.23    0.02
   8   0   3    0.22    0.10
   8   0   3    0.27    0.03
   8   0   3    0.34    0.10
  -9   0  -3    2.70    0.21
  -9   0  -3    3.38    0.32
  -9   0  -3    3.25    0.44
   9   0   3    2.95    0.26
   9   0   3    2.87    0.20
 -10   0  -3    0.41    0.16
 -10   0  -3    0.96    0.29
  10   0   3    0.53    0.18
  10   0   3    0.42    0.12
 -11   0  -3    0.17    0.15
 -11   0  -3    0.65    0.26
  11   0   3   -0.04    0.12
  11   0   3    0.16    0.10
  11  -1  -3    0.06    0.16
 -11   1   3    0.30    0.18
  10  -1  -3    0.44    0.14
  10  -1  -3    0.35    0.13
 -10   1   3    0.49    0.14
 -10   1   3    0.52    0.20
   9  -1  -3    0.15    0.12
   9  -1  -3    0.01    0.09
  -9   1   3    0.19    0.15
  -9   1   3    0.16    0.11
   8  -1  -3    0.08    0.03
   8  -1  -3    0.08    0.10
   8  -1  -3    0.06    0.03
   8  -1  -3    0.04    0.11
  -8   1   3    0.15    0.14
  -8   1   3    0.08    0.10
   7  -1  -3    0.72    0.06
   7  -1  -3    0.83    0.13
   7  -1  -3    0.72    0.06
   7  -1  -3    0.98    0.12
  -7   1   3    0.73    0.18
  -7   1   3    0.74    0.13
  -7   1   3    0.83    0.05
   6  -1  -3    4.92    0.18
   6  -1  -3    3.97    0.12
   6  -1  -3    4.82    0.22
   6  -1  -3    4.91    0.13
  -6   1   3    4.76    0.12
  -6   1   3    4.50    0.32
  -6   1   3    5.20    0.27
  -6   1   3    4.88    0.12
   5  -1  -3    3.15    0.10
   5  -1  -3    3.02    0.15
   5  -1  -3    3.03    0.07
   5  -1  -3    3.08    0.14
  -5   1   3    3.12    0.10
  -5   1   3    3.07    0.10
  -5   1   3    2.77    0.26
  -5   1   3    3.20    0.20
   4  -1  -3    6.78    0.20
   4  -1  -3    7.14    0.13
   4  -1  -3    6.96    0.16
   4  -1  -3    7.08    0.19
   4  -1  -3    6.88    0.15
  -4   1   3    6.92    0.15
  -4   1   3    7.08    0.16
  -4   1   3    7.12    0.27
   3  -1  -3   38.07    0.60
   3  -1  -3   39.25    0.84
   3  -1  -3   38.84    0.65
   3  -1  -3   38.38    0.57
   3  -1  -3   38.24    0.60
  -3   1   3   39.24    0.60
  -3   1   3   39.08    0.60
  -3   1   3   39.10    0.84
   2  -1  -3   80.34    1.16
   2  -1  -3   81.48    1.19
   2  -1  -3   80.97    1.57
   2  -1  -3   82.22    1.20
   2  -1  -3   82.16    1.22
  -2   1   3   81.04    1.19
  -2   1   3   82.91    1.19
  -2   1   3   81.07    1.58
  -2   1   3   81.63    1.42
   1  -1  -3  231.81    3.57
   1  -1  -3  237.96    4.23
   1  -1  -3  234.47    3.52
   1  -1  -3  231.66    3.47
   1  -1  -3  232.58    4.55
  -1   1   3  231.54    4.67
  -1   1   3  234.70    3.52
  -1   1   3  238.13    4.22
  -1   1   3  232.40    3.51
   0  -1  -3   13.49    0.31
   0  -1  -3   12.31    0.39
   0  -1  -3   13.55    0.24
   0  -1  -3   13.34    0.23
   0  -1  -3   12.07    0.24
   0  -1  -3   13.90    0.29
   0   1   3   14.16    0.32
   0   1   3   13.32    0.23
   0   1   3   13.64    0.24
   0   1   3   13.68    0.21
   0   1   3   14.01    0.40
   0   1   3   14.06    0.24
   0   1   3   14.11    0.29
  -1  -1  -3    3.11    0.16
  -1  -1  -3    2.73    0.08
  -1  -1  -3    2.90    0.11
  -1  -1  -3    2.78    0.07
  -1  -1  -3    2.64    0.08
  -1  -1  -3    2.75    0.08
  -1  -1  -3    2.63    0.11
   1   1   3    2.72    0.08
   1   1   3    2.66    0.08
   1   1   3    2.74    0.07
   1   1   3    2.75    0.11
   1   1   3    2.82    0.11
   1   1   3    2.86    0.15
   1   1   3    2.75    0.08
  -2  -1  -3   36.06    0.96
  -2  -1  -3   36.73    0.82
  -2  -1  -3   36.77    0.55
  -2  -1  -3   36.53    0.56
  -2  -1  -3   36.14    0.48
  -2  -1  -3   35.60    0.71
  -2  -1  -3   35.75    0.55
   2   1   3   35.53    0.55
   2   1   3   36.39    0.55
   2   1   3   36.39    0.56
   2   1   3   37.06    0.96
   2   1   3   37.54    0.49
  -3  -1  -3   31.45    0.49
  -3  -1  -3   33.17    0.91
  -3  -1  -3   31.35    0.77
  -3  -1  -3   32.39    0.43
  -3  -1  -3   31.87    0.49
  -3  -1  -3   32.45    0.49
   3   1   3   30.88    0.49
   3   1   3   31.81    0.49
   3   1   3   31.82    0.51
   3   1   3   31.79    0.50
   3   1   3   31.43    0.54
  -4  -1  -3    0.12    0.03
  -4  -1  -3    0.13    0.03
  -4  -1  -3    0.14    0.03
  -4  -1  -3    0.10    0.08
  -4  -1  -3    0.09    0.03
  -4  -1  -3    0.13    0.06
   4   1   3    0.13    0.03
   4   1   3    0.18    0.05
   4   1   3    0.19    0.06
  -5  -1  -3    7.15    0.38
  -5  -1  -3    7.10    0.31
  -5  -1  -3    7.13    0.14
  -5  -1  -3    7.00    0.13
   5   1   3    6.93    0.14
   5   1   3    7.27    0.23
   5   1   3    7.00    0.20
  -6  -1  -3    6.62    0.43
  -6  -1  -3    6.27    0.10
  -6  -1  -3    6.95    0.34
  -6  -1  -3    6.57    0.10
   6   1   3    6.09    0.21
   6   1   3    6.85    0.25
   6   1   3    6.63    0.13
   6   1   3    6.41    0.13
  -7  -1  -3    1.26    0.25
  -7  -1  -3    1.36    0.21
   7   1   3    1.30    0.16
   7   1   3    1.53    0.14
  -8  -1  -3    1.63    0.24
  -8  -1  -3    1.43    0.29
   8   1   3    1.21    0.15
   8   1   3    1.48    0.16
  -9  -1  -3    0.14    0.08
  -9  -1  -3    0.08    0.11
  -9  -1  -3    0.06    0.13
   9   1   3    0.03    0.10
   9   1   3   -0.07    0.09
 -10  -1  -3    0.09    0.14
 -10  -1  -3    0.19    0.13
  10   1   3   -0.06    0.11
  10   1   3   -0.18    0.14
 -11  -1  -3    0.50    0.18
 -11  -1  -3    1.05    0.26
 -11  -1  -3    0.63    0.16
  11   1   3    0.55    0.15
  11   1   3    0.31    0.19
  11  -2  -3   -0.04    0.16
 -11   2   3    0.01    0.16
  10  -2  -3    0.02    0.11
 -10   2   3    0.14    0.11
 -10   2   3    0.14    0.13
   9  -2  -3    0.05    0.04
   9  -2  -3    0.09    0.10
  -9   2   3    0.24    0.11
  -9   2   3    0.11    0.13
   8  -2  -3    0.19    0.12
   8  -2  -3    0.09    0.09
   8  -2  -3    0.13    0.05
  -8   2   3    0.17    0.15
  -8   2   3    0.20    0.11
   7  -2  -3    0.03    0.07
   7  -2  -3   -0.05    0.05
   7  -2  -3    0.01    0.02
   7  -2  -3    0.01    0.08
  -7   2   3    0.02    0.13
  -7   2   3    0.07    0.05
  -7   2   3    0.20    0.09
   6  -2  -3    1.33    0.11
   6  -2  -3    1.25    0.05
   6  -2  -3    1.26    0.12
   6  -2  -3    1.15    0.09
   6  -2  -3    1.28    0.08
  -6   2   3    0.90    0.16
  -6   2   3    1.29    0.15
  -6   2   3    1.29    0.08
   5  -2  -3    1.20    0.06
   5  -2  -3    1.36    0.11
   5  -2  -3    1.30    0.09
   5  -2  -3    1.37    0.08
  -5   2   3    1.27    0.08
  -5   2   3    1.23    0.18
  -5   2   3    1.39    0.14
   4  -2  -3   18.15    0.33
   4  -2  -3   17.57    0.47
   4  -2  -3   17.64    0.33
   4  -2  -3   17.35    0.38
  -4   2   3   17.91    0.33
  -4   2   3   17.38    0.33
  -4   2   3   17.29    0.47
  -4   2   3   17.55    0.61
   3  -2  -3   16.10    0.31
   3  -2  -3   16.47    0.43
   3  -2  -3   16.22    0.33
   3  -2  -3   16.18    0.30
  -3   2   3   16.21    0.43
  -3   2   3   16.11    0.54
  -3   2   3   16.28    0.30
  -3   2   3   16.26    0.27
  -3   2   3   16.64    0.31
   2  -2  -3    2.43    0.13
   2  -2  -3    2.19    0.08
   2  -2  -3    2.05    0.09
   2  -2  -3    2.22    0.09
  -2   2   3    2.13    0.15
  -2   2   3    2.54    0.14
  -2   2   3    2.35    0.09
  -2   2   3    2.40    0.13
  -2   2   3    2.27    0.09
  -2   2   3    2.38    0.06
   1  -2  -3   12.07    0.24
   1  -2  -3   11.90    0.23
   1  -2  -3   11.75    0.36
   1  -2  -3   11.50    0.20
   1  -2  -3   12.03    0.29
   1  -2  -3   12.20    0.31
  -1   2   3   12.18    0.29
  -1   2   3   11.97    0.20
  -1   2   3   12.14    0.24
  -1   2   3   11.99    0.36
  -1   2   3   11.80    0.23
  -1   2   3   12.23    0.32
   0  -2  -3    6.09    0.20
   0  -2  -3    5.93    0.14
   0  -2  -3    6.42    0.19
   0  -2  -3    6.04    0.14
   0  -2  -3    6.48    0.20
   0  -2  -3    6.20    0.15
   0   2   3    6.35    0.23
   0   2   3    6.39    0.15
   0   2   3    6.30    0.18
   0   2   3    6.84    0.21
   0   2   3    6.26    0.20
   0   2   3    6.18    0.15
  -1  -2  -3   20.54    0.44
  -1  -2  -3   20.73    0.49
  -1  -2  -3   20.81    0.56
  -1  -2  -3   20.81    0.35
  -1  -2  -3   20.35    0.35
  -1  -2  -3   21.68    0.47
   1   2   3   20.88    0.49
   1   2   3   20.63    0.35
   1   2   3   20.35    0.35
   1   2   3   20.02    0.44
   1   2   3   21.18    0.56
  -2  -2  -3    7.09    0.15
  -2  -2  -3    6.75    0.22
  -2  -2  -3    7.21    0.15
  -2  -2  -3    7.27    0.15
  -2  -2  -3    7.05    0.26
   2   2   3    6.71    0.26
   2   2   3    7.23    0.16
   2   2   3    7.30    0.13
   2   2   3    7.32    0.16
   2   2   3    7.12    0.14
   2   2   3    7.05    0.22
   2   2   3    7.10    0.15
  -3  -2  -3    1.73    0.06
  -3  -2  -3    1.73    0.15
  -3  -2  -3    1.66    0.12
  -3  -2  -3    1.69    0.07
  -3  -2  -3    1.67    0.07
   3   2   3    1.74    0.07
   3   2   3    1.74    0.06
   3   2   3    1.74    0.09
   3   2   3    1.74    0.07
   3   2   3    1.82    0.05
   3   2   3    1.89    0.10
  -4  -2  -3   52.80    1.09
  -4  -2  -3   56.12    0.81
  -4  -2  -3   55.39    0.81
  -4  -2  -3   56.56    1.48
  -4  -2  -3   53.36    0.81
   4   2   3   54.21    0.85
   4   2   3   56.28    0.90
   4   2   3   53.94    0.77
   4   2   3   55.36    0.82
  -5  -2  -3    0.00    0.03
  -5  -2  -3   -0.01    0.02
  -5  -2  -3   -0.09    0.06
  -5  -2  -3   -0.06    0.09
  -5  -2  -3    0.02    0.02
   5   2   3    0.00    0.05
   5   2   3    0.00    0.02
   5   2   3    0.00    0.02
   5   2   3    0.02    0.06
  -6  -2  -3    1.89    0.18
  -6  -2  -3    1.77    0.06
  -6  -2  -3    1.56    0.25
  -6  -2  -3    1.79    0.17
   6   2   3    1.84    0.12
   6   2   3    2.07    0.16
   6   2   3    1.80    0.05
  -7  -2  -3    0.03    0.07
  -7  -2  -3   -0.10    0.15
  -7  -2  -3    0.04    0.09
   7   2   3    0.07    0.08
   7   2   3    0.12    0.09
  -8  -2  -3    0.18    0.11
  -8  -2  -3    0.19    0.11
  -8  -2  -3    0.28    0.17
   8   2   3    0.13    0.08
   8   2   3   -0.11    0.11
  -9  -2  -3    0.14    0.11
  -9  -2  -3    0.24    0.18
  -9  -2  -3    0.13    0.11
   9   2   3    0.13    0.13
   9   2   3   -0.01    0.08
 -10  -2  -3    0.16    0.13
 -10  -2  -3    0.17    0.12
 -10  -2  -3    0.79    0.23
 -10  -2  -3    0.15    0.11
  10   2   3    0.05    0.15
  10   2   3    0.09    0.09
 -11  -2  -3    0.19    0.13
  11   2   3    0.09    0.10
  11   2   3   -0.04    0.17
  11  -3  -3   -0.08    0.16
 -11   3   3    0.33    0.17
 -11   3   3    0.04    0.18
  10  -3  -3   -0.08    0.10
 -10   3   3    0.15    0.17
   9  -3  -3   -0.01    0.05
   9  -3  -3   -0.03    0.12
  -9   3   3    0.06    0.10
  -9   3   3    0.04    0.16
   8  -3  -3   -0.02    0.06
   8  -3  -3    0.00    0.08
  -8   3   3    0.10    0.09
  -8   3   3    0.05    0.14
   7  -3  -3    0.17    0.06
   7  -3  -3    0.19    0.11
   7  -3  -3    0.15    0.06
   7  -3  -3    0.23    0.04
  -7   3   3    0.25    0.09
  -7   3   3    0.27    0.06
  -7   3   3    0.18    0.12
   6  -3  -3    1.44    0.13
   6  -3  -3    1.56    0.11
   6  -3  -3    1.71    0.10
  -6   3   3    1.30    0.21
  -6   3   3    1.84    0.17
  -6   3   3    1.75    0.11
  -6   3   3    1.62    0.11
   5  -3  -3    0.24    0.06
   5  -3  -3    0.25    0.08
   5  -3  -3    0.37    0.07
  -5   3   3    0.21    0.12
  -5   3   3    0.24    0.06
  -5   3   3    0.27    0.08
  -5   3   3    0.37    0.05
   4  -3  -3    4.21    0.16
   4  -3  -3    4.13    0.20
   4  -3  -3    4.23    0.15
   4  -3  -3    4.20    0.14
  -4   3   3    3.99    0.27
  -4   3   3    4.17    0.20
  -4   3   3    4.45    0.13
  -4   3   3    4.14    0.14
   3  -3  -3    2.55    0.11
   3  -3  -3    2.38    0.19
   3  -3  -3    2.35    0.10
   3  -3  -3    2.60    0.15
   3  -3  -3    2.39    0.11
  -3   3   3    2.53    0.20
  -3   3   3    2.53    0.09
  -3   3   3    2.64    0.15
  -3   3   3    2.28    0.11
  -3   3   3    2.66    0.14
  -3   3   3    2.41    0.10
   2  -3  -3   18.22    0.45
   2  -3  -3   18.09    0.55
   2  -3  -3   18.26    0.35
   2  -3  -3   18.25    0.33
   2  -3  -3   17.70    0.34
   2  -3  -3   17.86    0.31
  -2   3   3   17.89    0.43
  -2   3   3   17.33    0.45
  -2   3   3   17.57    0.34
  -2   3   3   18.20    0.31
  -2   3   3   17.92    0.56
  -2   3   3   18.62    0.35
   1  -3  -3   -0.03    0.04
   1  -3  -3    0.01    0.05
   1  -3  -3    0.01    0.05
   1  -3  -3    0.01    0.04
   1  -3  -3    0.04    0.03
   1  -3  -3    0.01    0.02
  -1   3   3    0.12    0.06
  -1   3   3    0.01    0.05
  -1   3   3   -0.01    0.02
  -1   3   3   -0.08    0.04
  -1   3   3    0.02    0.04
  -1   3   3    0.00    0.03
   0  -3  -3   35.44    0.58
   0  -3  -3   35.90    0.76
   0  -3  -3   35.88    0.70
   0  -3  -3   36.03    0.87
   0  -3  -3   33.99    0.57
   0  -3  -3   35.43    0.58
   0   3   3   35.31    0.76
   0   3   3   36.10    0.58
   0   3   3   35.81    0.58
   0   3   3   36.27    0.70
   0   3   3   34.94    0.87
   0   3   3   35.37    0.58
   0   3   3   35.33    0.57
  -1  -3  -3   -0.07    0.03
  -1  -3  -3    0.05    0.06
  -1  -3  -3    0.03    0.04
  -1  -3  -3   -0.04    0.04
  -1  -3  -3   -0.02    0.03
  -1  -3  -3   -0.08    0.04
  -1  -3  -3   -0.04    0.04
   1   3   3   -0.02    0.04
   1   3   3    0.01    0.04
   1   3   3   -0.07    0.03
   1   3   3    0.00    0.04
   1   3   3   -0.06    0.02
   1   3   3   -0.09    0.03
  -2  -3  -3    1.23    0.10
  -2  -3  -3    1.34    0.11
  -2  -3  -3    1.31    0.11
  -2  -3  -3    1.04    0.07
  -2  -3  -3    1.13    0.07
   2   3   3    1.21    0.09
   2   3   3    1.08    0.07
   2   3   3    1.20    0.08
   2   3   3    0.94    0.06
   2   3   3    1.05    0.07
   2   3   3    1.09    0.09
  -3  -3  -3    0.46    0.08
  -3  -3  -3    0.57    0.05
  -3  -3  -3    0.52    0.05
  -3  -3  -3    0.47    0.09
   3   3   3    0.50    0.05
   3   3   3    0.42    0.07
   3   3   3    0.55    0.05
   3   3   3    0.44    0.05
   3   3   3    0.57    0.06
   3   3   3    0.57    0.04
   3   3   3    0.45    0.06
  -4  -3  -3    9.95    0.21
  -4  -3  -3   10.27    0.20
  -4  -3  -3   10.33    0.20
  -4  -3  -3   10.31    0.41
  -4  -3  -3   10.28    0.34
   4   3   3   10.10    0.19
   4   3   3   10.14    0.14
   4   3   3   10.05    0.25
   4   3   3    9.76    0.20
   4   3   3   10.17    0.26
  -5  -3  -3    0.38    0.11
  -5  -3  -3    0.40    0.10
  -5  -3  -3    0.46    0.05
  -5  -3  -3    0.50    0.04
  -5  -3  -3    0.38    0.04
   5   3   3    0.45    0.05
   5   3   3    0.31    0.08
   5   3   3    0.40    0.04
   5   3   3    0.56    0.09
  -6  -3  -3    3.47    0.10
  -6  -3  -3    3.45    0.22
  -6  -3  -3    3.41    0.30
   6   3   3    3.58    0.19
   6   3   3    3.55    0.09
   6   3   3    3.56    0.09
   6   3   3    3.45    0.17
  -7  -3  -3    0.08    0.14
  -7  -3  -3    0.13    0.10
  -7  -3  -3    0.23    0.03
   7   3   3    0.18    0.08
   7   3   3    0.02    0.10
  -8  -3  -3    1.00    0.16
  -8  -3  -3    0.91    0.17
  -8  -3  -3    1.13    0.23
   8   3   3    0.87    0.14
   8   3   3    0.82    0.15
  -9  -3  -3    0.12    0.16
  -9  -3  -3    0.06    0.10
  -9  -3  -3    0.04    0.10
   9   3   3   -0.18    0.12
   9   3   3   -0.09    0.10
 -10  -3  -3    0.13    0.12
 -10  -3  -3    0.09    0.12
 -10  -3  -3    0.40    0.17
  10   3   3    0.05    0.14
  10   3   3    0.17    0.13
 -11  -3  -3    0.14    0.11
  11   3   3   -0.12    0.16
  11   3   3    0.04    0.14
  10  -4  -3    0.02    0.06
  10  -4  -3   -0.04    0.15
 -10   4   3    0.06    0.14
   9  -4  -3    0.04    0.07
   9  -4  -3    0.04    0.10
  -9   4   3    0.08    0.09
  -9   4   3    0.11    0.14
   8  -4  -3    0.85    0.16
   8  -4  -3    0.79    0.10
  -8   4   3    0.53    0.20
  -8   4   3    0.66    0.13
   7  -4  -3   -0.04    0.06
   7  -4  -3   -0.02    0.09
  -7   4   3    0.00    0.10
  -7   4   3    0.00    0.07
  -7   4   3    0.06    0.06
   6  -4  -3    1.18    0.11
   6  -4  -3    1.19    0.13
   6  -4  -3    1.14    0.12
  -6   4   3    1.32    0.10
  -6   4   3    1.37    0.16
  -6   4   3    0.98    0.19
  -6   4   3    1.42    0.11
   5  -4  -3    0.17    0.07
   5  -4  -3    0.16    0.06
   5  -4  -3    0.22    0.07
  -5   4   3    0.22    0.05
  -5   4   3    0.10    0.12
  -5   4   3    0.31    0.08
  -5   4   3    0.19    0.07
   4  -4  -3    8.59    0.30
   4  -4  -3    7.71    0.22
   4  -4  -3    8.08    0.23
   4  -4  -3    8.08    0.23
  -4   4   3    8.46    0.20
  -4   4   3    7.82    0.23
  -4   4   3    8.56    0.31
  -4   4   3    8.24    0.41
   3  -4  -3    0.25    0.06
   3  -4  -3    0.17    0.07
   3  -4  -3    0.24    0.05
   3  -4  -3    0.06    0.06
   3  -4  -3    0.20    0.06
  -3   4   3   -0.02    0.07
  -3   4   3    0.20    0.08
  -3   4   3    0.27    0.07
  -3   4   3    0.26    0.04
   2  -4  -3    9.67    0.24
   2  -4  -3    9.99    0.22
   2  -4  -3    9.84    0.24
   2  -4  -3   10.07    0.40
   2  -4  -3   10.01    0.31
   2  -4  -3    9.70    0.21
  -2   4   3   10.25    0.31
  -2   4   3    9.87    0.25
  -2   4   3    9.35    0.24
  -2   4   3    9.81    0.41
  -2   4   3    9.83    0.21
  -2   4   3    9.99    0.31
   1  -4  -3    0.08    0.03
   1  -4  -3    0.10    0.06
   1  -4  -3    0.12    0.06
   1  -4  -3    0.02    0.05
   1  -4  -3    0.08    0.06
   1  -4  -3    0.15    0.05
  -1   4   3    0.07    0.05
  -1   4   3    0.07    0.05
  -1   4   3    0.07    0.03
  -1   4   3    0.12    0.06
  -1   4   3    0.06    0.05
  -1   4   3    0.07    0.04
   0  -4  -3    7.99    0.20
   0  -4  -3    8.29    0.31
   0  -4  -3    8.26    0.27
   0  -4  -3    8.45    0.21
   0  -4  -3    7.99    0.20
   0  -4  -3    8.26    0.26
   0   4   3    8.47    0.27
   0   4   3    8.36    0.20
   0   4   3    8.20    0.21
   0   4   3    8.19    0.32
   0   4   3    8.43    0.22
  -1  -4  -3    8.70    0.22
  -1  -4  -3    9.15    0.32
  -1  -4  -3    8.84    0.21
  -1  -4  -3    8.71    0.30
  -1  -4  -3    8.97    0.28
  -1  -4  -3    8.99    0.21
   1   4   3    9.01    0.28
   1   4   3    8.32    0.21
   1   4   3    8.77    0.21
   1   4   3    8.85    0.32
   1   4   3    8.72    0.26
  -2  -4  -3   18.88    0.49
  -2  -4  -3   19.05    0.35
  -2  -4  -3   18.60    0.35
  -2  -4  -3   18.50    0.53
  -2  -4  -3   18.41    0.39
  -2  -4  -3   17.97    0.45
   2   4   3   19.18    0.46
   2   4   3   19.11    0.35
   2   4   3   18.95    0.36
   2   4   3   18.23    0.35
  -3  -4  -3    2.16    0.10
  -3  -4  -3    2.06    0.13
  -3  -4  -3    2.26    0.09
  -3  -4  -3    2.20    0.15
  -3  -4  -3    2.12    0.15
  -3  -4  -3    2.23    0.17
   3   4   3    2.02    0.11
   3   4   3    2.32    0.15
   3   4   3    2.17    0.10
   3   4   3    2.14    0.09
   3   4   3    2.10    0.10
  -4  -4  -3    0.02    0.04
  -4  -4  -3    0.03    0.04
  -4  -4  -3    0.13    0.06
  -4  -4  -3    0.05    0.07
  -4  -4  -3    0.07    0.07
   4   4   3    0.03    0.04
   4   4   3    0.01    0.02
   4   4   3    0.10    0.04
   4   4   3    0.14    0.06
   4   4   3    0.04    0.05
   4   4   3    0.05    0.05
  -5  -4  -3    2.19    0.08
  -5  -4  -3    2.01    0.08
  -5  -4  -3    2.01    0.16
  -5  -4  -3    2.20    0.21
   5   4   3    2.08    0.09
   5   4   3    2.24    0.08
   5   4   3    2.07    0.13
   5   4   3    2.03    0.13
  -6  -4  -3    2.50    0.07
  -6  -4  -3    2.59    0.22
  -6  -4  -3    2.60    0.07
  -6  -4  -3    2.60    0.25
   6   4   3    2.61    0.17
   6   4   3    2.64    0.09
   6   4   3    2.50    0.15
   6   4   3    2.63    0.09
  -7  -4  -3    0.31    0.15
  -7  -4  -3    0.24    0.04
  -7  -4  -3    0.14    0.10
   7   4   3    0.28    0.11
   7   4   3    0.15    0.08
  -8  -4  -3    0.50    0.17
  -8  -4  -3    0.43    0.12
   8   4   3    0.46    0.13
   8   4   3    0.57    0.13
  -9  -4  -3   -0.06    0.08
  -9  -4  -3    0.08    0.11
  -9  -4  -3    0.33    0.15
  -9  -4  -3    0.14    0.11
   9   4   3    0.07    0.12
   9   4   3   -0.09    0.11
 -10  -4  -3   -0.06    0.11
 -10  -4  -3   -0.01    0.10
  10   4   3   -0.07    0.13
  10   4   3   -0.20    0.13
 -11  -4  -3   -0.02    0.12
 -11  -4  -3    0.21    0.14
  11   4   3    0.20    0.15
  11   4   3   -0.30    0.16
  10  -5  -3   -0.15    0.07
  10  -5  -3    0.02    0.12
 -10   5   3    0.49    0.20
 -10   5   3   -0.22    0.17
   9  -5  -3    0.55    0.10
   9  -5  -3    0.64    0.17
  -9   5   3    0.36    0.22
   8  -5  -3    0.33    0.09
   8  -5  -3    0.16    0.13
  -8   5   3    0.22    0.19
  -8   5   3    0.27    0.11
   7  -5  -3    3.62    0.23
   7  -5  -3    4.33    0.19
  -7   5   3    3.96    0.25
  -7   5   3    4.04    0.38
   6  -5  -3    1.90    0.14
   6  -5  -3    1.72    0.15
   6  -5  -3    1.74    0.16
  -6   5   3    1.64    0.14
  -6   5   3    1.68    0.18
  -6   5   3    1.27    0.23
   5  -5  -3    0.08    0.07
   5  -5  -3    0.01    0.07
   5  -5  -3    0.10    0.06
  -5   5   3    0.10    0.10
  -5   5   3    0.17    0.08
  -5   5   3    0.11    0.05
  -5   5   3    0.18    0.09
   4  -5  -3    0.48    0.08
   4  -5  -3    0.44    0.09
   4  -5  -3    0.41    0.08
  -4   5   3    0.31    0.12
  -4   5   3    0.37    0.08
  -4   5   3    0.46    0.10
  -4   5   3    0.42    0.06
   3  -5  -3    9.95    0.24
   3  -5  -3    9.99    0.27
   3  -5  -3    9.97    0.27
   3  -5  -3    9.76    0.24
   3  -5  -3    9.69    0.33
  -3   5   3    9.93    0.45
  -3   5   3    9.63    0.27
  -3   5   3    9.76    0.34
  -3   5   3    9.75    0.24
   2  -5  -3    6.84    0.17
   2  -5  -3    6.76    0.21
   2  -5  -3    7.15    0.27
   2  -5  -3    6.70    0.19
   2  -5  -3    6.76    0.21
  -2   5   3    6.55    0.34
  -2   5   3    6.74    0.22
  -2   5   3    6.69    0.26
  -2   5   3    7.10    0.19
   1  -5  -3   42.66    0.73
   1  -5  -3   43.34    0.90
   1  -5  -3   43.05    0.96
   1  -5  -3   42.90    0.74
   1  -5  -3   44.92    1.16
   1  -5  -3   43.70    0.75
  -1   5   3   44.50    0.73
  -1   5   3   42.80    0.75
  -1   5   3   43.32    0.75
  -1   5   3   42.81    1.16
   0  -5  -3   -0.01    0.05
   0  -5  -3    0.06    0.05
   0  -5  -3    0.05    0.04
   0  -5  -3    0.17    0.06
   0  -5  -3   -0.02    0.07
   0  -5  -3   -0.05    0.05
   0  -5  -3    0.19    0.07
   0   5   3   -0.06    0.06
   0   5   3    0.06    0.06
   0   5   3    0.02    0.05
   0   5   3    0.06    0.09
   0   5   3   -0.01    0.05
  -1  -5  -3   10.13    0.38
  -1  -5  -3    9.99    0.26
  -1  -5  -3   10.00    0.25
  -1  -5  -3    9.43    0.30
  -1  -5  -3    9.51    0.24
   1   5   3    9.83    0.22
   1   5   3    9.72    0.27
   1   5   3    9.95    0.38
   1   5   3    9.93    0.25
   1   5   3    9.76    0.31
   1   5   3    9.45    0.25
   1   5   3    9.58    0.25
  -2  -5  -3   15.00    0.35
  -2  -5  -3   14.90    0.32
  -2  -5  -3   15.00    0.42
  -2  -5  -3   15.73    0.50
  -2  -5  -3   15.02    0.32
   2   5   3   14.54    0.32
   2   5   3   14.76    0.32
   2   5   3   15.11    0.42
   2   5   3   15.42    0.31
  -3  -5  -3    1.31    0.09
  -3  -5  -3    1.51    0.15
  -3  -5  -3    1.35    0.09
  -3  -5  -3    1.23    0.17
  -3  -5  -3    1.42    0.14
   3   5   3    1.39    0.11
   3   5   3    1.30    0.10
   3   5   3    1.37    0.11
   3   5   3    1.27    0.08
  -4  -5  -3    1.95    0.10
  -4  -5  -3    1.93    0.15
  -4  -5  -3    2.02    0.16
  -4  -5  -3    1.97    0.16
  -4  -5  -3    1.68    0.19
   4   5   3    1.99    0.11
   4   5   3    2.04    0.11
   4   5   3    1.91    0.12
   4   5   3    2.05    0.12
  -5  -5  -3    0.23    0.09
  -5  -5  -3    0.21    0.09
  -5  -5  -3    0.24    0.05
  -5  -5  -3    0.19    0.10
   5   5   3    0.24    0.07
   5   5   3    0.33    0.06
   5   5   3    0.24    0.06
   5   5   3    0.28    0.10
  -6  -5  -3    0.09    0.08
  -6  -5  -3    0.16    0.10
  -6  -5  -3    0.09    0.06
  -6  -5  -3    0.12    0.11
  -6  -5  -3    0.11    0.04
   6   5   3    0.05    0.10
   6   5   3    0.04    0.07
   6   5   3    0.06    0.05
   6   5   3    0.15    0.05
  -7  -5  -3    0.11    0.09
  -7  -5  -3    0.02    0.05
  -7  -5  -3   -0.06    0.07
  -7  -5  -3    0.23    0.11
   7   5   3    0.10    0.04
   7   5   3    0.06    0.10
   7   5   3    0.05    0.03
   7   5   3   -0.06    0.08
  -8  -5  -3   -0.04    0.08
  -8  -5  -3    0.14    0.11
  -8  -5  -3    0.21    0.13
   8   5   3   -0.06    0.11
   8   5   3   -0.14    0.07
  -9  -5  -3   -0.08    0.12
  -9  -5  -3    0.32    0.13
  -9  -5  -3    0.13    0.11
   9   5   3   -0.12    0.11
   9   5   3    0.04    0.12
 -10  -5  -3    0.51    0.15
 -10  -5  -3    0.48    0.15
  10   5   3    0.36    0.16
  10   5   3    0.37    0.16
  10  -6  -3   -0.08    0.17
  10  -6  -3   -0.10    0.08
 -10   6   3    0.42    0.19
 -10   6   3   -0.05    0.21
   9  -6  -3   -0.15    0.08
   9  -6  -3   -0.23    0.14
  -9   6   3    0.07    0.15
   8  -6  -3   -0.02    0.08
   8  -6  -3   -0.19    0.12
  -8   6   3   -0.02    0.13
   7  -6  -3    0.18    0.12
   7  -6  -3    0.39    0.11
  -7   6   3    0.13    0.14
  -7   6   3    0.13    0.11
   6  -6  -3   -0.02    0.08
   6  -6  -3    0.00    0.09
  -6   6   3    0.07    0.08
  -6   6   3   -0.04    0.09
  -6   6   3    0.03    0.15
   5  -6  -3    5.39    0.23
   5  -6  -3    4.90    0.21
  -5   6   3    5.33    0.23
  -5   6   3    4.93    0.28
  -5   6   3    5.33    0.40
   4  -6  -3    7.96    0.26
   4  -6  -3    7.98    0.24
  -4   6   3    8.13    0.34
  -4   6   3    8.17    0.49
  -4   6   3    8.26    0.28
   3  -6  -3    3.52    0.18
   3  -6  -3    3.51    0.14
   3  -6  -3    3.43    0.15
  -3   6   3    3.57    0.15
  -3   6   3    3.72    0.23
  -3   6   3    3.47    0.17
  -3   6   3    3.70    0.33
   2  -6  -3    1.01    0.12
   2  -6  -3    1.01    0.08
   2  -6  -3    1.11    0.10
  -2   6   3    1.12    0.10
  -2   6   3    1.01    0.12
  -2   6   3    1.03    0.18
   1  -6  -3    0.52    0.08
   1  -6  -3    0.58    0.09
   1  -6  -3    0.41    0.10
   1  -6  -3    0.62    0.10
  -1   6   3    0.46    0.12
  -1   6   3    0.47    0.07
  -1   6   3    0.45    0.10
   0  -6  -3    1.49    0.12
   0  -6  -3    1.14    0.12
   0  -6  -3    1.17    0.13
   0  -6  -3    1.15    0.12
   0   6   3    0.98    0.16
   0   6   3    1.20    0.11
   0   6   3    1.14    0.08
  -1  -6  -3    0.20    0.07
  -1  -6  -3    0.01    0.05
  -1  -6  -3    0.15    0.07
  -1  -6  -3    0.19    0.07
  -1  -6  -3    0.08    0.09
   1   6   3    0.23    0.07
   1   6   3    0.08    0.05
   1   6   3    0.20    0.11
   1   6   3    0.19    0.06
  -2  -6  -3    5.07    0.22
  -2  -6  -3    4.92    0.23
  -2  -6  -3    5.48    0.19
  -2  -6  -3    5.13    0.30
  -2  -6  -3    5.15    0.19
   2   6   3    5.15    0.17
   2   6   3    5.05    0.18
   2   6   3    5.04    0.18
  -3  -6  -3   12.41    0.35
  -3  -6  -3   12.96    0.49
  -3  -6  -3   12.85    0.30
  -3  -6  -3   12.87    0.30
  -3  -6  -3   12.66    0.40
   3   6   3   12.34    0.30
   3   6   3   12.06    0.29
   3   6   3   12.50    0.31
  -4  -6  -3   -0.04    0.05
  -4  -6  -3    0.08    0.06
  -4  -6  -3    0.00    0.04
  -4  -6  -3    0.08    0.08
   4   6   3    0.02    0.05
   4   6   3   -0.07    0.08
   4   6   3    0.06    0.06
   4   6   3    0.02    0.06
  -5  -6  -3    0.03    0.08
  -5  -6  -3    0.14    0.10
  -5  -6  -3    0.06    0.06
  -5  -6  -3    0.15    0.08
   5   6   3    0.04    0.06
   5   6   3    0.01    0.06
   5   6   3    0.11    0.09
   5   6   3    0.10    0.03
   5   6   3    0.12    0.07
  -6  -6  -3    0.91    0.15
  -6  -6  -3    0.98    0.16
  -6  -6  -3    0.65    0.12
   6   6   3    0.99    0.10
   6   6   3    0.84    0.13
   6   6   3    0.69    0.11
  -7  -6  -3    2.50    0.23
  -7  -6  -3    2.43    0.23
  -7  -6  -3    2.21    0.12
  -7  -6  -3    2.39    0.24
   7   6   3    2.39    0.11
   7   6   3    2.12    0.17
   7   6   3    2.35    0.17
  -8  -6  -3    0.64    0.15
  -8  -6  -3    0.51    0.12
   8   6   3    0.64    0.13
   8   6   3    0.50    0.12
  -9  -6  -3    0.01    0.10
  -9  -6  -3    0.08    0.12
   9   6   3    0.34    0.14
   9   6   3   -0.08    0.12
 -10  -6  -3    0.59    0.17
 -10  -6  -3    0.56    0.16
  10   6   3    0.58    0.18
  10   6   3    0.45    0.17
   9  -7  -3   -0.13    0.15
   9  -7  -3    0.01    0.11
  -9   7   3    0.08    0.22
  -9   7   3    0.39    0.19
   8  -7  -3    0.01    0.09
   8  -7  -3   -0.24    0.12
  -8   7   3    0.29    0.17
  -8   7   3   -0.12    0.19
   7  -7  -3    0.19    0.10
   7  -7  -3   -0.31    0.10
  -7   7   3   -0.21    0.11
  -7   7   3    0.03    0.20
   6  -7  -3    0.12    0.10
   6  -7  -3    0.14    0.10
  -6   7   3    0.26    0.16
  -6   7   3    0.03    0.11
  -6   7   3    0.09    0.07
   5  -7  -3    3.18    0.19
   5  -7  -3    2.93    0.18
  -5   7   3    3.01    0.18
  -5   7   3    3.09    0.34
  -5   7   3    2.81    0.24
   4  -7  -3    0.18    0.10
   4  -7  -3    0.17    0.07
   4  -7  -3    0.15    0.08
  -4   7   3    0.10    0.10
  -4   7   3    0.23    0.11
  -4   7   3    0.10    0.16
   3  -7  -3    0.52    0.09
   3  -7  -3    0.49    0.11
   3  -7  -3    0.45    0.08
  -3   7   3    0.44    0.10
  -3   7   3    0.41    0.18
   2  -7  -3    0.20    0.07
   2  -7  -3    0.18    0.10
  -2   7   3    0.18    0.11
  -2   7   3    0.30    0.13
   1  -7  -3    0.58    0.09
   1  -7  -3    0.55    0.09
   1  -7  -3    0.53    0.09
   1  -7  -3    0.50    0.10
  -1   7   3    0.79    0.07
  -1   7   3    0.58    0.10
  -1   7   3    0.74    0.18
   0  -7  -3    0.61    0.11
   0  -7  -3    0.59    0.10
   0  -7  -3    0.48    0.09
   0  -7  -3    0.52    0.11
   0   7   3    0.52    0.11
   0   7   3    0.62    0.07
   0   7   3    0.49    0.13
   0   7   3    0.63    0.10
  -1  -7  -3    5.47    0.23
  -1  -7  -3    5.29    0.20
  -1  -7  -3    5.38    0.20
  -1  -7  -3    5.35    0.27
   1   7   3    5.22    0.22
   1   7   3    5.40    0.17
   1   7   3    5.62    0.36
  -2  -7  -3   -0.03    0.08
  -2  -7  -3    0.04    0.07
  -2  -7  -3    0.04    0.07
  -2  -7  -3   -0.02    0.08
   2   7   3    0.01    0.07
   2   7   3   -0.03    0.08
   2   7   3   -0.07    0.06
  -3  -7  -3    0.69    0.10
  -3  -7  -3    0.74    0.10
  -3  -7  -3    0.62    0.12
  -3  -7  -3    0.70    0.10
   3   7   3    0.70    0.10
   3   7   3    0.73    0.11
   3   7   3    0.78    0.10
  -4  -7  -3    3.91    0.21
  -4  -7  -3    4.26    0.18
  -4  -7  -3    4.23    0.26
  -4  -7  -3    4.32    0.17
   4   7   3    4.20    0.20
   4   7   3    4.40    0.20
   4   7   3    4.22    0.18
  -5  -7  -3    0.26    0.11
  -5  -7  -3    0.14    0.06
  -5  -7  -3    0.27    0.11
   5   7   3    0.02    0.07
   5   7   3    0.28    0.08
   5   7   3    0.27    0.11
  -6  -7  -3    2.08    0.19
  -6  -7  -3    2.18    0.23
   6   7   3    2.14    0.15
   6   7   3    2.72    0.15
   6   7   3    2.52    0.17
  -7  -7  -3    0.91    0.17
  -7  -7  -3    0.66    0.15
   7   7   3    0.86    0.14
   7   7   3    0.78    0.12
   7   7   3    1.07    0.10
  -8  -7  -3    0.21    0.14
  -8  -7  -3    0.22    0.12
   8   7   3    0.47    0.15
   8   7   3    0.08    0.12
  -9  -7  -3    0.09    0.12
  -9  -7  -3    0.34    0.16
   9   7   3   -0.01    0.13
   9   7   3    0.11    0.11
   9  -8  -3   -0.22    0.15
   9  -8  -3   -0.22    0.09
   8  -8  -3   -0.30    0.14
   8  -8  -3    0.00    0.10
  -8   8   3    0.03    0.18
   7  -8  -3    1.95    0.20
   7  -8  -3    1.60    0.19
  -7   8   3    1.19    0.28
  -7   8   3    2.50    0.35
   6  -8  -3    0.49    0.13
   6  -8  -3    0.58    0.12
  -6   8   3    0.32    0.19
  -6   8   3    0.91    0.13
  -6   8   3    1.07    0.25
   5  -8  -3    0.08    0.11
   5  -8  -3   -0.08    0.10
  -5   8   3    0.02    0.14
  -5   8   3    0.18    0.12
   4  -8  -3   -0.12    0.07
   4  -8  -3    0.07    0.08
  -4   8   3   -0.06    0.11
  -4   8   3    0.07    0.18
   3  -8  -3    1.95    0.16
   3  -8  -3    1.56    0.15
  -3   8   3    1.32    0.23
  -3   8   3    1.92    0.20
   2  -8  -3    0.15    0.09
   2  -8  -3    0.00    0.08
  -2   8   3    0.06    0.17
  -2   8   3   -0.11    0.10
  -2   8   3    0.07    0.11
   1  -8  -3    5.73    0.24
   1  -8  -3    5.65    0.24
   1  -8  -3    6.05    0.26
  -1   8   3    5.60    0.40
  -1   8   3    6.05    0.16
  -1   8   3    5.58    0.24
  -1   8   3    6.09    0.31
   0  -8  -3    0.06    0.08
   0  -8  -3   -0.05    0.09
   0  -8  -3   -0.10    0.09
   0  -8  -3    0.10    0.10
   0   8   3    0.15    0.16
   0   8   3   -0.08    0.10
   0   8   3    0.05    0.05
   0   8   3    0.09    0.06
  -1  -8  -3   -0.03    0.06
  -1  -8  -3    0.03    0.07
  -1  -8  -3   -0.07    0.09
  -1  -8  -3    0.05    0.10
   1   8   3    0.02    0.07
   1   8   3   -0.18    0.09
   1   8   3   -0.02    0.14
  -2  -8  -3    0.06    0.09
  -2  -8  -3    0.04    0.09
  -2  -8  -3    0.01    0.09
  -2  -8  -3   -0.03    0.06
   2   8   3   -0.08    0.07
   2   8   3    0.01    0.10
  -3  -8  -3    1.31    0.16
  -3  -8  -3    1.15    0.13
  -3  -8  -3    1.27    0.13
  -3  -8  -3    1.12    0.15
   3   8   3    1.08    0.13
   3   8   3    1.11    0.14
  -4  -8  -3    0.06    0.10
  -4  -8  -3    0.04    0.07
  -4  -8  -3    0.16    0.11
  -4  -8  -3    0.06    0.08
   4   8   3   -0.11    0.06
   4   8   3    0.11    0.09
  -5  -8  -3   -0.02    0.10
  -5  -8  -3   -0.05    0.11
   5   8   3    0.07    0.09
   5   8   3    0.04    0.10
  -6  -8  -3   -0.09    0.09
  -6  -8  -3    0.03    0.12
   6   8   3    0.04    0.08
   6   8   3    0.01    0.08
  -7  -8  -3   -0.04    0.11
  -7  -8  -3    0.00    0.09
   7   8   3    0.11    0.07
   7   8   3    0.13    0.12
  -8  -8  -3   -0.07    0.11
  -8  -8  -3   -0.01    0.14
   8   8   3    0.08    0.13
  -9  -8  -3   -0.07    0.12
  -9  -8  -3   -0.02    0.14
   9   8   3   -0.11    0.13
   7  -9  -3    0.43    0.14
  -7   9   3    0.08    0.26
   6  -9  -3    3.56    0.23
  -6   9   3    2.42    0.39
  -6   9   3    3.57    0.23
   5  -9  -3    0.22    0.12
  -5   9   3    0.44    0.14
  -5   9   3    0.03    0.23
  -5   9   3    0.81    0.20
   4  -9  -3    0.26    0.10
   4  -9  -3    0.42    0.13
  -4   9   3    0.20    0.23
  -4   9   3    0.43    0.11
   3  -9  -3    0.48    0.11
   3  -9  -3    0.69    0.15
  -3   9   3    0.88    0.18
  -3   9   3    0.54    0.13
  -3   9   3    0.40    0.23
   2  -9  -3   -0.13    0.08
   2  -9  -3    0.00    0.08
  -2   9   3    0.25    0.11
  -2   9   3   -0.05    0.14
  -2   9   3    0.00    0.09
   1  -9  -3    0.07    0.11
   1  -9  -3    0.09    0.11
   1  -9  -3    0.04    0.07
  -1   9   3   -0.02    0.11
  -1   9   3   -0.07    0.13
  -1   9   3    0.10    0.08
   0  -9  -3    0.05    0.11
   0  -9  -3    0.01    0.10
   0  -9  -3    0.17    0.09
   0  -9  -3    0.03    0.09
   0   9   3    0.01    0.06
   0   9   3    0.06    0.06
   0   9   3   -0.07    0.11
   0   9   3   -0.10    0.17
  -1  -9  -3    0.56    0.11
  -1  -9  -3    0.51    0.11
  -1  -9  -3    0.47    0.12
  -1  -9  -3    0.57    0.11
   1   9   3    0.64    0.09
   1   9   3    0.35    0.13
   1   9   3    0.39    0.18
  -2  -9  -3    0.38    0.10
  -2  -9  -3    0.17    0.11
  -2  -9  -3    0.31    0.11
  -2  -9  -3    0.25    0.11
   2   9   3    0.06    0.12
   2   9   3    0.34    0.09
  -3  -9  -3    0.09    0.08
  -3  -9  -3    0.12    0.10
  -3  -9  -3    0.05    0.09
  -3  -9  -3    0.06    0.11
   3   9   3    0.16    0.11
   3   9   3    0.04    0.08
  -4  -9  -3    0.57    0.11
  -4  -9  -3    0.48    0.13
  -4  -9  -3    0.57    0.12
   4   9   3    0.68    0.13
   4   9   3    0.65    0.13
  -5  -9  -3   -0.13    0.10
  -5  -9  -3    0.01    0.09
   5   9   3   -0.10    0.09
   5   9   3    0.21    0.09
  -6  -9  -3    0.06    0.12
  -6  -9  -3    0.27    0.12
   6   9   3    0.16    0.10
   6   9   3    0.38    0.13
  -7  -9  -3   -0.02    0.11
  -7  -9  -3   -0.13    0.13
   7   9   3    0.06    0.08
   7   9   3    0.09    0.13
  -8  -9  -3    0.30    0.15
  -8  -9  -3    0.39    0.14
   8   9   3    0.57    0.14
   6 -10  -3    0.82    0.17
  -6  10   3    0.44    0.32
   5 -10  -3    0.42    0.12
  -5  10   3    0.58    0.17
  -5  10   3    0.13    0.28
   4 -10  -3    0.35    0.12
   4 -10  -3    0.06    0.10
  -4  10   3    0.10    0.20
  -4  10   3    0.63    0.16
   3 -10  -3    0.04    0.10
   3 -10  -3    0.08    0.09
  -3  10   3    0.22    0.14
  -3  10   3   -0.16    0.16
   2 -10  -3    0.35    0.10
   2 -10  -3    0.48    0.14
  -2  10   3    0.40    0.15
  -2  10   3    0.12    0.18
   1 -10  -3    0.32    0.13
   1 -10  -3    0.22    0.11
   1 -10  -3    0.04    0.10
  -1  10   3    0.06    0.21
  -1  10   3    0.43    0.12
   0 -10  -3    0.04    0.11
   0 -10  -3    0.11    0.12
   0 -10  -3   -0.09    0.09
   0  10   3   -0.18    0.12
   0  10   3   -0.01    0.09
  -1 -10  -3    0.32    0.12
  -1 -10  -3    0.37    0.13
  -1 -10  -3    0.23    0.12
  -1 -10  -3    0.21    0.10
   1  10   3    0.17    0.10
   1  10   3    0.32    0.08
  -2 -10  -3    0.26    0.12
  -2 -10  -3    0.07    0.10
  -2 -10  -3    0.07    0.11
  -2 -10  -3    0.08    0.11
   2  10   3    0.21    0.08
   2  10   3    0.08    0.12
  -3 -10  -3    0.00    0.08
  -3 -10  -3    0.01    0.09
  -3 -10  -3   -0.12    0.11
  -3 -10  -3    0.03    0.10
   3  10   3   -0.13    0.10
   3  10   3    0.02    0.08
  -4 -10  -3    0.16    0.12
  -4 -10  -3    0.77    0.16
   4  10   3    0.63    0.13
   4  10   3    0.63    0.14
  -5 -10  -3    0.02    0.09
  -5 -10  -3   -0.09    0.12
   5  10   3    0.04    0.11
   5  10   3    0.13    0.10
  -6 -10  -3    0.20    0.14
  -6 -10  -3    0.29    0.12
   6  10   3    0.47    0.15
   6  10   3    0.24    0.11
  -7 -10  -3   -0.09    0.13
  -7 -10  -3    0.35    0.17
   7  10   3    0.41    0.16
   7  10   3    0.32    0.10
   6 -11  -3    0.13    0.15
   5 -11  -3   -0.07    0.13
  -5  11   3    0.06    0.11
   4 -11  -3    0.19    0.15
   4 -11  -3    0.07    0.12
  -4  11   3   -0.41    0.27
  -4  11   3    0.25    0.13
   3 -11  -3   -0.03    0.11
   3 -11  -3    0.19    0.14
  -3  11   3   -0.18    0.19
  -3  11   3    0.11    0.11
   2 -11  -3   -0.02    0.09
   2 -11  -3   -0.15    0.10
  -2  11   3   -0.09    0.13
  -2  11   3   -0.32    0.17
   1 -11  -3    0.06    0.11
   1 -11  -3    0.07    0.10
  -1  11   3   -0.44    0.21
  -1  11   3   -0.08    0.10
   0 -11  -3    0.30    0.13
   0 -11  -3    0.27    0.11
   0  11   3    0.03    0.22
   0  11   3    0.14    0.15
  -1 -11  -3    0.84    0.16
  -1 -11  -3    1.00    0.16
  -1 -11  -3    0.73    0.15
   1  11   3    0.78    0.15
  -2 -11  -3    0.02    0.09
  -2 -11  -3    0.04    0.09
  -2 -11  -3    0.03    0.12
  -2 -11  -3   -0.05    0.11
   2  11   3    0.05    0.13
   2  11   3   -0.05    0.08
  -3 -11  -3    0.27    0.13
  -3 -11  -3    0.43    0.15
   3  11   3    0.40    0.11
   3  11   3    0.49    0.11
  -4 -11  -3   -0.20    0.11
  -4 -11  -3   -0.04    0.13
   4  11   3    0.00    0.11
   4  11   3    0.12    0.10
  -5 -11  -3   -0.18    0.12
  -5 -11  -3   -0.01    0.14
   5  11   3    0.15    0.11
   5  11   3   -0.01    0.11
  -6 -11  -3    0.09    0.16
   6  11   3    0.25    0.13
   6  11   3    0.15    0.10
   4 -12  -3    0.07    0.14
   4 -12  -3    0.00    0.12
  -4  12   3    0.16    0.13
   3 -12  -3   -0.17    0.11
   3 -12  -3   -0.13    0.10
  -3  12   3    0.22    0.17
   2 -12  -3   -0.29    0.13
   2 -12  -3   -0.26    0.11
  -2  12   3   -0.19    0.14
   1 -12  -3   -0.13    0.12
   1 -12  -3   -0.21    0.14
  -1  12   3   -0.48    0.23
  -1  12   3   -0.07    0.15
   0 -12  -3    1.05    0.20
   0 -12  -3    0.94    0.17
   0  12   3    1.24    0.21
   0  12   3    0.69    0.23
  -1 -12  -3   -0.09    0.12
  -1 -12  -3   -0.09    0.09
   1  12   3   -0.03    0.14
  -2 -12  -3    0.10    0.11
  -2 -12  -3   -0.05    0.12
   2  12   3   -0.16    0.08
  -3 -12  -3    0.02    0.13
  -3 -12  -3   -0.10    0.12
   3  12   3    0.05    0.13
  -4 -12  -3   -0.23    0.12
  -4 -12  -3   -0.13    0.15
   4  12   3    0.11    0.11
   4  12   3   -0.01    0.13
   5  12   3    0.06    0.12
   5  12   3   -0.01    0.11
   1 -13  -3    0.18    0.12
   1 -13  -3    0.06    0.12
  -1  13   3   -0.09    0.21
  -1  13   3    0.20    0.14
   0 -13  -3   -0.08    0.14
   0 -13  -3    0.00    0.14
   0  13   3    0.23    0.13
  -1 -13  -3    0.00    0.14
  -1 -13  -3   -0.01    0.11
   1  13   3   -0.05    0.11
  -2 -13  -3    0.07    0.12
   3  12  -4    0.14    0.15
  -3 -12   4    0.18    0.15
   2  12  -4    0.16    0.16
  -2 -12   4    0.35    0.18
  -2 -12   4    0.04    0.12
   1  12  -4   -0.10    0.14
  -1 -12   4    0.10    0.14
  -1 -12   4   -0.03    0.16
  -1 -12   4   -0.01    0.12
   0  12  -4    0.10    0.16
   0 -12   4    0.32    0.15
   0 -12   4    0.12    0.13
   0 -12   4    0.04    0.12
  -1  12  -4    0.09    0.16
   1 -12   4    0.33    0.19
   1 -12   4    0.14    0.15
   1 -12   4   -0.06    0.15
  -2  12  -4    0.07    0.16
   2 -12   4    0.03    0.14
   2 -12   4    0.03    0.15
   2 -12   4    0.23    0.19
   5  11  -4    0.13    0.14
   5  11  -4    0.08    0.11
  -5 -11   4   -0.04    0.11
  -5 -11   4   -0.17    0.15
   4  11  -4   -0.01    0.12
  -4 -11   4    0.20    0.13
  -4 -11   4    0.04    0.15
   3  11  -4   -0.05    0.12
  -3 -11   4    0.04    0.10
  -3 -11   4   -0.06    0.11
   2  11  -4    1.58    0.21
  -2 -11   4    1.28    0.18
  -2 -11   4    1.29    0.21
  -2 -11   4    1.16    0.18
   1  11  -4    0.55    0.14
  -1 -11   4    0.58    0.15
  -1 -11   4    0.53    0.14
  -1 -11   4    0.75    0.16
   0 -11   4    0.47    0.13
   0 -11   4    0.52    0.14
   0 -11   4    1.00    0.20
   1 -11   4    2.77    0.26
   1 -11   4    3.21    0.26
   1 -11   4    2.87    0.29
  -2  11  -4    0.40    0.28
   2 -11   4    0.91    0.19
   2 -11   4    1.11    0.19
   2 -11   4    1.37    0.20
  -3  11  -4    0.26    0.13
  -3  11  -4   -0.35    0.26
   3 -11   4    0.21    0.11
   3 -11   4   -0.09    0.10
   3 -11   4    0.25    0.14
  -4  11  -4    0.11    0.15
  -4  11  -4   -0.35    0.20
   4 -11   4    0.02    0.13
   4 -11   4    0.08    0.16
  -5  11  -4    0.28    0.17
   5 -11   4   -0.02    0.12
   6  10  -4    0.36    0.16
   6  10  -4    0.41    0.12
  -6 -10   4    0.30    0.16
  -6 -10   4    0.42    0.13
   5  10  -4    0.18    0.13
   5  10  -4   -0.01    0.11
  -5 -10   4   -0.07    0.10
  -5 -10   4    0.08    0.11
   4  10  -4   -0.15    0.10
   4  10  -4    0.18    0.11
  -4 -10   4    0.04    0.10
  -4 -10   4    0.00    0.11
   3  10  -4    0.35    0.11
   3  10  -4    0.59    0.15
  -3 -10   4    0.51    0.12
  -3 -10   4    0.41    0.13
   2  10  -4    0.84    0.16
  -2 -10   4    0.75    0.14
  -2 -10   4    1.04    0.18
  -2 -10   4    0.98    0.14
  -1 -10   4    1.12    0.16
  -1 -10   4    1.15    0.16
  -1 -10   4    1.08    0.14
   0 -10   4    0.43    0.14
   0 -10   4    0.43    0.16
   0 -10   4    0.41    0.15
   1 -10   4    0.00    0.09
   1 -10   4   -0.08    0.14
   1 -10   4   -0.01    0.09
  -2  10  -4   -0.33    0.21
   2 -10   4    0.00    0.09
   2 -10   4   -0.10    0.12
   2 -10   4   -0.02    0.14
  -3  10  -4   -0.01    0.26
  -3  10  -4    0.12    0.21
   3 -10   4    0.29    0.14
   3 -10   4    0.60    0.17
   3 -10   4    0.21    0.14
  -4  10  -4    0.22    0.11
  -4  10  -4    0.27    0.26
  -4  10  -4   -0.48    0.25
   4 -10   4    0.19    0.14
   4 -10   4    0.29    0.13
  -5  10  -4   -0.31    0.28
  -5  10  -4    0.30    0.25
  -5  10  -4    0.43    0.13
   5 -10   4    0.37    0.13
   5 -10   4    0.43    0.16
  -6  10  -4    0.37    0.27
  -6  10  -4   -0.08    0.25
   6 -10   4    0.31    0.15
   6 -10   4    0.58    0.16
   7   9  -4    0.15    0.16
   7   9  -4    0.25    0.10
  -7  -9   4   -0.03    0.13
   6   9  -4    0.42    0.11
   6   9  -4    0.43    0.15
  -6  -9   4    0.43    0.15
  -6  -9   4    0.52    0.12
   5   9  -4    1.01    0.15
   5   9  -4    0.85    0.16
  -5  -9   4    0.83    0.16
  -5  -9   4    0.91    0.14
   4   9  -4    0.45    0.12
   4   9  -4    0.34    0.12
  -4  -9   4    0.38    0.12
  -4  -9   4    0.61    0.15
   3   9  -4    0.24    0.11
   3   9  -4    0.17    0.09
  -3  -9   4    0.20    0.09
  -3  -9   4   -0.03    0.12
  -3  -9   4    0.19    0.09
   2   9  -4   -0.08    0.07
   2   9  -4    0.13    0.09
  -2  -9   4    0.00    0.12
  -2  -9   4    0.07    0.09
  -2  -9   4    0.19    0.10
  -1  -9   4   -0.10    0.09
  -1  -9   4   -0.11    0.11
  -1  -9   4   -0.04    0.08
   0   9  -4    0.64    0.16
   0  -9   4    0.58    0.14
   0  -9   4    0.55    0.12
   0  -9   4    0.62    0.12
  -1   9  -4    0.42    0.23
  -1   9  -4    0.52    0.19
   1  -9   4    0.78    0.14
   1  -9   4    0.83    0.16
   1  -9   4    0.70    0.15
  -2   9  -4   -0.16    0.17
  -2   9  -4   -0.17    0.14
   2  -9   4    0.09    0.11
   2  -9   4    0.02    0.09
   2  -9   4    0.05    0.12
  -3   9  -4   -0.03    0.17
  -3   9  -4   -0.04    0.17
   3  -9   4    0.13    0.10
   3  -9   4    0.19    0.13
   3  -9   4    0.18    0.10
  -4   9  -4    0.02    0.19
  -4   9  -4   -0.25    0.16
   4  -9   4    0.25    0.11
   4  -9   4    0.00    0.12
  -5   9  -4   -0.10    0.21
  -5   9  -4    0.04    0.12
  -5   9  -4   -0.52    0.23
   5  -9   4    0.09    0.13
   5  -9   4    0.03    0.09
  -6   9  -4    0.09    0.24
  -6   9  -4   -0.45    0.27
   6  -9   4    0.21    0.13
   6  -9   4    0.21    0.11
  -7   9  -4    0.11    0.28
   7  -9   4    0.03    0.12
   7  -9   4   -0.08    0.12
   8   8  -4    0.12    0.15
   8   8  -4   -0.03    0.10
  -8  -8   4    0.13    0.13
   7   8  -4    0.64    0.10
   7   8  -4    0.69    0.13
   7   8  -4    0.59    0.16
  -7  -8   4    0.47    0.11
  -7  -8   4    0.67    0.16
   6   8  -4    3.11    0.19
   6   8  -4    3.26    0.24
   6   8  -4    3.17    0.20
  -6  -8   4    3.04    0.26
  -6  -8   4    2.88    0.19
   5   8  -4    0.14    0.11
   5   8  -4    0.19    0.08
   5   8  -4    0.26    0.09
  -5  -8   4    0.15    0.09
  -5  -8   4    0.29    0.13
   4   8  -4    0.19    0.07
   4   8  -4    0.12    0.09
   4   8  -4    0.36    0.10
  -4  -8   4    0.10    0.11
  -4  -8   4    0.17    0.08
  -4  -8   4    0.09    0.10
   3   8  -4    4.07    0.21
   3   8  -4    3.93    0.17
   3   8  -4    3.97    0.20
  -3  -8   4    3.90    0.21
  -3  -8   4    3.85    0.20
  -3  -8   4    3.57    0.22
   2   8  -4    0.44    0.09
  -2  -8   4    0.39    0.11
  -2  -8   4    0.45    0.13
  -2  -8   4    0.35    0.10
   1   8  -4    2.99    0.23
  -1  -8   4    3.00    0.20
  -1  -8   4    3.41    0.22
  -1  -8   4    3.15    0.20
   0   8  -4   -0.03    0.12
   0  -8   4    0.10    0.10
   0  -8   4    0.21    0.09
   0  -8   4    0.17    0.09
  -1   8  -4    4.31    0.34
  -1   8  -4    4.53    0.45
   1  -8   4    4.85    0.25
   1  -8   4    4.91    0.24
   1  -8   4    4.72    0.24
  -2   8  -4    0.69    0.20
  -2   8  -4    1.04    0.22
   2  -8   4    1.13    0.14
   2  -8   4    1.12    0.16
   2  -8   4    1.23    0.14
  -3   8  -4   -0.25    0.19
  -3   8  -4    0.07    0.17
   3  -8   4    0.15    0.11
   3  -8   4    0.04    0.11
   3  -8   4    0.08    0.11
  -4   8  -4    1.71    0.30
  -4   8  -4    1.56    0.32
   4  -8   4    2.06    0.17
   4  -8   4    2.24    0.22
  -5   8  -4    0.93    0.16
  -5   8  -4    0.44    0.22
  -5   8  -4    0.71    0.27
   5  -8   4    0.72    0.12
   5  -8   4    0.92    0.16
  -6   8  -4   -0.10    0.22
  -6   8  -4   -0.07    0.07
  -6   8  -4   -0.49    0.22
   6  -8   4   -0.12    0.07
   6  -8   4    0.11    0.09
  -7   8  -4    0.01    0.20
   7  -8   4    0.09    0.11
   7  -8   4    0.03    0.11
  -8   8  -4    0.06    0.26
   8  -8   4   -0.13    0.09
   9   7  -4    1.21    0.18
   9   7  -4    1.23    0.21
  -9  -7   4    1.20    0.18
   8   7  -4    0.01    0.11
   8   7  -4   -0.14    0.10
  -8  -7   4    0.16    0.13
   7   7  -4    0.09    0.13
   7   7  -4    0.17    0.07
   7   7  -4    0.14    0.10
  -7  -7   4    0.15    0.09
  -7  -7   4   -0.01    0.08
   6   7  -4    0.03    0.07
   6   7  -4    0.05    0.09
   6   7  -4    0.11    0.09
  -6  -7   4    0.00    0.10
  -6  -7   4    0.02    0.08
   5   7  -4   -0.02    0.07
   5   7  -4   -0.03    0.07
   5   7  -4    0.01    0.06
  -5  -7   4    0.05    0.08
  -5  -7   4   -0.04    0.06
  -5  -7   4   -0.04    0.08
   4   7  -4    0.06    0.09
   4   7  -4    0.12    0.07
   4   7  -4    0.22    0.09
  -4  -7   4    0.00    0.05
  -4  -7   4    0.03    0.07
  -4  -7   4    0.15    0.07
  -4  -7   4    0.10    0.10
   3   7  -4    2.65    0.15
   3   7  -4    2.80    0.14
   3   7  -4    2.61    0.16
   3   7  -4    2.81    0.18
   3   7  -4    2.70    0.15
  -3  -7   4    2.70    0.19
  -3  -7   4    2.78    0.16
  -3  -7   4    2.58    0.19
  -3  -7   4    2.61    0.18
   2   7  -4    6.66    0.21
   2   7  -4    6.17    0.24
   2   7  -4    6.27    0.22
  -2  -7   4    6.51    0.28
  -2  -7   4    6.05    0.23
  -2  -7   4    6.30    0.29
  -2  -7   4    6.90    0.27
   1   7  -4   14.62    0.52
   1   7  -4   14.09    0.38
  -1  -7   4   14.15    0.51
  -1  -7   4   14.85    0.38
  -1  -7   4   14.31    0.38
  -1  -7   4   14.23    0.40
   0   7  -4    2.84    0.27
   0   7  -4    2.84    0.18
   0  -7   4    3.12    0.21
   0  -7   4    2.99    0.19
   0  -7   4    2.90    0.17
   0  -7   4    3.15    0.23
  -1   7  -4    2.78    0.31
  -1   7  -4    2.86    0.31
   1  -7   4    3.06    0.18
   1  -7   4    2.90    0.18
   1  -7   4    2.95    0.17
  -2   7  -4    9.61    0.51
  -2   7  -4    9.18    0.56
   2  -7   4    8.36    0.29
   2  -7   4    8.58    0.32
   2  -7   4    8.86    0.32
   2  -7   4    9.71    0.32
  -3   7  -4    1.37    0.24
  -3   7  -4    1.81    0.31
   3  -7   4    1.94    0.16
   3  -7   4    1.70    0.18
   3  -7   4    1.61    0.14
   3  -7   4    1.74    0.16
  -4   7  -4    1.91    0.31
  -4   7  -4    3.18    0.38
   4  -7   4    2.85    0.20
   4  -7   4    2.31    0.17
  -5   7  -4    4.16    0.24
  -5   7  -4    4.10    0.41
  -5   7  -4    4.19    0.43
   5  -7   4    4.37    0.22
   5  -7   4    4.57    0.24
  -6   7  -4    0.58    0.23
  -6   7  -4    0.49    0.12
  -6   7  -4    0.15    0.23
   6  -7   4    0.54    0.12
   6  -7   4    0.29    0.09
  -7   7  -4    0.38    0.27
  -7   7  -4   -0.19    0.23
   7  -7   4    0.31    0.11
   7  -7   4    0.13    0.10
  -8   7  -4    0.64    0.33
  -8   7  -4    0.18    0.21
   8  -7   4    0.48    0.13
  -9   7  -4    0.22    0.29
   9  -7   4    0.00    0.09
   9   6  -4    0.41    0.17
   9   6  -4    0.11    0.12
  -9  -6   4    0.23    0.12
   8   6  -4    0.26    0.12
   8   6  -4    0.22    0.15
  -8  -6   4    0.25    0.12
   7   6  -4    0.25    0.10
   7   6  -4    0.21    0.08
   7   6  -4    0.19    0.06
  -7  -6   4    0.05    0.09
  -7  -6   4    0.20    0.08
   6   6  -4   -0.06    0.07
   6   6  -4    0.01    0.06
   6   6  -4    0.09    0.11
  -6  -6   4   -0.02    0.05
  -6  -6   4    0.07    0.07
  -6  -6   4   -0.04    0.07
   5   6  -4   15.48    0.39
   5   6  -4   16.27    0.41
   5   6  -4   16.19    0.37
  -5  -6   4   16.36    0.45
  -5  -6   4   15.35    0.38
  -5  -6   4   15.29    0.34
  -5  -6   4   15.88    0.38
   4   6  -4   -0.08    0.08
   4   6  -4    0.07    0.07
   4   6  -4    0.06    0.07
   4   6  -4    0.01    0.06
  -4  -6   4    0.01    0.05
  -4  -6   4    0.17    0.06
  -4  -6   4    0.19    0.08
  -4  -6   4    0.04    0.07
  -4  -6   4   -0.12    0.10
   3   6  -4    5.50    0.19
   3   6  -4    5.36    0.21
   3   6  -4    5.44    0.20
   3   6  -4    5.54    0.20
  -3  -6   4    5.52    0.24
  -3  -6   4    5.40    0.17
  -3  -6   4    5.38    0.21
  -3  -6   4    5.41    0.19
  -3  -6   4    5.28    0.29
   2   6  -4    1.19    0.09
   2   6  -4    0.97    0.11
   2   6  -4    1.04    0.10
   2   6  -4    1.10    0.12
  -2  -6   4    1.04    0.12
  -2  -6   4    1.17    0.11
  -2  -6   4    1.14    0.12
  -2  -6   4    1.30    0.16
   1   6  -4    1.22    0.10
   1   6  -4    1.23    0.18
   1   6  -4    1.21    0.08
  -1  -6   4    1.19    0.13
  -1  -6   4    1.03    0.12
  -1  -6   4    1.29    0.15
  -1  -6   4    1.16    0.10
   0   6  -4    7.55    0.37
   0   6  -4    7.44    0.25
   0  -6   4    7.26    0.25
   0  -6   4    7.94    0.26
   0  -6   4    7.53    0.24
   0  -6   4    7.40    0.35
  -1   6  -4    9.20    0.44
  -1   6  -4    8.97    0.29
  -1   6  -4    8.87    0.46
   1  -6   4    9.36    0.29
   1  -6   4    9.00    0.28
   1  -6   4    8.45    0.27
   1  -6   4    8.71    0.41
  -2   6  -4   11.14    0.52
  -2   6  -4   10.81    0.55
   2  -6   4   10.46    0.32
   2  -6   4   10.40    0.30
   2  -6   4   11.10    0.32
   2  -6   4   10.64    0.32
  -3   6  -4    7.12    0.45
  -3   6  -4    6.51    0.47
   3  -6   4    6.80    0.25
   3  -6   4    6.87    0.26
   3  -6   4    6.77    0.25
   3  -6   4    6.70    0.22
  -4   6  -4    1.69    0.14
  -4   6  -4    1.21    0.22
  -4   6  -4    1.73    0.27
   4  -6   4    1.50    0.15
   4  -6   4    1.47    0.08
   4  -6   4    1.37    0.14
  -5   6  -4    0.00    0.18
  -5   6  -4   -0.03    0.13
  -5   6  -4    0.04    0.09
   5  -6   4    0.06    0.09
   5  -6   4    0.15    0.09
  -6   6  -4   -0.07    0.08
  -6   6  -4   -0.06    0.19
  -6   6  -4   -0.01    0.20
   6  -6   4    0.06    0.08
   6  -6   4    0.02    0.09
  -7   6  -4    0.65    0.29
  -7   6  -4    0.39    0.23
   7  -6   4    0.54    0.11
   7  -6   4    0.45    0.11
  -8   6  -4   -0.01    0.24
  -8   6  -4   -0.28    0.18
   8  -6   4    0.07    0.09
  -9   6  -4    0.37    0.30
  -9   6  -4   -0.13    0.23
   9  -6   4    0.14    0.09
  10   5  -4    0.24    0.15
  10   5  -4    0.06    0.12
 -10  -5   4    0.18    0.16
 -10  -5   4    0.26    0.12
   9   5  -4    0.45    0.15
   9   5  -4    0.47    0.17
  -9  -5   4    0.39    0.13
  -9  -5   4    0.39    0.15
   8   5  -4    0.88    0.14
   8   5  -4    1.15    0.18
  -8  -5   4    0.78    0.14
   7   5  -4    0.00    0.08
   7   5  -4   -0.12    0.08
   7   5  -4    0.04    0.04
  -7  -5   4   -0.01    0.06
  -7  -5   4    0.00    0.06
  -7  -5   4   -0.04    0.09
   6   5  -4    0.09    0.11
   6   5  -4    0.01    0.08
   6   5  -4    0.01    0.05
  -6  -5   4   -0.02    0.06
  -6  -5   4    0.00    0.07
  -6  -5   4    0.07    0.06
   5   5  -4    4.10    0.21
   5   5  -4    4.12    0.16
   5   5  -4    4.00    0.16
   5   5  -4    4.15    0.20
  -5  -5   4    4.04    0.18
  -5  -5   4    4.48    0.23
  -5  -5   4    3.93    0.27
  -5  -5   4    4.05    0.14
  -5  -5   4    4.30    0.18
   4   5  -4    0.07    0.06
   4   5  -4    0.09    0.08
   4   5  -4    0.15    0.06
   4   5  -4    0.15    0.06
  -4  -5   4    0.04    0.10
  -4  -5   4    0.08    0.04
  -4  -5   4    0.19    0.05
  -4  -5   4   -0.01    0.08
  -4  -5   4    0.21    0.07
   3   5  -4    0.19    0.07
   3   5  -4    0.14    0.05
   3   5  -4    0.18    0.06
   3   5  -4    0.14    0.07
  -3  -5   4    0.14    0.06
  -3  -5   4    0.10    0.04
  -3  -5   4    0.09    0.06
  -3  -5   4    0.10    0.05
  -3  -5   4    0.08    0.09
   2   5  -4    1.89    0.09
   2   5  -4    1.77    0.11
   2   5  -4    1.98    0.12
   2   5  -4    1.90    0.13
  -2  -5   4    2.00    0.14
  -2  -5   4    1.72    0.12
  -2  -5   4    1.85    0.18
  -2  -5   4    1.94    0.12
   1   5  -4    3.23    0.12
   1   5  -4    3.23    0.15
   1   5  -4    3.41    0.13
   1   5  -4    3.15    0.15
   1   5  -4    3.37    0.23
  -1  -5   4    3.30    0.16
  -1  -5   4    3.21    0.21
  -1  -5   4    3.22    0.15
  -1  -5   4    3.25    0.15
   0   5  -4    0.00    0.04
   0   5  -4    0.12    0.10
   0  -5   4    0.01    0.05
   0  -5   4    0.05    0.05
   0  -5   4    0.10    0.07
   0  -5   4    0.03    0.06
  -1   5  -4    1.25    0.20
  -1   5  -4    1.32    0.20
  -1   5  -4    1.10    0.10
   1  -5   4    0.92    0.10
   1  -5   4    0.98    0.09
   1  -5   4    1.05    0.11
   1  -5   4    1.13    0.15
  -2   5  -4   40.62    1.19
  -2   5  -4   43.45    1.25
   2  -5   4   42.33    0.86
   2  -5   4   41.00    0.75
   2  -5   4   41.62    0.77
   2  -5   4   43.03    0.75
  -3   5  -4    0.15    0.15
  -3   5  -4   -0.06    0.12
   3  -5   4    0.13    0.06
   3  -5   4    0.04    0.03
   3  -5   4    0.02    0.07
  -4   5  -4    0.02    0.16
  -4   5  -4    0.05    0.07
  -4   5  -4    0.15    0.12
   4  -5   4    0.13    0.08
   4  -5   4    0.09    0.06
  -5   5  -4    1.91    0.28
  -5   5  -4    1.93    0.15
  -5   5  -4    1.85    0.31
   5  -5   4    1.87    0.14
   5  -5   4    1.93    0.13
  -6   5  -4    0.03    0.08
  -6   5  -4    0.20    0.22
  -6   5  -4   -0.03    0.16
   6  -5   4   -0.06    0.07
   6  -5   4    0.07    0.08
  -7   5  -4    0.79    0.29
  -7   5  -4    0.66    0.22
   7  -5   4    1.05    0.13
   7  -5   4    0.98    0.12
  -8   5  -4    0.18    0.25
  -8   5  -4   -0.09    0.12
   8  -5   4    0.03    0.07
  -9   5  -4    0.53    0.30
  -9   5  -4   -0.08    0.19
   9  -5   4    0.30    0.10
 -10   5  -4    0.74    0.29
 -10   5  -4    0.20    0.23
  10  -5   4    0.65    0.11
  10   4  -4    0.13    0.16
  10   4  -4    0.28    0.15
 -10  -4   4    0.19    0.12
 -10  -4   4    0.18    0.11
   9   4  -4    0.52    0.14
   9   4  -4    0.60    0.17
  -9  -4   4    0.69    0.13
  -9  -4   4    0.59    0.18
   8   4  -4    1.28    0.15
   8   4  -4    1.63    0.20
  -8  -4   4    1.75    0.17
  -8  -4   4    1.65    0.18
   7   4  -4    0.17    0.10
   7   4  -4    0.36    0.10
   7   4  -4    0.16    0.04
   7   4  -4    0.13    0.04
  -7  -4   4    0.13    0.06
  -7  -4   4    0.08    0.08
  -7  -4   4    0.15    0.07
   6   4  -4    1.57    0.09
   6   4  -4    1.86    0.10
   6   4  -4    2.04    0.17
   6   4  -4    2.14    0.18
  -6  -4   4    1.79    0.08
  -6  -4   4    1.71    0.14
  -6  -4   4    1.73    0.14
  -6  -4   4    1.84    0.13
   5   4  -4    0.80    0.08
   5   4  -4    0.69    0.09
   5   4  -4    0.82    0.09
   5   4  -4    0.88    0.12
  -5  -4   4    0.81    0.10
  -5  -4   4    0.88    0.07
  -5  -4   4    0.77    0.11
  -5  -4   4    0.79    0.09
   4   4  -4   20.83    0.40
   4   4  -4   20.78    0.43
   4   4  -4   21.00    0.39
   4   4  -4   20.88    0.44
  -4  -4   4   21.18    0.68
  -4  -4   4   21.09    0.39
  -4  -4   4   22.04    0.44
  -4  -4   4   20.91    0.46
  -4  -4   4   20.65    0.42
   3   4  -4    0.05    0.05
   3   4  -4    0.04    0.05
   3   4  -4    0.06    0.04
   3   4  -4   -0.02    0.06
  -3  -4   4    0.07    0.03
  -3  -4   4    0.06    0.06
  -3  -4   4    0.10    0.04
  -3  -4   4   -0.05    0.08
  -3  -4   4    0.17    0.06
   2   4  -4   10.99    0.26
   2   4  -4   11.07    0.25
   2   4  -4   11.15    0.27
   2   4  -4   10.60    0.23
  -2  -4   4   10.85    0.41
  -2  -4   4   11.08    0.28
  -2  -4   4   11.23    0.27
  -2  -4   4   10.99    0.25
   1   4  -4    0.00    0.07
   1   4  -4   -0.01    0.03
   1   4  -4   -0.11    0.05
   1   4  -4   -0.05    0.04
  -1  -4   4   -0.06    0.05
  -1  -4   4   -0.06    0.04
  -1  -4   4   -0.01    0.07
  -1  -4   4   -0.06    0.04
   0   4  -4    0.09    0.06
   0   4  -4    0.11    0.04
   0   4  -4    0.15    0.09
   0   4  -4    0.11    0.04
   0  -4   4    0.11    0.06
   0  -4   4    0.16    0.05
   0  -4   4    0.11    0.07
   0  -4   4    0.15    0.07
   0  -4   4    0.15    0.06
   0  -4   4    0.05    0.09
  -1   4  -4    0.28    0.12
  -1   4  -4    0.24    0.06
  -1   4  -4    0.17    0.11
  -1   4  -4    0.27    0.05
   1  -4   4    0.20    0.07
   1  -4   4    0.25    0.05
   1  -4   4    0.31    0.08
   1  -4   4    0.29    0.06
   1  -4   4    0.31    0.07
  -2   4  -4    0.09    0.09
  -2   4  -4    0.05    0.08
  -2   4  -4    0.01    0.06
   2  -4   4    0.09    0.06
   2  -4   4    0.10    0.05
   2  -4   4    0.04    0.06
   2  -4   4    0.12    0.06
   2  -4   4    0.04    0.05
  -3   4  -4    9.83    0.44
  -3   4  -4    9.64    0.49
  -3   4  -4    9.69    0.27
   3  -4   4    9.46    0.27
   3  -4   4    9.45    0.26
   3  -4   4    9.65    0.21
   3  -4   4    9.75    0.26
  -4   4  -4    0.01    0.09
  -4   4  -4    0.04    0.05
  -4   4  -4   -0.03    0.14
   4  -4   4    0.02    0.06
   4  -4   4    0.00    0.05
   4  -4   4    0.04    0.05
  -5   4  -4    0.07    0.16
  -5   4  -4    0.10    0.07
  -5   4  -4    0.14    0.14
   5  -4   4    0.17    0.04
   5  -4   4    0.06    0.07
   5  -4   4    0.13    0.07
   5  -4   4    0.07    0.06
  -6   4  -4    7.53    0.55
  -6   4  -4    7.02    0.46
  -6   4  -4    6.67    0.24
   6  -4   4    6.67    0.21
   6  -4   4    7.10    0.24
   6  -4   4    6.78    0.17
   6  -4   4    7.25    0.24
  -7   4  -4   -0.14    0.20
  -7   4  -4    0.01    0.14
   7  -4   4    0.16    0.07
   7  -4   4    0.11    0.05
   7  -4   4    0.13    0.07
  -8   4  -4    1.85    0.37
  -8   4  -4    1.24    0.25
   8  -4   4    1.93    0.14
  -9   4  -4   -0.15    0.15
  -9   4  -4    0.13    0.19
   9  -4   4    0.03    0.07
 -10   4  -4    0.03    0.18
 -10   4  -4    0.41    0.30
  10  -4   4    0.21    0.08
  11   3  -4    0.01    0.15
  11   3  -4    0.08    0.16
 -11  -3   4    0.24    0.16
 -11  -3   4    0.07    0.15
  10   3  -4   -0.05    0.14
  10   3  -4   -0.01    0.14
 -10  -3   4    0.01    0.14
 -10  -3   4    0.11    0.10
   9   3  -4    0.10    0.12
   9   3  -4    0.23    0.14
  -9  -3   4    0.36    0.10
  -9  -3   4    0.16    0.09
  -9  -3   4    0.04    0.10
   8   3  -4    0.69    0.13
   8   3  -4    0.62    0.12
  -8  -3   4    0.72    0.11
  -8  -3   4    0.72    0.12
  -8  -3   4    0.72    0.16
   7   3  -4    1.84    0.18
   7   3  -4    1.63    0.05
   7   3  -4    1.66    0.05
   7   3  -4    2.01    0.19
  -7  -3   4    2.01    0.16
  -7  -3   4    1.69    0.11
  -7  -3   4    1.77    0.16
   6   3  -4    1.33    0.07
   6   3  -4    1.39    0.13
   6   3  -4    1.45    0.08
   6   3  -4    1.41    0.15
  -6  -3   4    1.28    0.06
  -6  -3   4    1.46    0.14
  -6  -3   4    1.19    0.07
  -6  -3   4    1.35    0.06
  -6  -3   4    1.49    0.11
  -6  -3   4    1.41    0.14
   5   3  -4   -0.01    0.01
   5   3  -4    0.06    0.04
   5   3  -4    0.02    0.06
   5   3  -4    0.04    0.06
  -5  -3   4    0.03    0.05
  -5  -3   4   -0.03    0.03
  -5  -3   4    0.06    0.06
   4   3  -4   25.83    0.50
   4   3  -4   27.59    0.46
   4   3  -4   27.41    0.47
   4   3  -4   26.64    0.53
  -4  -3   4   28.21    0.54
  -4  -3   4   26.89    0.46
  -4  -3   4   27.43    0.47
  -4  -3   4   27.50    0.53
   3   3  -4   10.81    0.24
   3   3  -4   10.68    0.23
   3   3  -4   10.89    0.26
   3   3  -4   10.94    0.27
   3   3  -4   10.89    0.25
  -3  -3   4   10.68    0.23
  -3  -3   4   11.16    0.23
  -3  -3   4   11.07    0.41
  -3  -3   4   10.99    0.24
  -3  -3   4   10.93    0.27
   2   3  -4    0.90    0.07
   2   3  -4    0.98    0.07
   2   3  -4    0.95    0.08
   2   3  -4    0.82    0.08
  -2  -3   4    0.99    0.07
  -2  -3   4    1.09    0.09
  -2  -3   4    0.95    0.08
  -2  -3   4    1.01    0.14
   1   3  -4   32.18    0.56
   1   3  -4   32.95    0.57
   1   3  -4   32.21    0.55
   1   3  -4   32.23    0.89
   1   3  -4   32.05    0.57
  -1  -3   4   33.59    0.89
  -1  -3   4   32.46    0.55
  -1  -3   4   31.97    0.90
  -1  -3   4   32.52    0.57
  -1  -3   4   32.93    0.56
  -1  -3   4   31.15    0.55
   0   3  -4    2.49    0.11
   0   3  -4    2.45    0.11
   0   3  -4    2.69    0.20
   0   3  -4    2.73    0.12
   0  -3   4    2.60    0.11
   0  -3   4    2.63    0.21
   0  -3   4    2.62    0.18
   0  -3   4    2.58    0.11
   0  -3   4    2.56    0.12
   0  -3   4    2.54    0.11
  -1   3  -4    2.31    0.21
  -1   3  -4    2.00    0.10
  -1   3  -4    2.18    0.11
  -1   3  -4    1.91    0.19
  -1   3  -4    2.07    0.12
   1  -3   4    2.04    0.10
   1  -3   4    2.05    0.10
   1  -3   4    2.19    0.20
   1  -3   4    1.91    0.10
   1  -3   4    2.08    0.11
   1  -3   4    2.03    0.16
  -2   3  -4   49.54    0.82
  -2   3  -4   49.09    0.80
  -2   3  -4   48.29    1.36
  -2   3  -4   48.48    0.82
  -2   3  -4   48.10    1.26
   2  -3   4   50.53    0.82
   2  -3   4   48.73    0.79
   2  -3   4   49.70    1.26
   2  -3   4   48.86    0.83
   2  -3   4   47.53    0.80
   2  -3   4   49.76    1.36
  -3   3  -4   13.47    0.31
  -3   3  -4   14.00    0.51
  -3   3  -4   13.63    0.56
   3  -3   4   14.47    0.51
   3  -3   4   14.27    0.30
   3  -3   4   14.40    0.32
   3  -3   4   13.55    0.30
  -4   3  -4   25.82    0.81
  -4   3  -4   25.11    0.49
  -4   3  -4   25.54    0.90
   4  -3   4   25.57    0.46
   4  -3   4   25.70    0.49
   4  -3   4   25.37    0.40
   4  -3   4   25.17    0.48
  -5   3  -4    6.99    0.39
  -5   3  -4    6.50    0.47
  -5   3  -4    6.95    0.21
   5  -3   4    6.80    0.17
   5  -3   4    6.60    0.19
   5  -3   4    6.88    0.21
   5  -3   4    6.80    0.21
  -6   3  -4    5.89    0.39
  -6   3  -4    5.48    0.20
  -6   3  -4    5.80    0.45
   6  -3   4    5.57    0.21
   6  -3   4    5.56    0.20
   6  -3   4    5.82    0.17
   6  -3   4    5.31    0.17
  -7   3  -4    0.05    0.12
  -7   3  -4   -0.06    0.06
  -7   3  -4    0.09    0.19
   7  -3   4   -0.03    0.05
   7  -3   4    0.09    0.06
   7  -3   4    0.04    0.06
  -8   3  -4    1.36    0.24
  -8   3  -4    1.59    0.32
   8  -3   4    2.01    0.14
   8  -3   4    2.06    0.14
  -9   3  -4    0.29    0.24
  -9   3  -4    0.08    0.15
   9  -3   4    0.09    0.07
   9  -3   4    0.22    0.08
 -10   3  -4    0.33    0.19
 -10   3  -4    0.56    0.25
  10  -3   4    0.45    0.08
  11   2  -4   -0.07    0.15
  11   2  -4   -0.06    0.15
 -11  -2   4    0.17    0.15
 -11  -2   4    0.15    0.15
  10   2  -4    0.26    0.15
  10   2  -4    0.08    0.14
 -10  -2   4    0.07    0.14
 -10  -2   4    0.23    0.13
   9   2  -4    0.69    0.16
   9   2  -4    0.73    0.16
  -9  -2   4    0.71    0.12
  -9  -2   4    0.64    0.15
   8   2  -4   12.80    0.42
   8   2  -4   13.89    0.42
  -8  -2   4   13.70    0.37
  -8  -2   4   13.08    0.55
   7   2  -4    6.34    0.27
   7   2  -4    7.53    0.27
  -7  -2   4    7.04    0.15
  -7  -2   4    7.26    0.37
  -7  -2   4    7.17    0.25
   6   2  -4    1.13    0.14
   6   2  -4    0.87    0.05
   6   2  -4    0.65    0.10
   6   2  -4    0.93    0.06
  -6  -2   4    0.74    0.14
  -6  -2   4    0.81    0.06
  -6  -2   4    0.68    0.09
  -6  -2   4    0.78    0.03
  -6  -2   4    0.78    0.03
  -6  -2   4    0.80    0.05
   5   2  -4    2.23    0.13
   5   2  -4    2.34    0.09
   5   2  -4    2.25    0.15
  -5  -2   4    2.31    0.07
  -5  -2   4    2.40    0.08
  -5  -2   4    2.28    0.08
  -5  -2   4    2.33    0.08
  -5  -2   4    2.38    0.13
   4   2  -4   13.95    0.33
   4   2  -4   15.10    0.27
   4   2  -4   14.61    0.28
   4   2  -4   14.17    0.32
  -4  -2   4   14.37    0.26
  -4  -2   4   14.52    0.26
  -4  -2   4   15.36    0.32
  -4  -2   4   14.78    0.25
   3   2  -4   12.54    0.25
   3   2  -4   13.17    0.30
   3   2  -4   12.38    0.28
   3   2  -4   12.76    0.26
   3   2  -4   12.93    0.28
  -3  -2   4   13.19    0.25
  -3  -2   4   12.98    0.23
  -3  -2   4   13.10    0.28
   2   2  -4   16.91    0.32
   2   2  -4   17.38    0.32
   2   2  -4   17.11    0.33
   2   2  -4   17.32    0.31
  -2  -2   4   17.12    0.33
  -2  -2   4   16.57    0.28
  -2  -2   4   17.09    0.31
  -2  -2   4   17.01    0.32
  -2  -2   4   17.61    0.55
  -2  -2   4   17.41    0.29
   1   2  -4    9.65    0.22
   1   2  -4    9.74    0.35
   1   2  -4   10.18    0.21
   1   2  -4    9.87    0.22
  -1  -2   4    9.88    0.21
  -1  -2   4   10.13    0.37
  -1  -2   4    9.79    0.19
  -1  -2   4   10.02    0.22
  -1  -2   4    9.86    0.22
   0   2  -4   17.40    0.54
   0   2  -4   16.88    0.33
   0   2  -4   16.87    0.33
   0   2  -4   17.29    0.32
   0  -2   4   17.02    0.50
   0  -2   4   17.07    0.54
   0  -2   4   16.83    0.33
   0  -2   4   16.91    0.32
   0  -2   4   16.79    0.32
  -1   2  -4    5.29    0.24
  -1   2  -4    4.91    0.15
  -1   2  -4    5.23    0.15
  -1   2  -4    5.06    0.27
  -1   2  -4    5.09    0.14
   1  -2   4    4.88    0.15
   1  -2   4    5.04    0.14
   1  -2   4    5.27    0.24
   1  -2   4    5.15    0.14
   1  -2   4    4.91    0.25
  -2   2  -4   91.76    1.40
  -2   2  -4   88.97    2.11
  -2   2  -4   93.30    1.37
  -2   2  -4   88.79    2.29
  -2   2  -4   89.26    1.37
   2  -2   4   89.72    2.29
   2  -2   4   92.46    1.38
   2  -2   4   90.81    1.37
   2  -2   4   94.15    2.12
   2  -2   4   89.31    1.33
  -3   2  -4    1.09    0.08
  -3   2  -4    0.70    0.11
  -3   2  -4    1.09    0.09
  -3   2  -4    0.88    0.16
  -3   2  -4    1.02    0.10
   3  -2   4    0.98    0.06
   3  -2   4    1.06    0.13
   3  -2   4    1.03    0.14
   3  -2   4    0.91    0.07
   3  -2   4    1.06    0.08
   3  -2   4    0.93    0.07
  -4   2  -4    1.86    0.11
  -4   2  -4    1.85    0.19
  -4   2  -4    2.10    0.23
   4  -2   4    2.01    0.10
   4  -2   4    1.91    0.08
   4  -2   4    2.05    0.18
   4  -2   4    1.93    0.11
   4  -2   4    1.95    0.10
  -5   2  -4    1.64    0.20
  -5   2  -4    1.58    0.24
  -5   2  -4    1.60    0.06
  -5   2  -4    1.65    0.10
   5  -2   4    1.59    0.10
   5  -2   4    1.61    0.09
   5  -2   4    1.61    0.09
   5  -2   4    1.59    0.09
   5  -2   4    1.60    0.10
  -6   2  -4    0.44    0.21
  -6   2  -4    0.43    0.07
  -6   2  -4    0.48    0.06
  -6   2  -4    0.46    0.13
   6  -2   4    0.50    0.06
   6  -2   4    0.63    0.11
   6  -2   4    0.47    0.08
   6  -2   4    0.61    0.07
   6  -2   4    0.41    0.06
   6  -2   4    0.51    0.07
  -7   2  -4    1.99    0.11
  -7   2  -4    2.17    0.12
  -7   2  -4    2.03    0.34
  -7   2  -4    2.06    0.27
   7  -2   4    2.19    0.13
   7  -2   4    2.22    0.12
   7  -2   4    2.18    0.13
   7  -2   4    2.25    0.21
  -8   2  -4    0.47    0.25
  -8   2  -4    0.22    0.13
   8  -2   4    0.20    0.07
   8  -2   4    0.39    0.14
   8  -2   4    0.33    0.08
  -9   2  -4    0.19    0.20
  -9   2  -4    0.12    0.13
   9  -2   4    0.19    0.06
   9  -2   4    0.12    0.12
   9  -2   4    0.26    0.10
 -10   2  -4    0.87    0.22
 -10   2  -4    0.94    0.33
  10  -2   4    1.03    0.15
 -11   2  -4    0.37    0.20
 -11   2  -4    0.48    0.29
  11  -2   4    0.28    0.13
  11   1  -4   -0.01    0.11
  11   1  -4    0.09    0.15
 -11  -1   4   -0.11    0.11
 -11  -1   4    0.17    0.15
  10   1  -4    0.02    0.13
  10   1  -4   -0.10    0.09
 -10  -1   4   -0.03    0.08
 -10  -1   4    0.20    0.15
   9   1  -4    0.12    0.09
   9   1  -4    0.16    0.13
  -9  -1   4    0.05    0.08
  -9  -1   4    0.12    0.12
  -9  -1   4    0.15    0.12
   8   1  -4    3.75    0.23
   8   1  -4    3.51    0.22
  -8  -1   4    3.77    0.28
  -8  -1   4    3.61    0.18
   7   1  -4    1.31    0.15
   7   1  -4    1.17    0.13
  -7  -1   4    1.10    0.17
  -7  -1   4    1.06    0.08
  -7  -1   4    1.08    0.11
   6   1  -4    2.51    0.07
   6   1  -4    2.42    0.15
   6   1  -4    2.40    0.08
   6   1  -4    2.29    0.14
  -6  -1   4    2.49    0.13
  -6  -1   4    2.54    0.10
  -6  -1   4    2.39    0.06
  -6  -1   4    2.48    0.06
  -6  -1   4    2.37    0.22
   5   1  -4    0.93    0.10
   5   1  -4    1.04    0.06
   5   1  -4    1.00    0.05
   5   1  -4    0.97    0.10
  -5  -1   4    0.96    0.05
  -5  -1   4    1.06    0.09
  -5  -1   4    1.04    0.05
  -5  -1   4    1.00    0.06
  -5  -1   4    0.92    0.13
  -5  -1   4    1.03    0.05
   4   1  -4    2.41    0.13
   4   1  -4    2.62    0.13
   4   1  -4    2.11    0.08
   4   1  -4    2.66    0.09
  -4  -1   4    2.67    0.09
  -4  -1   4    2.73    0.11
  -4  -1   4    2.57    0.08
  -4  -1   4    2.56    0.09
  -4  -1   4    2.69    0.08
  -4  -1   4    2.55    0.17
   3   1  -4    3.54    0.13
   3   1  -4    3.49    0.13
   3   1  -4    3.60    0.11
   3   1  -4    3.48    0.10
  -3  -1   4    3.60    0.10
  -3  -1   4    3.55    0.11
  -3  -1   4    3.65    0.10
  -3  -1   4    3.46    0.10
  -3  -1   4    3.27    0.19
  -3  -1   4    3.75    0.11
   2   1  -4    7.31    0.16
   2   1  -4    7.00    0.16
   2   1  -4    6.97    0.16
  -2  -1   4    7.14    0.15
  -2  -1   4    7.32    0.16
  -2  -1   4    7.28    0.25
  -2  -1   4    7.33    0.16
  -2  -1   4    7.09    0.15
  -2  -1   4    7.12    0.16
  -2  -1   4    7.22    0.15
   1   1  -4  148.43    2.33
   1   1  -4  154.70    2.30
   1   1  -4  144.61    2.54
   1   1  -4  147.55    2.34
   1   1  -4  150.00    3.81
  -1  -1   4  152.80    2.24
  -1  -1   4  149.89    2.17
  -1  -1   4  148.76    1.99
  -1  -1   4  146.41    2.28
  -1  -1   4  146.35    2.24
  -1  -1   4  144.88    2.77
  -1  -1   4  149.98    3.53
  -1  -1   4  149.45    2.55
   0   1  -4    0.38    0.04
   0   1  -4    0.35    0.04
   0   1  -4    0.44    0.05
   0   1  -4    0.64    0.10
   0   1  -4    0.42    0.04
   0  -1   4    0.48    0.06
   0  -1   4    0.49    0.10
   0  -1   4    0.49    0.05
   0  -1   4    0.41    0.04
   0  -1   4    0.47    0.04
   0  -1   4    0.43    0.04
   0  -1   4    0.41    0.04
  -1   1  -4   38.78    0.94
  -1   1  -4   39.59    0.64
  -1   1  -4   39.76    1.07
  -1   1  -4   39.84    0.63
  -1   1  -4   39.74    0.76
  -1   1  -4   40.03    0.64
   1  -1   4   39.57    0.63
   1  -1   4   39.15    0.56
   1  -1   4   39.79    0.61
   1  -1   4   39.51    1.06
   1  -1   4   40.36    0.95
   1  -1   4   39.20    0.63
   1  -1   4   38.05    0.75
  -2   1  -4   15.28    0.28
  -2   1  -4   15.50    0.44
  -2   1  -4   14.83    0.29
  -2   1  -4   14.80    0.53
  -2   1  -4   14.74    0.29
   2  -1   4   15.06    0.28
   2  -1   4   14.83    0.28
   2  -1   4   14.83    0.51
   2  -1   4   15.19    0.29
   2  -1   4   15.40    0.44
  -3   1  -4   16.22    0.60
  -3   1  -4   16.55    0.32
  -3   1  -4   16.56    0.50
  -3   1  -4   16.84    0.31
  -3   1  -4   16.50    0.32
   3  -1   4   16.35    0.30
   3  -1   4   16.17    0.31
   3  -1   4   16.65    0.49
   3  -1   4   15.91    0.58
   3  -1   4   16.12    0.29
   3  -1   4   16.42    0.29
  -4   1  -4    0.30    0.08
  -4   1  -4    0.22    0.10
  -4   1  -4    0.30    0.05
  -4   1  -4    0.35    0.05
   4  -1   4    0.41    0.05
   4  -1   4    0.34    0.05
   4  -1   4    0.37    0.05
   4  -1   4    0.40    0.06
   4  -1   4    0.33    0.07
   4  -1   4    0.35    0.04
  -5   1  -4    2.40    0.11
  -5   1  -4    2.39    0.10
  -5   1  -4    2.34    0.20
  -5   1  -4    2.34    0.29
   5  -1   4    2.34    0.08
   5  -1   4    2.47    0.09
   5  -1   4    2.47    0.11
   5  -1   4    2.63    0.16
   5  -1   4    2.49    0.11
   5  -1   4    2.25    0.11
  -6   1  -4    0.73    0.08
  -6   1  -4    0.48    0.12
  -6   1  -4    0.47    0.17
  -6   1  -4    0.66    0.08
   6  -1   4    0.65    0.10
   6  -1   4    0.65    0.06
   6  -1   4    0.63    0.07
   6  -1   4    0.59    0.05
   6  -1   4    0.70    0.07
   6  -1   4    0.58    0.08
  -7   1  -4   12.26    0.35
  -7   1  -4   11.81    0.53
  -7   1  -4   11.65    0.25
  -7   1  -4   12.04    0.66
   7  -1   4   11.61    0.26
   7  -1   4   11.57    0.30
   7  -1   4   12.13    0.38
   7  -1   4   11.53    0.23
  -8   1  -4    2.60    0.17
  -8   1  -4    3.21    0.39
  -8   1  -4    2.76    0.30
   8  -1   4    2.90    0.24
   8  -1   4    3.03    0.17
   8  -1   4    2.55    0.12
  -9   1  -4    0.55    0.26
  -9   1  -4    0.12    0.12
   9  -1   4    0.12    0.04
   9  -1   4    0.12    0.10
   9  -1   4   -0.05    0.10
 -10   1  -4    0.30    0.25
 -10   1  -4    0.10    0.15
  10  -1   4    0.07    0.11
  10  -1   4   -0.10    0.16
 -11   1  -4    0.38    0.24
 -11   1  -4    0.07    0.15
  11  -1   4    0.16    0.12
  11   0  -4    0.25    0.17
 -11   0   4    0.47    0.16
 -11   0   4    0.53    0.21
  10   0  -4    0.20    0.15
  10   0  -4    0.51    0.15
 -10   0   4    0.30    0.14
 -10   0   4    0.43    0.19
   9   0  -4    1.08    0.17
   9   0  -4    1.23    0.17
  -9   0   4    0.88    0.17
  -9   0   4    0.99    0.23
  -9   0   4    1.37    0.14
   8   0  -4    0.25    0.12
   8   0  -4    0.09    0.11
  -8   0   4    0.22    0.06
  -8   0   4    0.28    0.13
  -8   0   4    0.21    0.07
  -8   0   4    0.21    0.10
   7   0  -4    0.19    0.03
   7   0  -4    0.15    0.03
   7   0  -4    0.08    0.10
   7   0  -4    0.44    0.12
  -7   0   4    0.17    0.06
  -7   0   4    0.09    0.07
  -7   0   4    0.14    0.08
   6   0  -4    0.79    0.10
   6   0  -4    0.85    0.06
   6   0  -4    0.91    0.06
   6   0  -4    0.80    0.11
  -6   0   4    0.97    0.08
  -6   0   4    1.06    0.09
  -6   0   4    0.92    0.05
  -6   0   4    0.99    0.05
  -6   0   4    0.70    0.12
   5   0  -4    3.55    0.16
   5   0  -4    3.22    0.16
   5   0  -4    3.48    0.11
  -5   0   4    3.38    0.10
  -5   0   4    3.45    0.13
  -5   0   4    3.33    0.10
  -5   0   4    3.38    0.11
  -5   0   4    3.31    0.22
   4   0  -4    8.53    0.18
   4   0  -4    8.72    0.25
   4   0  -4    8.56    0.18
   4   0  -4    8.40    0.22
  -4   0   4    8.61    0.18
  -4   0   4    8.59    0.19
  -4   0   4    8.80    0.18
  -4   0   4    8.48    0.18
  -4   0   4    8.27    0.32
   3   0  -4   47.40    0.77
   3   0  -4   46.42    0.71
   3   0  -4   45.52    0.68
   3   0  -4   46.73    0.70
  -3   0   4   45.30    0.68
  -3   0   4   45.43    0.70
  -3   0   4   44.93    0.70
  -3   0   4   46.22    0.71
  -3   0   4   45.94    0.64
  -3   0   4   46.07    0.99
   2   0  -4    0.02    0.02
   2   0  -4    0.06    0.03
   2   0  -4    0.06    0.02
   2   0  -4    0.00    0.03
   2   0  -4    0.03    0.03
  -2   0   4    0.04    0.03
  -2   0   4    0.03    0.03
  -2   0   4    0.05    0.02
  -2   0   4    0.06    0.03
  -2   0   4    0.04    0.04
  -2   0   4    0.03    0.03
  -2   0   4    0.10    0.03
   1   0  -4  103.78    1.62
   1   0  -4  108.79    1.57
   1   0  -4  109.35    1.72
   1   0  -4  111.20    1.69
   1   0  -4  110.80    2.05
   1   0  -4  105.56    1.91
  -1   0   4  107.29    1.39
  -1   0   4  109.04    1.61
  -1   0   4  110.65    1.98
  -1   0   4   97.06    1.61
  -1   0   4  108.85    2.05
  -1   0   4  109.15    1.70
  -1   0   4  114.46    2.61
  -1   0   4  111.86    1.58
   0   0  -4    7.14    0.28
   0   0  -4    6.78    0.19
   0   0  -4    6.70    0.15
   0   0  -4    6.99    0.16
   0   0  -4    7.04    0.17
   0   0  -4    6.97    0.14
   0   0  -4    6.95    0.15
   0   0   4    6.80    0.16
   0   0   4    7.01    0.14
   0   0   4    6.87    0.15
   0   0   4    6.85    0.15
   0   0   4    7.04    0.27
   0   0   4    6.63    0.17
   0   0   4    6.86    0.19
  -1   0  -4    1.87    0.10
  -1   0  -4    1.91    0.08
  -1   0  -4    2.06    0.08
  -1   0  -4    2.01    0.07
  -1   0  -4    2.06    0.07
  -1   0  -4    2.26    0.16
   1   0   4    1.87    0.08
   1   0   4    2.40    0.11
   1   0   4    1.92    0.07
   1   0   4    2.02    0.07
   1   0   4    1.92    0.14
   1   0   4    2.04    0.07
   1   0   4    1.98    0.09
  -2   0  -4   25.83    0.77
  -2   0  -4   27.11    0.64
  -2   0  -4   26.77    0.44
  -2   0  -4   25.39    0.42
  -2   0  -4   27.13    0.43
  -2   0  -4   25.58    0.52
   2   0   4   25.51    0.76
   2   0   4   26.11    0.43
   2   0   4   26.35    0.44
   2   0   4   26.11    0.39
   2   0   4   26.18    0.42
   2   0   4   25.41    0.63
  -3   0  -4    9.95    0.21
  -3   0  -4    9.98    0.42
  -3   0  -4   10.44    0.32
  -3   0  -4   10.28    0.20
   3   0   4   10.23    0.21
   3   0   4   10.19    0.21
   3   0   4    9.81    0.31
   3   0   4    9.96    0.41
   3   0   4   10.08    0.20
   3   0   4   10.26    0.21
  -4   0  -4   10.21    0.22
  -4   0  -4   10.61    0.21
  -4   0  -4   10.43    0.46
  -4   0  -4   10.38    0.36
   4   0   4   10.30    0.19
   4   0   4   10.30    0.22
   4   0   4   10.39    0.26
   4   0   4   10.19    0.21
   4   0   4   10.45    0.23
   4   0   4   10.62    0.21
  -5   0  -4    5.43    0.27
  -5   0  -4    5.44    0.14
  -5   0  -4    5.72    0.38
  -5   0  -4    5.50    0.14
   5   0   4    5.47    0.14
   5   0   4    5.43    0.14
   5   0   4    5.48    0.15
   5   0   4    5.38    0.11
   5   0   4    5.92    0.18
   5   0   4    5.79    0.22
  -6   0  -4    0.53    0.05
  -6   0  -4    0.44    0.15
  -6   0  -4    0.44    0.11
   6   0   4    0.49    0.08
   6   0   4    0.48    0.05
   6   0   4    0.56    0.05
   6   0   4    0.61    0.10
  -7   0  -4    4.69    0.32
  -7   0  -4    4.33    0.40
  -7   0  -4    4.34    0.12
   7   0   4    4.58    0.13
   7   0   4    4.44    0.13
   7   0   4    4.31    0.19
   7   0   4    4.96    0.25
  -8   0  -4    0.04    0.19
  -8   0  -4    0.04    0.06
  -8   0  -4   -0.08    0.09
   8   0   4   -0.08    0.08
   8   0   4    0.01    0.03
   8   0   4    0.24    0.09
  -9   0  -4    0.13    0.12
  -9   0  -4    0.27    0.22
   9   0   4    0.18    0.10
   9   0   4   -0.01    0.14
 -10   0  -4    0.27    0.23
 -10   0  -4    0.07    0.11
  10   0   4   -0.02    0.12
  10   0   4    0.09    0.11
 -11   0  -4    0.71    0.29
  11   0   4    0.46    0.15
  11   0   4    0.35    0.20
  11  -1  -4    0.37    0.18
 -11   1   4    0.44    0.21
 -11   1   4    0.39    0.15
  10  -1  -4    0.01    0.14
 -10   1   4    0.07    0.15
 -10   1   4    0.03    0.11
   9  -1  -4    2.34    0.18
   9  -1  -4    2.20    0.23
  -9   1   4    2.87    0.37
  -9   1   4    2.62    0.27
   8  -1  -4    0.30    0.11
   8  -1  -4    0.28    0.12
   8  -1  -4    0.28    0.04
  -8   1   4    0.27    0.12
  -8   1   4    0.20    0.15
   7  -1  -4    3.86    0.20
   7  -1  -4    3.70    0.12
   7  -1  -4    3.75    0.22
   7  -1  -4    3.61    0.11
  -7   1   4    3.86    0.36
  -7   1   4    3.41    0.10
  -7   1   4    3.81    0.27
   6  -1  -4    1.41    0.12
   6  -1  -4    1.50    0.13
   6  -1  -4    1.46    0.08
  -6   1   4    1.63    0.18
  -6   1   4    1.45    0.07
  -6   1   4    1.53    0.21
   5  -1  -4    1.12    0.05
   5  -1  -4    1.15    0.07
   5  -1  -4    0.95    0.11
   5  -1  -4    1.17    0.09
   5  -1  -4    1.19    0.08
  -5   1   4    1.15    0.13
  -5   1   4    1.19    0.07
  -5   1   4    1.13    0.07
   4  -1  -4   -0.03    0.03
   4  -1  -4   -0.03    0.04
   4  -1  -4   -0.03    0.02
   4  -1  -4   -0.06    0.05
  -4   1   4   -0.03    0.03
  -4   1   4    0.01    0.06
  -4   1   4    0.00    0.03
   3  -1  -4   36.04    0.57
   3  -1  -4   36.42    0.62
   3  -1  -4   35.68    0.55
   3  -1  -4   36.55    0.80
   3  -1  -4   35.35    0.58
  -3   1   4   35.76    0.81
  -3   1   4   36.40    0.58
  -3   1   4   35.52    0.57
   2  -1  -4   27.84    0.63
   2  -1  -4   27.22    0.46
   2  -1  -4   28.20    0.46
   2  -1  -4   27.78    0.44
   2  -1  -4   28.41    0.48
  -2   1   4   27.84    0.63
  -2   1   4   28.23    0.55
  -2   1   4   27.68    0.46
  -2   1   4   27.39    0.46
   1  -1  -4   58.71    0.89
   1  -1  -4   59.86    1.04
   1  -1  -4   58.59    0.86
   1  -1  -4   58.43    1.16
   1  -1  -4   59.57    0.88
  -1   1   4   58.06    0.86
  -1   1   4   57.37    1.16
  -1   1   4   59.57    1.04
  -1   1   4   57.44    0.78
  -1   1   4   58.11    0.88
  -1   1   4   58.76    0.89
   0  -1  -4   17.08    0.40
   0  -1  -4   17.76    0.37
   0  -1  -4   17.18    0.31
   0  -1  -4   17.19    0.51
   0  -1  -4   17.23    0.30
   0  -1  -4   17.52    0.30
   0   1   4   17.64    0.52
   0   1   4   16.76    0.40
   0   1   4   17.71    0.37
   0   1   4   17.52    0.31
   0   1   4   17.84    0.27
   0   1   4   17.24    0.30
   0   1   4   17.28    0.31
  -1  -1  -4    2.94    0.18
  -1  -1  -4    2.75    0.11
  -1  -1  -4    2.81    0.10
  -1  -1  -4    2.70    0.12
  -1  -1  -4    2.68    0.08
  -1  -1  -4    2.78    0.08
   1   1   4    2.75    0.09
   1   1   4    2.69    0.17
   1   1   4    2.74    0.09
   1   1   4    2.52    0.12
   1   1   4    2.56    0.07
   1   1   4    2.65    0.09
   1   1   4    2.99    0.13
   1   1   4    2.74    0.08
  -2  -1  -4    3.47    0.10
  -2  -1  -4    3.55    0.10
  -2  -1  -4    3.85    0.15
  -2  -1  -4    3.66    0.21
  -2  -1  -4    3.55    0.11
  -2  -1  -4    3.40    0.15
  -2  -1  -4    3.60    0.11
   2   1   4    3.55    0.10
   2   1   4    3.64    0.11
   2   1   4    3.53    0.20
   2   1   4    3.57    0.09
   2   1   4    3.48    0.10
  -3  -1  -4    1.11    0.13
  -3  -1  -4    1.11    0.06
  -3  -1  -4    1.05    0.09
  -3  -1  -4    1.10    0.06
  -3  -1  -4    1.15    0.06
  -3  -1  -4    1.18    0.12
   3   1   4    1.02    0.14
   3   1   4    1.16    0.05
   3   1   4    1.08    0.07
   3   1   4    1.06    0.07
   3   1   4    1.11    0.06
   3   1   4    1.15    0.06
  -4  -1  -4    1.70    0.18
  -4  -1  -4    1.71    0.08
  -4  -1  -4    1.79    0.07
  -4  -1  -4    1.65    0.08
  -4  -1  -4    1.73    0.13
   4   1   4    1.69    0.08
   4   1   4    1.74    0.08
   4   1   4    1.87    0.10
   4   1   4    1.83    0.11
   4   1   4    1.94    0.08
  -5  -1  -4   10.43    0.21
  -5  -1  -4   10.60    0.39
  -5  -1  -4   10.66    0.20
  -5  -1  -4   11.07    0.51
   5   1   4   10.45    0.26
   5   1   4   10.84    0.21
   5   1   4   10.92    0.30
  -6  -1  -4    7.29    0.15
  -6  -1  -4    7.28    0.15
  -6  -1  -4    7.65    0.35
  -6  -1  -4    7.45    0.47
   6   1   4    7.50    0.17
   6   1   4    7.44    0.26
   6   1   4    7.57    0.16
   6   1   4    7.60    0.24
  -7  -1  -4    5.25    0.33
  -7  -1  -4    4.78    0.44
   7   1   4    5.29    0.22
   7   1   4    5.19    0.24
   7   1   4    4.77    0.12
   7   1   4    5.00    0.12
  -8  -1  -4    1.59    0.31
  -8  -1  -4    1.64    0.24
   8   1   4    1.69    0.14
   8   1   4    1.21    0.17
  -9  -1  -4    0.89    0.24
  -9  -1  -4    0.67    0.12
  -9  -1  -4    0.81    0.17
   9   1   4    0.73    0.17
   9   1   4    0.92    0.14
 -10  -1  -4    0.04    0.11
 -10  -1  -4    0.23    0.21
  10   1   4    0.06    0.12
  10   1   4   -0.25    0.14
 -11  -1  -4    0.53    0.23
 -11  -1  -4    0.18    0.14
  11   1   4    0.05    0.18
  11   1   4    0.16    0.14
  11  -2  -4    0.27    0.14
 -11   2   4    0.45    0.22
  10  -2  -4    0.20    0.16
 -10   2   4    0.08    0.12
 -10   2   4    0.37    0.19
   9  -2  -4    1.32    0.19
   9  -2  -4    1.08    0.08
  -9   2   4    0.92    0.21
  -9   2   4    1.08    0.17
   8  -2  -4    1.63    0.10
   8  -2  -4    1.71    0.17
  -8   2   4    1.77    0.21
  -8   2   4    1.54    0.26
   7  -2  -4   12.38    0.27
   7  -2  -4   12.00    0.37
   7  -2  -4   11.88    0.19
  -7   2   4   11.79    0.26
  -7   2   4   12.71    0.63
  -7   2   4   13.07    0.47
   6  -2  -4    0.27    0.06
   6  -2  -4    0.31    0.06
   6  -2  -4    0.24    0.07
   6  -2  -4    0.36    0.04
  -6   2   4    0.26    0.09
  -6   2   4    0.12    0.13
  -6   2   4    0.27    0.05
   5  -2  -4    0.18    0.04
   5  -2  -4    0.29    0.08
   5  -2  -4    0.28    0.06
   5  -2  -4    0.29    0.05
  -5   2   4    0.21    0.05
  -5   2   4    0.19    0.09
  -5   2   4    0.22    0.08
   4  -2  -4    2.25    0.10
   4  -2  -4    2.11    0.15
   4  -2  -4    2.07    0.13
   4  -2  -4    2.21    0.08
   4  -2  -4    2.30    0.10
  -4   2   4    2.27    0.10
  -4   2   4    2.20    0.16
  -4   2   4    2.22    0.20
  -4   2   4    2.32    0.10
  -4   2   4    2.31    0.08
   3  -2  -4   10.36    0.21
   3  -2  -4   10.59    0.23
   3  -2  -4   10.74    0.23
   3  -2  -4   10.51    0.25
   3  -2  -4   10.59    0.33
  -3   2   4   10.58    0.30
  -3   2   4   10.60    0.23
  -3   2   4   10.43    0.23
  -3   2   4   10.74    0.34
  -3   2   4   10.62    0.18
  -3   2   4   10.45    0.41
   2  -2  -4   12.62    0.26
   2  -2  -4   12.69    0.35
   2  -2  -4   12.53    0.24
   2  -2  -4   12.62    0.26
   2  -2  -4   12.34    0.25
  -2   2   4   12.54    0.19
  -2   2   4   12.50    0.25
  -2   2   4   12.20    0.31
  -2   2   4   12.18    0.42
  -2   2   4   12.57    0.35
  -2   2   4   12.46    0.25
   1  -2  -4   84.52    1.24
   1  -2  -4   85.24    1.26
   1  -2  -4   84.93    1.50
   1  -2  -4   86.40    1.64
   1  -2  -4   82.75    1.23
   1  -2  -4   85.31    1.26
  -1   2   4   83.18    1.26
  -1   2   4   87.58    1.50
  -1   2   4   84.32    1.64
  -1   2   4   84.48    1.26
  -1   2   4   82.79    1.93
   0  -2  -4    0.45    0.07
   0  -2  -4    0.37    0.05
   0  -2  -4    0.56    0.05
   0  -2  -4    0.59    0.05
   0  -2  -4    0.46    0.06
   0   2   4    0.47    0.08
   0   2   4    0.39    0.06
   0   2   4    0.45    0.06
   0   2   4    0.45    0.07
   0   2   4    0.40    0.05
   0   2   4    0.48    0.05
  -1  -2  -4  100.12    2.53
  -1  -2  -4  102.14    2.33
  -1  -2  -4  104.59    1.50
  -1  -2  -4  102.51    1.50
  -1  -2  -4  101.69    1.47
  -1  -2  -4   99.56    1.79
  -1  -2  -4  104.93    1.94
   1   2   4  104.35    1.31
   1   2   4  103.94    1.50
   1   2   4   98.67    1.94
   1   2   4  101.88    1.50
   1   2   4   98.75    2.37
   1   2   4  103.42    1.80
   1   2   4  106.87    2.46
  -2  -2  -4   29.67    0.81
  -2  -2  -4   28.44    0.65
  -2  -2  -4   28.95    0.48
  -2  -2  -4   29.86    0.64
  -2  -2  -4   29.17    0.47
  -2  -2  -4   29.53    0.47
  -2  -2  -4   28.21    0.61
   2   2   4   29.57    0.41
   2   2   4   29.70    0.48
   2   2   4   29.62    0.80
   2   2   4   28.47    0.48
   2   2   4   28.68    0.61
  -3  -2  -4    6.38    0.15
  -3  -2  -4    6.19    0.29
  -3  -2  -4    6.20    0.14
  -3  -2  -4    6.06    0.15
  -3  -2  -4    6.08    0.23
   3   2   4    6.11    0.15
   3   2   4    6.10    0.28
   3   2   4    6.10    0.15
   3   2   4    6.32    0.12
   3   2   4    5.80    0.16
  -4  -2  -4   20.07    0.28
  -4  -2  -4   19.70    0.66
  -4  -2  -4   19.11    0.34
  -4  -2  -4   18.89    0.50
  -4  -2  -4   19.79    0.33
  -4  -2  -4   19.25    0.33
   4   2   4   19.09    0.34
   4   2   4   19.07    0.34
   4   2   4   19.66    0.40
   4   2   4   19.04    0.30
   4   2   4   19.21    0.38
  -5  -2  -4   -0.01    0.10
  -5  -2  -4    0.07    0.03
  -5  -2  -4    0.05    0.03
  -5  -2  -4    0.09    0.03
  -5  -2  -4    0.08    0.02
  -5  -2  -4    0.05    0.05
  -5  -2  -4    0.06    0.06
   5   2   4    0.08    0.03
   5   2   4    0.09    0.05
   5   2   4    0.03    0.05
   5   2   4    0.08    0.02
  -6  -2  -4    1.71    0.06
  -6  -2  -4    1.72    0.17
  -6  -2  -4    1.84    0.27
  -6  -2  -4    1.75    0.08
  -6  -2  -4    1.74    0.05
  -6  -2  -4    1.79    0.17
   6   2   4    2.07    0.17
   6   2   4    1.77    0.07
   6   2   4    1.68    0.07
   6   2   4    1.59    0.12
  -7  -2  -4   -0.04    0.08
  -7  -2  -4   -0.04    0.07
  -7  -2  -4   -0.14    0.10
   7   2   4    0.00    0.02
   7   2   4   -0.05    0.10
   7   2   4   -0.07    0.08
   7   2   4    0.01    0.02
  -8  -2  -4    0.41    0.19
  -8  -2  -4    0.32    0.12
  -8  -2  -4    0.16    0.09
   8   2   4    0.29    0.11
   8   2   4    0.33    0.11
  -9  -2  -4    0.06    0.10
  -9  -2  -4    0.12    0.12
  -9  -2  -4    0.37    0.20
   9   2   4    0.24    0.11
   9   2   4    0.04    0.13
 -10  -2  -4    0.06    0.09
 -10  -2  -4    0.10    0.09
 -10  -2  -4    0.41    0.21
 -10  -2  -4    0.08    0.11
  10   2   4    0.21    0.13
  10   2   4    0.07    0.11
 -11  -2  -4    0.19    0.11
 -11  -2  -4    0.57    0.21
  11   2   4    0.01    0.13
  11   2   4    0.23    0.14
  11  -3  -4   -0.07    0.15
 -11   3   4    0.11    0.17
  10  -3  -4   -0.09    0.14
 -10   3   4    0.01    0.18
 -10   3   4    0.03    0.12
   9  -3  -4    0.00    0.06
   9  -3  -4    0.13    0.10
  -9   3   4    0.24    0.12
  -9   3   4    0.20    0.18
   8  -3  -4    0.75    0.15
   8  -3  -4    0.79    0.09
  -8   3   4    0.80    0.22
  -8   3   4    0.94    0.15
   7  -3  -4    0.01    0.03
   7  -3  -4   -0.13    0.09
   7  -3  -4   -0.17    0.05
  -7   3   4    0.04    0.08
  -7   3   4    0.01    0.10
  -7   3   4   -0.06    0.05
   6  -3  -4   -0.07    0.04
   6  -3  -4   -0.04    0.05
   6  -3  -4    0.04    0.06
   6  -3  -4   -0.04    0.05
  -6   3   4   -0.09    0.12
  -6   3   4    0.00    0.04
  -6   3   4    0.05    0.05
  -6   3   4    0.04    0.07
   5  -3  -4    4.31    0.16
   5  -3  -4    4.38    0.15
   5  -3  -4    4.42    0.18
  -5   3   4    4.37    0.16
  -5   3   4    4.16    0.31
  -5   3   4    4.26    0.13
  -5   3   4    4.47    0.24
   4  -3  -4    1.00    0.08
   4  -3  -4    0.86    0.09
   4  -3  -4    1.02    0.11
   4  -3  -4    0.90    0.09
  -4   3   4    1.01    0.06
  -4   3   4    1.00    0.09
  -4   3   4    0.77    0.11
  -4   3   4    0.67    0.13
   3  -3  -4    0.54    0.07
   3  -3  -4    0.52    0.08
   3  -3  -4    0.53    0.06
   3  -3  -4    0.55    0.07
  -3   3   4    0.55    0.09
  -3   3   4    0.51    0.07
  -3   3   4    0.54    0.08
  -3   3   4    0.37    0.09
  -3   3   4    0.52    0.06
  -3   3   4    0.56    0.04
   2  -3  -4    0.01    0.05
   2  -3  -4   -0.02    0.03
   2  -3  -4    0.00    0.03
   2  -3  -4    0.05    0.02
   2  -3  -4    0.03    0.06
   2  -3  -4    0.01    0.05
  -2   3   4   -0.01    0.03
  -2   3   4   -0.02    0.06
  -2   3   4   -0.04    0.05
  -2   3   4    0.02    0.03
  -2   3   4    0.06    0.05
  -2   3   4    0.04    0.02
   1  -3  -4    5.85    0.21
   1  -3  -4    5.93    0.16
   1  -3  -4    5.75    0.13
   1  -3  -4    5.86    0.25
   1  -3  -4    5.97    0.22
   1  -3  -4    6.00    0.17
  -1   3   4    5.91    0.23
  -1   3   4    5.94    0.21
  -1   3   4    6.03    0.14
  -1   3   4    5.78    0.25
  -1   3   4    5.88    0.16
  -1   3   4    5.92    0.17
   0  -3  -4   22.86    0.50
   0  -3  -4   22.18    0.59
   0  -3  -4   22.61    0.53
   0  -3  -4   22.95    0.40
   0  -3  -4   22.06    0.39
   0  -3  -4   22.26    0.41
   0   3   4   22.09    0.41
   0   3   4   21.83    0.40
   0   3   4   22.84    0.50
   0   3   4   21.96    0.59
   0   3   4   23.12    0.63
   0   3   4   22.46    0.53
  -1  -3  -4    0.06    0.07
  -1  -3  -4    0.06    0.03
  -1  -3  -4    0.06    0.04
  -1  -3  -4    0.02    0.05
  -1  -3  -4    0.04    0.05
  -1  -3  -4    0.06    0.03
   1   3   4    0.09    0.06
   1   3   4    0.11    0.05
   1   3   4    0.13    0.05
   1   3   4    0.04    0.05
   1   3   4    0.09    0.04
   1   3   4    0.07    0.03
  -2  -3  -4   72.13    1.76
  -2  -3  -4   71.07    1.34
  -2  -3  -4   72.48    1.09
  -2  -3  -4   72.16    1.08
  -2  -3  -4   73.31    1.44
  -2  -3  -4   72.63    1.61
   2   3   4   72.23    1.06
   2   3   4   72.41    0.94
   2   3   4   70.43    1.34
   2   3   4   72.47    1.09
   2   3   4   72.22    1.09
   2   3   4   71.46    1.76
  -3  -3  -4    1.42    0.16
  -3  -3  -4    1.58    0.08
  -3  -3  -4    1.40    0.08
  -3  -3  -4    1.42    0.08
  -3  -3  -4    1.33    0.12
   3   3   4    1.48    0.06
   3   3   4    1.26    0.07
   3   3   4    1.29    0.13
   3   3   4    1.67    0.13
   3   3   4    1.39    0.09
   3   3   4    1.42    0.08
   3   3   4    1.54    0.08
  -4  -3  -4   33.20    0.98
  -4  -3  -4   33.72    0.77
  -4  -3  -4   35.27    0.55
  -4  -3  -4   34.11    0.54
  -4  -3  -4   33.79    0.55
   4   3   4   34.81    0.60
   4   3   4   34.12    0.46
   4   3   4   33.82    0.55
   4   3   4   34.28    0.55
   4   3   4   32.52    0.58
   4   3   4   33.70    0.52
  -5  -3  -4    2.20    0.09
  -5  -3  -4    2.28    0.08
  -5  -3  -4    2.45    0.24
  -5  -3  -4    2.23    0.17
  -5  -3  -4    2.27    0.08
   5   3   4    2.44    0.13
   5   3   4    2.30    0.07
   5   3   4    2.24    0.09
   5   3   4    2.34    0.13
  -6  -3  -4    5.67    0.11
  -6  -3  -4    5.71    0.15
  -6  -3  -4    5.13    0.28
  -6  -3  -4    6.24    0.39
  -6  -3  -4    5.73    0.12
   6   3   4    5.73    0.14
   6   3   4    5.92    0.24
   6   3   4    5.74    0.21
   6   3   4    5.72    0.14
  -7  -3  -4   -0.04    0.13
  -7  -3  -4    0.01    0.09
  -7  -3  -4    0.06    0.03
  -7  -3  -4    0.07    0.08
   7   3   4   -0.02    0.10
   7   3   4   -0.07    0.09
   7   3   4    0.07    0.02
  -8  -3  -4    3.82    0.27
  -8  -3  -4    4.18    0.39
  -8  -3  -4    3.77    0.29
   8   3   4    3.83    0.25
   8   3   4    3.74    0.20
  -9  -3  -4    0.19    0.13
  -9  -3  -4    0.36    0.18
  -9  -3  -4    0.14    0.10
   9   3   4    0.14    0.13
   9   3   4    0.10    0.09
 -10  -3  -4    0.96    0.23
 -10  -3  -4    0.55    0.17
  10   3   4    0.70    0.16
  10   3   4    0.45    0.14
 -11  -3  -4    0.29    0.15
  11   3   4   -0.14    0.11
  11   3   4    0.19    0.15
  10  -4  -4    0.03    0.07
  10  -4  -4    0.05    0.11
 -10   4   4    0.26    0.17
   9  -4  -4   -0.06    0.06
   9  -4  -4    0.06    0.13
  -9   4   4   -0.06    0.10
  -9   4   4   -0.07    0.11
   8  -4  -4    0.41    0.11
   8  -4  -4    0.52    0.08
  -8   4   4    0.34    0.12
  -8   4   4    0.39    0.19
   7  -4  -4    0.17    0.07
   7  -4  -4    0.14    0.11
   7  -4  -4    0.12    0.05
  -7   4   4    0.09    0.11
  -7   4   4    0.19    0.10
   6  -4  -4    0.12    0.07
   6  -4  -4   -0.14    0.06
   6  -4  -4   -0.04    0.07
  -6   4   4    0.02    0.04
  -6   4   4   -0.01    0.10
  -6   4   4    0.06    0.06
  -6   4   4    0.08    0.08
   5  -4  -4   -0.01    0.06
   5  -4  -4   -0.03    0.07
   5  -4  -4   -0.06    0.06
  -5   4   4   -0.04    0.07
  -5   4   4   -0.03    0.08
  -5   4   4    0.03    0.04
  -5   4   4    0.03    0.07
   4  -4  -4   30.92    0.57
   4  -4  -4   31.39    0.58
   4  -4  -4   31.72    0.58
  -4   4   4   31.36    0.52
  -4   4   4   31.32    0.98
  -4   4   4   30.88    0.57
  -4   4   4   31.22    0.76
   3  -4  -4    0.03    0.06
   3  -4  -4    0.01    0.03
   3  -4  -4   -0.15    0.05
   3  -4  -4    0.00    0.04
   3  -4  -4   -0.16    0.06
  -3   4   4    0.00    0.06
  -3   4   4   -0.03    0.03
  -3   4   4   -0.02    0.06
   2  -4  -4   12.10    0.24
   2  -4  -4   12.46    0.25
   2  -4  -4   12.04    0.45
   2  -4  -4   12.36    0.37
   2  -4  -4   12.18    0.29
   2  -4  -4   11.80    0.28
  -2   4   4   12.28    0.47
  -2   4   4   12.45    0.29
  -2   4   4   12.47    0.38
  -2   4   4   12.33    0.24
  -2   4   4   12.05    0.35
   1  -4  -4    0.21    0.04
   1  -4  -4    0.25    0.07
   1  -4  -4    0.18    0.06
   1  -4  -4    0.18    0.06
   1  -4  -4    0.17    0.05
   1  -4  -4    0.20    0.07
  -1   4   4    0.25    0.06
  -1   4   4    0.24    0.04
  -1   4   4    0.20    0.08
  -1   4   4    0.28    0.08
  -1   4   4    0.12    0.06
  -1   4   4    0.13    0.06
   0  -4  -4    0.08    0.05
   0  -4  -4    0.00    0.06
   0  -4  -4    0.08    0.05
   0  -4  -4    0.05    0.04
   0  -4  -4    0.04    0.05
   0  -4  -4    0.03    0.04
   0   4   4    0.07    0.06
   0   4   4    0.08    0.05
   0   4   4    0.02    0.05
   0   4   4    0.07    0.04
   0   4   4    0.06    0.04
   0   4   4    0.10    0.06
  -1  -4  -4   -0.06    0.03
  -1  -4  -4   -0.01    0.06
  -1  -4  -4    0.03    0.08
  -1  -4  -4    0.00    0.03
  -1  -4  -4   -0.02    0.05
  -1  -4  -4   -0.08    0.04
   1   4   4   -0.01    0.04
   1   4   4    0.02    0.05
   1   4   4   -0.04    0.04
   1   4   4    0.03    0.06
   1   4   4    0.01    0.05
  -2  -4  -4    0.12    0.06
  -2  -4  -4    0.16    0.06
  -2  -4  -4    0.14    0.05
  -2  -4  -4    0.08    0.07
  -2  -4  -4    0.05    0.07
  -2  -4  -4    0.15    0.04
  -2  -4  -4    0.10    0.06
   2   4   4    0.09    0.05
   2   4   4    0.11    0.04
   2   4   4    0.05    0.06
   2   4   4    0.17    0.05
   2   4   4    0.14    0.04
  -3  -4  -4    0.46    0.08
  -3  -4  -4    0.46    0.09
  -3  -4  -4    0.65    0.06
  -3  -4  -4    0.63    0.07
  -3  -4  -4    0.53    0.09
   3   4   4    0.62    0.05
   3   4   4    0.57    0.07
   3   4   4    0.60    0.07
   3   4   4    0.83    0.08
  -4  -4  -4    8.01    0.34
  -4  -4  -4    8.13    0.19
  -4  -4  -4    8.11    0.32
   4   4   4    8.16    0.24
   4   4   4    8.22    0.22
   4   4   4    8.11    0.20
   4   4   4    7.82    0.20
   4   4   4    8.02    0.18
  -5  -4  -4    0.02    0.04
  -5  -4  -4   -0.03    0.05
  -5  -4  -4    0.03    0.04
  -5  -4  -4    0.08    0.08
   5   4   4    0.07    0.03
   5   4   4    0.03    0.04
   5   4   4    0.00    0.08
   5   4   4    0.02    0.04
   5   4   4    0.09    0.07
  -6  -4  -4   -0.03    0.10
  -6  -4  -4   -0.09    0.04
  -6  -4  -4   -0.05    0.03
  -6  -4  -4   -0.22    0.08
   6   4   4    0.01    0.04
   6   4   4   -0.05    0.03
   6   4   4   -0.06    0.08
   6   4   4   -0.15    0.08
  -7  -4  -4   -0.05    0.09
  -7  -4  -4   -0.05    0.04
  -7  -4  -4    0.01    0.11
   7   4   4   -0.12    0.09
   7   4   4   -0.02    0.09
   7   4   4   -0.03    0.03
   7   4   4   -0.01    0.03
  -8  -4  -4    0.24    0.12
  -8  -4  -4    0.16    0.14
   8   4   4    0.00    0.08
   8   4   4   -0.16    0.10
  -9  -4  -4    0.03    0.11
  -9  -4  -4    0.01    0.09
  -9  -4  -4    0.20    0.14
   9   4   4   -0.12    0.12
   9   4   4   -0.02    0.08
 -10  -4  -4    0.10    0.13
  10   4   4    0.04    0.10
  10   4   4   -0.09    0.14
 -11  -4  -4    0.07    0.13
 -11  -4  -4    0.06    0.12
  11   4   4   -0.24    0.11
  11   4   4   -0.07    0.10
  10  -5  -4   -0.12    0.07
  10  -5  -4   -0.19    0.15
 -10   5   4    0.04    0.20
   9  -5  -4   -0.05    0.13
   9  -5  -4    0.03    0.08
  -9   5   4    0.14    0.19
   8  -5  -4    0.32    0.11
   8  -5  -4    0.21    0.09
  -8   5   4    0.17    0.18
  -8   5   4    0.29    0.11
   7  -5  -4    0.36    0.09
   7  -5  -4    0.38    0.12
  -7   5   4    0.36    0.11
  -7   5   4    0.24    0.15
   6  -5  -4   -0.03    0.06
   6  -5  -4   -0.04    0.07
   6  -5  -4   -0.05    0.08
  -6   5   4    0.04    0.09
  -6   5   4   -0.07    0.09
  -6   5   4    0.10    0.08
   5  -5  -4    0.58    0.10
   5  -5  -4    0.51    0.10
   5  -5  -4    0.62    0.10
  -5   5   4    0.50    0.10
  -5   5   4    0.53    0.11
  -5   5   4    0.50    0.17
  -5   5   4    0.71    0.07
   4  -5  -4   -0.03    0.07
   4  -5  -4   -0.06    0.07
   4  -5  -4   -0.04    0.05
  -4   5   4    0.00    0.04
  -4   5   4   -0.11    0.07
  -4   5   4    0.04    0.07
  -4   5   4   -0.09    0.11
   3  -5  -4    6.90    0.20
   3  -5  -4    7.23    0.23
   3  -5  -4    6.72    0.19
   3  -5  -4    6.93    0.23
  -3   5   4    6.70    0.18
  -3   5   4    6.47    0.22
  -3   5   4    6.67    0.30
  -3   5   4    6.86    0.39
   2  -5  -4    2.42    0.14
   2  -5  -4    2.21    0.11
   2  -5  -4    2.26    0.10
   2  -5  -4    2.16    0.12
  -2   5   4    2.26    0.21
  -2   5   4    2.26    0.17
  -2   5   4    2.29    0.14
  -2   5   4    2.22    0.10
   1  -5  -4   15.73    0.35
   1  -5  -4   15.12    0.42
   1  -5  -4   15.46    0.32
   1  -5  -4   15.28    0.53
   1  -5  -4   16.12    0.35
  -1   5   4   14.60    0.52
  -1   5   4   15.54    0.46
  -1   5   4   15.30    0.35
  -1   5   4   15.56    0.32
   0  -5  -4   17.23    0.37
   0  -5  -4   17.00    0.36
   0  -5  -4   17.26    0.46
   0  -5  -4   17.43    0.55
   0   5   4   17.52    0.56
   0   5   4   17.29    0.36
   0   5   4   16.15    0.36
   0   5   4   17.22    0.37
  -1  -5  -4    0.02    0.05
  -1  -5  -4    0.09    0.05
  -1  -5  -4    0.06    0.06
  -1  -5  -4    0.09    0.06
   1   5   4    0.10    0.05
   1   5   4    0.05    0.05
   1   5   4    0.12    0.08
   1   5   4    0.07    0.06
  -2  -5  -4    8.81    0.23
  -2  -5  -4    8.79    0.34
  -2  -5  -4    8.52    0.31
  -2  -5  -4    7.69    0.24
   2   5   4    8.25    0.22
   2   5   4    8.05    0.25
   2   5   4    8.37    0.23
   2   5   4    8.59    0.23
  -3  -5  -4   26.31    0.75
  -3  -5  -4   29.51    0.79
  -3  -5  -4   30.17    0.53
  -3  -5  -4   29.84    0.70
  -3  -5  -4   29.57    0.60
   3   5   4   29.56    0.53
   3   5   4   29.91    0.53
   3   5   4   29.23    0.53
  -4  -5  -4    1.50    0.10
  -4  -5  -4    1.49    0.15
  -4  -5  -4    1.61    0.13
  -4  -5  -4    1.24    0.18
  -4  -5  -4    1.53    0.15
   4   5   4    1.59    0.07
   4   5   4    1.60    0.10
   4   5   4    1.61    0.10
   4   5   4    1.37    0.13
  -5  -5  -4    2.26    0.11
  -5  -5  -4    2.27    0.21
  -5  -5  -4    2.22    0.16
  -5  -5  -4    2.14    0.21
   5   5   4    2.30    0.12
   5   5   4    2.07    0.11
   5   5   4    2.06    0.16
   5   5   4    2.22    0.05
   5   5   4    2.50    0.15
  -6  -5  -4    0.41    0.12
  -6  -5  -4    0.51    0.14
  -6  -5  -4    0.59    0.06
  -6  -5  -4    0.54    0.07
  -6  -5  -4    0.70    0.14
   6   5   4    0.54    0.10
   6   5   4    0.60    0.11
   6   5   4    0.60    0.07
  -7  -5  -4   -0.04    0.05
  -7  -5  -4    0.22    0.12
  -7  -5  -4    0.06    0.10
  -7  -5  -4   -0.02    0.11
   7   5   4    0.10    0.08
   7   5   4    0.06    0.04
   7   5   4    0.05    0.07
  -8  -5  -4    0.33    0.14
  -8  -5  -4    0.12    0.11
  -8  -5  -4    0.08    0.09
   8   5   4    0.35    0.11
   8   5   4    0.04    0.11
  -9  -5  -4    0.33    0.14
  -9  -5  -4   -0.07    0.12
  -9  -5  -4    0.00    0.12
   9   5   4   -0.22    0.11
   9   5   4   -0.04    0.09
 -10  -5  -4    0.19    0.13
 -10  -5  -4    0.04    0.11
  10   5   4    0.17    0.16
  10   5   4    0.20    0.12
  10  -6  -4   -0.19    0.15
  10  -6  -4   -0.02    0.09
 -10   6   4    0.08    0.22
   9  -6  -4   -0.01    0.09
   9  -6  -4   -0.01    0.10
  -9   6   4   -0.06    0.19
   8  -6  -4    0.16    0.09
   8  -6  -4    0.26    0.11
  -8   6   4    0.25    0.17
  -8   6   4    0.03    0.13
   7  -6  -4    1.53    0.16
   7  -6  -4    1.75    0.16
  -7   6   4    1.53    0.27
  -7   6   4    1.07    0.17
   6  -6  -4    0.00    0.08
   6  -6  -4    0.11    0.09
  -6   6   4    0.03    0.10
  -6   6   4    0.06    0.08
  -6   6   4    0.05    0.12
   5  -6  -4    0.01    0.08
   5  -6  -4    0.02    0.07
  -5   6   4    0.08    0.11
  -5   6   4    0.08    0.09
  -5   6   4    0.10    0.06
  -5   6   4    0.06    0.10
   4  -6  -4    4.80    0.22
   4  -6  -4    4.29    0.18
  -4   6   4    4.05    0.16
  -4   6   4    4.08    0.34
  -4   6   4    4.24    0.21
  -4   6   4    4.12    0.27
   3  -6  -4    0.22    0.07
   3  -6  -4    0.23    0.06
   3  -6  -4    0.24    0.07
  -3   6   4    0.26    0.12
  -3   6   4    0.35    0.10
  -3   6   4    0.20    0.06
  -3   6   4    0.26    0.09
   2  -6  -4   -0.06    0.05
   2  -6  -4   -0.07    0.04
   2  -6  -4   -0.04    0.05
  -2   6   4    0.03    0.07
  -2   6   4    0.08    0.05
  -2   6   4    0.09    0.11
  -2   6   4   -0.03    0.06
   1  -6  -4    0.10    0.09
   1  -6  -4    0.10    0.06
   1  -6  -4    0.14    0.06
  -1   6   4    0.06    0.06
  -1   6   4    0.17    0.12
  -1   6   4    0.16    0.06
   0  -6  -4    2.90    0.16
   0  -6  -4    3.13    0.21
   0  -6  -4    3.05    0.22
   0  -6  -4    2.92    0.15
   0   6   4    2.94    0.15
   0   6   4    3.39    0.28
  -1  -6  -4    0.46    0.09
  -1  -6  -4    0.38    0.08
  -1  -6  -4    0.40    0.10
  -1  -6  -4    0.42    0.10
   1   6   4    0.35    0.06
   1   6   4    0.51    0.09
   1   6   4    0.38    0.11
   1   6   4    0.41    0.07
   1   6   4    0.38    0.07
  -2  -6  -4    2.13    0.12
  -2  -6  -4    2.05    0.15
  -2  -6  -4    1.91    0.16
  -2  -6  -4    1.77    0.19
   2   6   4    2.04    0.12
   2   6   4    2.25    0.13
   2   6   4    1.89    0.12
  -3  -6  -4    3.97    0.22
  -3  -6  -4    4.18    0.17
  -3  -6  -4    4.01    0.19
  -3  -6  -4    3.83    0.26
   3   6   4    4.13    0.17
   3   6   4    4.09    0.18
   3   6   4    4.01    0.18
  -4  -6  -4    8.06    0.26
  -4  -6  -4    7.98    0.34
  -4  -6  -4    8.14    0.30
  -4  -6  -4    7.48    0.22
  -4  -6  -4    6.95    0.37
   4   6   4    7.63    0.23
   4   6   4    7.27    0.24
   4   6   4    7.77    0.23
  -5  -6  -4    7.08    0.20
  -5  -6  -4    7.30    0.34
  -5  -6  -4    7.63    0.31
  -5  -6  -4    7.07    0.31
   5   6   4    7.21    0.26
   5   6   4    7.60    0.22
   5   6   4    7.17    0.22
   5   6   4    7.40    0.14
   5   6   4    6.91    0.22
  -6  -6  -4    0.32    0.12
  -6  -6  -4    0.29    0.11
  -6  -6  -4    0.40    0.12
  -6  -6  -4    0.45    0.08
   6   6   4    0.27    0.12
   6   6   4    0.51    0.08
   6   6   4    0.15    0.09
  -7  -6  -4    0.12    0.12
  -7  -6  -4   -0.04    0.05
  -7  -6  -4    0.12    0.10
  -7  -6  -4    0.05    0.10
   7   6   4   -0.03    0.11
   7   6   4    0.02    0.05
   7   6   4   -0.10    0.08
  -8  -6  -4    0.87    0.17
  -8  -6  -4    0.78    0.15
   8   6   4    0.89    0.16
   8   6   4    0.72    0.15
  -9  -6  -4    0.80    0.18
  -9  -6  -4    0.73    0.15
   9   6   4    0.28    0.15
   9   6   4    0.35    0.15
 -10  -6  -4    0.11    0.15
 -10  -6  -4    0.23    0.14
  10   6   4    0.20    0.16
  10   6   4   -0.22    0.14
   9  -7  -4    0.09    0.11
   9  -7  -4   -0.02    0.15
  -9   7   4    0.07    0.22
   8  -7  -4   -0.10    0.13
   8  -7  -4    0.03    0.09
  -8   7   4   -0.05    0.19
   7  -7  -4    0.25    0.11
   7  -7  -4    0.18    0.13
  -7   7   4    0.29    0.22
  -7   7   4   -0.01    0.14
   6  -7  -4    0.47    0.12
   6  -7  -4    0.47    0.12
  -6   7   4    0.28    0.13
  -6   7   4    0.31    0.16
  -6   7   4    0.42    0.10
   5  -7  -4    2.11    0.16
   5  -7  -4    2.29    0.17
  -5   7   4    2.27    0.31
  -5   7   4    2.18    0.16
  -5   7   4    1.97    0.26
   4  -7  -4    0.38    0.09
   4  -7  -4    0.37    0.11
   4  -7  -4    0.26    0.07
  -4   7   4    0.26    0.17
  -4   7   4    0.19    0.12
  -4   7   4    0.34    0.09
   3  -7  -4    2.26    0.14
   3  -7  -4    1.99    0.12
   3  -7  -4    2.05    0.15
  -3   7   4    2.50    0.24
  -3   7   4    2.20    0.19
  -3   7   4    2.29    0.28
   2  -7  -4   -0.03    0.06
   2  -7  -4   -0.04    0.05
   2  -7  -4   -0.10    0.04
  -2   7   4    0.00    0.10
  -2   7   4   -0.22    0.08
   1  -7  -4    2.57    0.18
   1  -7  -4    2.51    0.22
   1  -7  -4    2.72    0.15
  -1   7   4    2.82    0.31
  -1   7   4    2.50    0.18
   0  -7  -4    0.51    0.09
   0  -7  -4    0.47    0.12
   0  -7  -4    0.48    0.09
   0   7   4    0.63    0.10
   0   7   4    0.50    0.15
   0   7   4    0.57    0.07
  -1  -7  -4    1.16    0.12
  -1  -7  -4    1.05    0.14
  -1  -7  -4    1.09    0.12
   1   7   4    1.03    0.05
   1   7   4    1.05    0.05
   1   7   4    0.99    0.17
   1   7   4    1.28    0.10
   1   7   4    1.19    0.13
  -2  -7  -4    6.38    0.30
  -2  -7  -4    6.32    0.24
  -2  -7  -4    6.20    0.22
   2   7   4    6.07    0.22
   2   7   4    6.41    0.21
   2   7   4    6.61    0.23
  -3  -7  -4    3.46    0.24
  -3  -7  -4    3.40    0.21
  -3  -7  -4    3.47    0.17
   3   7   4    3.24    0.15
   3   7   4    3.12    0.15
   3   7   4    3.51    0.18
  -4  -7  -4    3.02    0.22
  -4  -7  -4    2.89    0.24
  -4  -7  -4    2.73    0.15
   4   7   4    2.97    0.17
   4   7   4    3.02    0.16
   4   7   4    2.78    0.18
  -5  -7  -4    4.13    0.26
  -5  -7  -4    3.70    0.16
  -5  -7  -4    3.46    0.24
   5   7   4    4.04    0.19
   5   7   4    3.61    0.11
   5   7   4    4.01    0.21
  -6  -7  -4    0.33    0.13
  -6  -7  -4    0.35    0.13
   6   7   4    0.30    0.12
   6   7   4    0.40    0.08
  -7  -7  -4    0.51    0.15
  -7  -7  -4    0.74    0.14
  -7  -7  -4    0.68    0.10
   7   7   4    0.59    0.14
   7   7   4    0.31    0.12
   7   7   4    0.53    0.08
  -8  -7  -4    0.12    0.10
  -8  -7  -4    0.15    0.12
   8   7   4   -0.26    0.10
   8   7   4    0.03    0.09
  -9  -7  -4    0.19    0.14
  -9  -7  -4    0.47    0.17
   9   7   4    0.40    0.13
   9   7   4    0.12    0.14
   8  -8  -4   -0.11    0.14
   8  -8  -4    0.08    0.11
  -8   8   4    0.00    0.16
   7  -8  -4    0.05    0.10
   7  -8  -4   -0.07    0.12
  -7   8   4   -0.10    0.20
   6  -8  -4   -0.21    0.09
   6  -8  -4    0.04    0.10
  -6   8   4   -0.09    0.18
  -6   8   4    0.04    0.10
  -6   8   4   -0.19    0.12
   5  -8  -4    0.14    0.12
   5  -8  -4   -0.08    0.08
  -5   8   4    0.09    0.19
  -5   8   4    0.13    0.11
   4  -8  -4   -0.15    0.07
   4  -8  -4   -0.09    0.06
   4  -8  -4   -0.03    0.08
  -4   8   4    0.00    0.13
  -4   8   4   -0.10    0.10
   3  -8  -4    0.01    0.07
   3  -8  -4   -0.02    0.07
  -3   8   4   -0.02    0.12
  -3   8   4   -0.08    0.10
   2  -8  -4    0.33    0.10
   2  -8  -4    0.24    0.09
  -2   8   4    0.02    0.11
  -2   8   4    0.27    0.18
   1  -8  -4    0.90    0.11
   1  -8  -4    1.08    0.13
   1  -8  -4    0.81    0.13
  -1   8   4    1.01    0.15
  -1   8   4    1.16    0.09
  -1   8   4    0.96    0.21
   0  -8  -4    2.19    0.23
   0  -8  -4    2.10    0.18
   0  -8  -4    2.13    0.17
   0   8   4    1.98    0.16
   0   8   4    2.13    0.15
   0   8   4    2.37    0.33
   0   8   4    1.91    0.15
   0   8   4    2.19    0.12
  -1  -8  -4    0.92    0.13
  -1  -8  -4    0.79    0.12
  -1  -8  -4    0.82    0.15
   1   8   4    1.09    0.10
   1   8   4    0.69    0.18
   1   8   4    0.96    0.13
  -2  -8  -4   -0.04    0.09
  -2  -8  -4   -0.05    0.07
  -2  -8  -4   -0.03    0.09
   2   8   4   -0.04    0.07
   2   8   4   -0.19    0.09
  -3  -8  -4    1.82    0.16
  -3  -8  -4    1.54    0.15
  -3  -8  -4    1.73    0.21
   3   8   4    1.42    0.15
   3   8   4    1.54    0.12
  -4  -8  -4    0.60    0.14
  -4  -8  -4    0.88    0.15
  -4  -8  -4    0.67    0.10
   4   8   4    0.75    0.13
   4   8   4    0.77    0.12
  -5  -8  -4    0.45    0.14
  -5  -8  -4    0.48    0.12
   5   8   4    0.48    0.12
   5   8   4    0.71    0.11
  -6  -8  -4   -0.03    0.11
  -6  -8  -4   -0.08    0.10
   6   8   4   -0.08    0.10
   6   8   4   -0.05    0.08
  -7  -8  -4   -0.15    0.11
  -7  -8  -4    0.00    0.13
   7   8   4   -0.06    0.08
   7   8   4   -0.05    0.07
  -8  -8  -4    0.14    0.14
  -8  -8  -4   -0.11    0.14
   8   8   4   -0.08    0.12
  -9  -8  -4   -0.05    0.16
  -9  -8  -4    0.06    0.13
   9   8   4   -0.08    0.14
   8  -9  -4    0.09    0.12
   8  -9  -4   -0.33    0.14
  -8   9   4   -0.13    0.26
   7  -9  -4    0.60    0.15
   7  -9  -4    0.20    0.15
  -7   9   4    0.29    0.27
   6  -9  -4    0.27    0.13
  -6   9   4    0.32    0.14
  -6   9   4    0.03    0.23
   5  -9  -4    0.23    0.10
  -5   9   4    0.20    0.13
  -5   9   4   -0.13    0.21
  -5   9   4    0.49    0.18
   4  -9  -4   -0.06    0.08
   4  -9  -4    0.07    0.09
  -4   9   4    0.35    0.14
  -4   9   4   -0.11    0.20
  -4   9   4    0.09    0.12
   3  -9  -4   -0.06    0.07
   3  -9  -4   -0.05    0.08
  -3   9   4    0.09    0.09
  -3   9   4   -0.13    0.19
  -3   9   4    0.14    0.11
   2  -9  -4    0.00    0.08
   2  -9  -4    0.04    0.09
  -2   9   4    0.05    0.12
  -2   9   4    0.28    0.11
  -2   9   4    0.07    0.14
   1  -9  -4    2.29    0.17
   1  -9  -4    2.46    0.18
  -1   9   4    2.93    0.22
  -1   9   4    2.19    0.32
  -1   9   4    2.62    0.22
   0  -9  -4    0.49    0.13
   0  -9  -4    0.39    0.11
   0  -9  -4    0.33    0.09
   0   9   4    0.52    0.08
   0   9   4    0.34    0.07
   0   9   4    0.27    0.13
   0   9   4    0.19    0.18
  -1  -9  -4    0.26    0.09
  -1  -9  -4    0.25    0.12
  -1  -9  -4    0.15    0.10
   1   9   4    0.35    0.08
   1   9   4    0.05    0.12
   1   9   4    0.24    0.17
  -2  -9  -4    0.23    0.12
  -2  -9  -4    0.19    0.11
  -2  -9  -4    0.35    0.10
   2   9   4    0.22    0.09
   2   9   4    0.06    0.12
  -3  -9  -4    0.77    0.13
  -3  -9  -4    0.72    0.15
  -3  -9  -4    0.72    0.14
   3   9   4    0.74    0.12
   3   9   4    0.72    0.14
  -4  -9  -4    0.16    0.10
  -4  -9  -4   -0.04    0.07
  -4  -9  -4    0.00    0.08
   4   9   4    0.08    0.10
   4   9   4    0.01    0.10
  -5  -9  -4   -0.03    0.11
  -5  -9  -4   -0.05    0.12
   5   9   4   -0.02    0.08
   5   9   4    0.08    0.09
  -6  -9  -4   -0.15    0.11
  -6  -9  -4    0.03    0.13
   6   9   4   -0.09    0.11
   6   9   4    0.07    0.09
  -7  -9  -4    0.08    0.11
  -7  -9  -4   -0.06    0.12
   7   9   4   -0.07    0.09
   7   9   4    0.11    0.09
  -8  -9  -4   -0.03    0.11
  -8  -9  -4    0.05    0.15
   8   9   4    0.30    0.15
   7 -10  -4    0.51    0.16
  -7  10   4    0.08    0.24
   6 -10  -4    0.18    0.14
  -6  10   4   -0.31    0.26
   5 -10  -4    0.46    0.15
  -5  10   4    0.11    0.27
  -5  10   4    0.45    0.13
   4 -10  -4   -0.10    0.09
   4 -10  -4   -0.11    0.12
  -4  10   4   -0.07    0.17
  -4  10   4    0.05    0.10
   3 -10  -4    0.23    0.14
   3 -10  -4    0.11    0.10
  -3  10   4    0.09    0.10
  -3  10   4   -0.02    0.18
   2 -10  -4   -0.03    0.10
   2 -10  -4    0.05    0.09
  -2  10   4    0.37    0.11
  -2  10   4    0.10    0.10
  -2  10   4   -0.31    0.19
   1 -10  -4    0.63    0.13
   1 -10  -4    0.59    0.15
  -1  10   4    0.35    0.19
  -1  10   4    0.71    0.16
   0 -10  -4    0.41    0.14
   0 -10  -4    0.45    0.14
   0 -10  -4    0.35    0.11
   0  10   4    0.07    0.20
   0  10   4    0.44    0.15
  -1 -10  -4    0.61    0.15
  -1 -10  -4    0.66    0.14
  -1 -10  -4    0.75    0.13
   1  10   4    0.68    0.18
   1  10   4    0.74    0.16
   1  10   4    0.75    0.10
  -2 -10  -4    0.20    0.10
  -2 -10  -4    0.03    0.10
  -2 -10  -4    0.17    0.11
   2  10   4    0.16    0.12
   2  10   4    0.13    0.08
  -3 -10  -4   -0.04    0.12
  -3 -10  -4   -0.04    0.09
  -3 -10  -4    0.06    0.09
   3  10   4    0.00    0.10
   3  10   4   -0.13    0.10
  -4 -10  -4    0.27    0.13
  -4 -10  -4   -0.10    0.11
   4  10   4    0.01    0.10
   4  10   4   -0.03    0.09
  -5 -10  -4    0.35    0.12
  -5 -10  -4    0.07    0.13
   5  10   4    0.49    0.12
   5  10   4    0.44    0.13
  -6 -10  -4    0.15    0.14
  -6 -10  -4    0.25    0.12
   6  10   4    0.06    0.10
   6  10   4    0.24    0.11
  -7 -10  -4    0.09    0.16
  -7 -10  -4    0.10    0.16
   7  10   4    0.23    0.15
   7  10   4    0.22    0.10
  -6  11   4   -0.38    0.22
   5 -11  -4    0.50    0.14
  -5  11   4    0.82    0.19
   4 -11  -4    0.20    0.12
   4 -11  -4    0.09    0.11
  -4  11   4   -0.49    0.27
  -4  11   4    0.27    0.16
   3 -11  -4   -0.04    0.10
   3 -11  -4    0.15    0.11
  -3  11   4   -0.26    0.18
  -3  11   4    0.13    0.15
   2 -11  -4    0.14    0.14
   2 -11  -4    0.06    0.11
  -2  11   4    0.33    0.16
  -2  11   4   -0.32    0.24
   1 -11  -4    0.38    0.15
   1 -11  -4    0.28    0.12
  -1  11   4    0.57    0.17
  -1  11   4   -0.02    0.24
   0 -11  -4    0.06    0.13
   0 -11  -4    0.27    0.12
   0  11   4   -0.19    0.19
   0  11   4    0.08    0.11
  -1 -11  -4    0.05    0.12
  -1 -11  -4    0.04    0.11
  -1 -11  -4   -0.07    0.11
   1  11   4   -0.05    0.10
  -2 -11  -4    0.04    0.13
  -2 -11  -4   -0.22    0.10
  -2 -11  -4   -0.16    0.11
   2  11   4    0.01    0.08
   2  11   4   -0.15    0.12
  -3 -11  -4    0.16    0.14
  -3 -11  -4    0.00    0.12
   3  11   4    0.15    0.10
   3  11   4    0.30    0.13
  -4 -11  -4    0.30    0.15
  -4 -11  -4   -0.25    0.12
   4  11   4    0.10    0.12
   4  11   4    0.10    0.10
  -5 -11  -4    0.03    0.15
  -5 -11  -4    0.09    0.15
   5  11   4    0.35    0.13
   5  11   4    0.32    0.13
  -6 -11  -4    0.58    0.18
   6  11   4    0.81    0.17
   6  11   4    0.89    0.16
   4 -12  -4    0.18    0.14
   4 -12  -4    0.25    0.17
  -4  12   4    0.34    0.14
   3 -12  -4   -0.15    0.14
   3 -12  -4   -0.36    0.11
  -3  12   4   -0.10    0.11
   2 -12  -4   -0.07    0.14
   2 -12  -4   -0.13    0.11
  -2  12   4    0.07    0.16
   1 -12  -4   -0.07    0.08
   1 -12  -4    0.03    0.11
  -1  12   4    0.26    0.13
  -1  12   4   -0.47    0.24
   0 -12  -4    0.01    0.11
   0 -12  -4    0.06    0.10
   0  12   4    0.32    0.13
   0  12   4   -0.13    0.23
  -1 -12  -4   -0.09    0.13
  -1 -12  -4    0.03    0.13
   1  12   4    0.03    0.10
  -2 -12  -4    0.19    0.13
  -2 -12  -4   -0.10    0.13
  -2 -12  -4    0.17    0.11
   2  12   4    0.37    0.16
  -3 -12  -4   -0.02    0.13
  -3 -12  -4   -0.10    0.14
   3  12   4    0.01    0.10
   3  12   4    0.09    0.11
  -4 -12  -4   -0.16    0.14
  -4 -12  -4   -0.06    0.15
   4  12   4   -0.01    0.12
   4  12   4    0.11    0.10
  -5 -12  -4   -0.30    0.14
  -5 -12  -4   -0.12    0.15
   5  12   4    0.21    0.13
   5  12   4    0.05    0.12
   1 -13  -4   -0.25    0.12
   1 -13  -4   -0.31    0.14
  -1  13   4    0.17    0.18
   0 -13  -4   -0.22    0.13
   0 -13  -4   -0.15    0.14
   0  13   4    0.16    0.17
  -1 -13  -4   -0.03    0.14
  -1 -13  -4    0.08    0.11
   1  13   4    0.08    0.15
  -2 -13  -4   -0.10    0.10
   2  13   4    0.09    0.11
  -2 -12   5    0.28    0.18
   1  12  -5    0.29    0.17
  -1 -12   5    0.27    0.19
  -1 -12   5    0.02    0.12
  -1 -12   5    0.23    0.11
   0  12  -5   -0.03    0.12
   0 -12   5   -0.09    0.13
   0 -12   5   -0.06    0.12
   0 -12   5   -0.03    0.12
  -1  12  -5   -0.05    0.11
   1 -12   5   -0.02    0.10
   1 -12   5   -0.42    0.14
   1 -12   5   -0.15    0.17
   2 -12   5    0.05    0.11
   5  11  -5    0.26    0.14
  -5 -11   5   -0.01    0.13
  -5 -11   5    0.11    0.17
   4  11  -5   -0.05    0.12
  -4 -11   5    0.05    0.12
  -4 -11   5    0.06    0.10
   3  11  -5    0.14    0.14
  -3 -11   5    0.17    0.16
  -3 -11   5    0.05    0.14
   2  11  -5    0.35    0.15
  -2 -11   5    0.30    0.16
  -2 -11   5    0.22    0.12
   1  11  -5    0.21    0.15
  -1 -11   5    0.11    0.12
  -1 -11   5   -0.11    0.09
  -1 -11   5    0.10    0.12
   0  11  -5    0.23    0.16
   0 -11   5    0.04    0.11
   0 -11   5    0.42    0.18
   0 -11   5    0.27    0.14
  -1  11  -5    1.16    0.18
   1 -11   5    1.20    0.21
   1 -11   5    1.43    0.21
   1 -11   5    1.27    0.20
  -2  11  -5    1.63    0.23
   2 -11   5    1.31    0.19
   2 -11   5    2.04    0.24
   2 -11   5    1.66    0.22
  -3  11  -5    0.69    0.18
  -3  11  -5    0.05    0.22
   3 -11   5    0.29    0.17
   3 -11   5    0.71    0.18
   3 -11   5    0.46    0.16
  -4  11  -5   -0.61    0.28
  -4  11  -5    0.26    0.16
   4 -11   5    0.25    0.18
   4 -11   5    0.10    0.11
   6  10  -5    0.08    0.14
   6  10  -5   -0.01    0.10
  -6 -10   5   -0.02    0.13
  -6 -10   5   -0.01    0.11
   5  10  -5    0.38    0.13
   5  10  -5    0.62    0.15
  -5 -10   5    0.42    0.14
  -5 -10   5    0.19    0.15
   4  10  -5    0.23    0.12
   4  10  -5    0.16    0.12
  -4 -10   5    0.16    0.15
  -4 -10   5    0.16    0.12
   3  10  -5    0.24    0.13
  -3 -10   5    0.25    0.14
  -3 -10   5    0.22    0.11
   2  10  -5    0.38    0.12
  -2 -10   5    0.47    0.11
  -2 -10   5    0.46    0.13
  -2 -10   5    0.56    0.16
   1  10  -5    2.40    0.25
  -1 -10   5    2.09    0.18
  -1 -10   5    2.10    0.22
  -1 -10   5    2.20    0.21
   0  10  -5    0.26    0.11
   0 -10   5    0.54    0.17
   0 -10   5    0.32    0.15
   0 -10   5    0.49    0.14
  -1  10  -5    0.26    0.15
   1 -10   5    0.15    0.11
   1 -10   5    0.17    0.10
   1 -10   5    0.25    0.15
  -2  10  -5    0.07    0.24
  -2  10  -5    0.18    0.11
   2 -10   5    0.07    0.14
   2 -10   5    0.18    0.15
   2 -10   5    0.06    0.09
  -3  10  -5    0.17    0.11
  -3  10  -5   -0.31    0.23
  -3  10  -5   -0.38    0.18
   3 -10   5   -0.03    0.14
   3 -10   5    0.10    0.10
   3 -10   5    0.13    0.16
  -4  10  -5   -0.20    0.19
  -4  10  -5    0.02    0.10
  -4  10  -5   -0.24    0.21
   4 -10   5    0.05    0.11
   4 -10   5    0.02    0.13
  -5  10  -5   -0.02    0.23
  -5  10  -5   -0.02    0.14
   5 -10   5   -0.05    0.09
   5 -10   5    0.03    0.14
  -6  10  -5    0.73    0.32
   6 -10   5    0.62    0.18
   6 -10   5    0.51    0.14
   7   9  -5   -0.07    0.08
   7   9  -5    0.12    0.16
  -7  -9   5    0.26    0.14
   6   9  -5   -0.10    0.12
   6   9  -5   -0.06    0.09
  -6  -9   5   -0.10    0.09
  -6  -9   5   -0.01    0.13
   5   9  -5    0.29    0.12
   5   9  -5    0.44    0.14
  -5  -9   5    0.18    0.13
  -5  -9   5    0.33    0.12
   4   9  -5   -0.01    0.10
   4   9  -5   -0.02    0.10
  -4  -9   5    0.02    0.12
  -4  -9   5    0.08    0.08
   3   9  -5    0.98    0.15
  -3  -9   5    0.85    0.16
  -3  -9   5    0.94    0.15
  -3  -9   5    0.92    0.13
   2   9  -5    3.67    0.22
  -2  -9   5    3.60    0.22
  -2  -9   5    3.28    0.23
  -2  -9   5    3.67    0.25
   1   9  -5    0.01    0.08
  -1  -9   5    0.01    0.09
  -1  -9   5   -0.05    0.11
  -1  -9   5    0.10    0.10
   0   9  -5    4.69    0.35
   0   9  -5    5.08    0.29
   0  -9   5    5.09    0.27
   0  -9   5    5.88    0.30
   0  -9   5    4.96    0.24
  -1   9  -5    0.17    0.13
  -1   9  -5   -0.16    0.14
   1  -9   5    0.08    0.11
   1  -9   5    0.07    0.12
   1  -9   5    0.02    0.12
  -2   9  -5   -0.18    0.18
  -2   9  -5    0.07    0.12
  -2   9  -5   -0.28    0.20
   2  -9   5    0.04    0.12
   2  -9   5   -0.04    0.13
   2  -9   5    0.13    0.12
  -3   9  -5    0.75    0.25
  -3   9  -5    0.99    0.15
  -3   9  -5    0.59    0.27
   3  -9   5    1.07    0.16
   3  -9   5    0.97    0.16
   3  -9   5    0.81    0.16
  -4   9  -5    0.43    0.24
  -4   9  -5   -0.16    0.24
  -4   9  -5    0.64    0.16
   4  -9   5    0.49    0.16
   4  -9   5    0.74    0.14
  -5   9  -5   -0.21    0.19
  -5   9  -5    0.19    0.14
  -5   9  -5    0.28    0.25
   5  -9   5    0.24    0.13
   5  -9   5    0.13    0.14
  -6   9  -5    0.00    0.24
   6  -9   5    0.04    0.13
   6  -9   5   -0.18    0.12
  -7   9  -5   -0.03    0.26
   7  -9   5    0.02    0.09
   7  -9   5   -0.17    0.11
   8   8  -5    0.25    0.12
   8   8  -5    0.19    0.13
  -8  -8   5    0.48    0.15
   7   8  -5    0.74    0.18
   7   8  -5    0.68    0.13
   7   8  -5    0.54    0.10
  -7  -8   5    0.70    0.12
  -7  -8   5    0.72    0.16
   6   8  -5    0.45    0.14
   6   8  -5    0.22    0.09
   6   8  -5    0.24    0.10
  -6  -8   5    0.21    0.12
  -6  -8   5    0.13    0.10
   5   8  -5    3.45    0.20
   5   8  -5    3.68    0.21
   5   8  -5    3.14    0.22
  -5  -8   5    3.07    0.21
  -5  -8   5    3.44    0.26
   4   8  -5    0.82    0.11
   4   8  -5    0.99    0.14
   4   8  -5    0.87    0.13
  -4  -8   5    0.76    0.13
  -4  -8   5    0.91    0.12
  -4  -8   5    0.77    0.14
   3   8  -5    1.06    0.15
   3   8  -5    1.19    0.13
   3   8  -5    1.14    0.11
  -3  -8   5    1.17    0.16
  -3  -8   5    0.79    0.13
  -3  -8   5    1.03    0.13
   2   8  -5    5.77    0.26
  -2  -8   5    5.94    0.28
  -2  -8   5    5.69    0.25
  -2  -8   5    5.63    0.27
   1   8  -5    0.39    0.13
   1   8  -5    0.22    0.10
  -1  -8   5    0.31    0.11
  -1  -8   5    0.42    0.11
  -1  -8   5    0.32    0.12
   0   8  -5    2.79    0.29
   0   8  -5    2.89    0.22
   0  -8   5    3.08    0.23
   0  -8   5    2.99    0.22
[truncated: 740,518 more chars]
