# Supplementary material for: Crystal structure of [4-(chloro­meth­yl)phen­yl](4-hy­droxy­piperidin-1-yl)methanone
Source: Acta Crystallogr E Crystallogr Commun. 2015 Sep 12;71(Pt 10):o703–4. doi: 10.1107/S2056989015016096 (PMC4647401; doi:10.1107/S2056989015016096)
Supplement: Supplementary file 2 [file e-71-0o703-Isup2.hkl]

data_I                                                                          
_shelx_title ' G3A in P-1'                                                      
_shelx_refln_list_code          4                                               
_shelx_F_calc_maximum      230.25                                               
_exptl_crystal_F_000       536.00                                               
_reflns_d_resolution_high  0.8409                                               
                                                                                
loop_                                                                           
 _space_group_symop_operation_xyz                                               
 'x, y, z'                                                                      
 '-x, -y, -z'                                                                   
                                                                                
_cell_length_a     8.4131                                                       
_cell_length_b     9.6211                                                       
_cell_length_c    15.6780                                                       
_cell_angle_alpha  80.917                                                       
_cell_angle_beta   89.240                                                       
_cell_angle_gamma  88.395                                                       
                                                                                
_shelx_F_squared_multiplier     1.000                                           
                                                                                
loop_                                                                           
 _refln_index_h                                                                 
 _refln_index_k                                                                 
 _refln_index_l                                                                 
 _refln_F_squared_calc                                                          
 _refln_F_squared_meas                                                          
 _refln_F_squared_sigma                                                         
 _refln_observed_status                                                         
   2   0   0       5723.28       5846.46       225.90 o                         
   3   0   0         34.83         37.18         0.75 o                         
   4   0   0         92.67         66.56         1.19 o                         
   5   0   0          1.16          0.60         0.42 o                         
   6   0   0          2.46          2.57         0.96 o                         
   7   0   0          1.22          0.25         1.76 o                         
   8   0   0         19.87         21.87         2.87 o                         
   9   0   0          0.24         -0.73         2.05 o                         
  10   0   0          1.36          3.48         2.73 o                         
  -9   1   0          3.86          2.58         2.37 o                         
  -8   1   0          0.17          1.74         0.65 o                         
  -7   1   0         34.33         29.90         1.81 o                         
  -6   1   0         12.84         10.56         0.68 o                         
  -5   1   0        259.21        261.70         2.59 o                         
  -4   1   0        400.51        386.62         3.19 o                         
  -3   1   0        542.36        620.05         3.97 o                         
  -2   1   0          4.00         12.22         2.96 o                         
  -1   1   0        334.18        329.55         1.95 o                         
   0   1   0        142.44         86.46         1.56 o                         
   1   1   0       1964.63       1842.41        13.49 o                         
   2   1   0        701.62        707.30         4.35 o                         
   3   1   0        103.78         77.56         2.45 o                         
   4   1   0       3033.96       3067.33        26.93 o                         
   5   1   0        324.22        368.65         7.50 o                         
   6   1   0         42.35         49.52         3.65 o                         
   7   1   0         21.33         11.13         3.03 o                         
   8   1   0         35.85         25.71         2.87 o                         
   9   1   0          2.91          1.61         2.54 o                         
  -9   2   0          0.62          2.86         2.25 o                         
  -8   2   0          6.81          5.27         1.65 o                         
  -7   2   0         24.76         24.37         1.13 o                         
  -6   2   0        498.34        492.53         4.80 o                         
  -5   2   0        191.51        193.05         2.33 o                         
  -4   2   0        433.69        484.87         3.66 o                         
  -3   2   0       1339.80       1338.74         7.08 o                         
  -2   2   0       2420.92       2667.40        12.70 o                         
  -1   2   0      13948.63      13441.84        85.09 o                         
   0   2   0        423.74        437.43         2.94 o                         
   1   2   0        175.49        161.44         1.56 o                         
   2   2   0        743.76        820.20         6.45 o                         
   3   2   0       1927.26       1892.94        17.35 o                         
   4   2   0         95.41         88.14         1.18 o                         
   5   2   0        282.09        290.54         3.37 o                         
   6   2   0         65.43         69.26         4.27 o                         
   7   2   0         22.81         21.53         3.44 o                         
   8   2   0         49.44         54.06         5.40 o                         
   9   2   0         12.18          9.00         2.46 o                         
  -9   3   0         83.38        114.19         8.90 o                         
  -8   3   0         81.52         77.18         3.74 o                         
  -7   3   0        197.61        195.35         5.63 o                         
  -6   3   0        193.74        197.13         3.15 o                         
  -5   3   0        143.23        141.61         2.38 o                         
  -4   3   0        144.99        148.75         2.00 o                         
  -3   3   0        254.83        239.46         2.41 o                         
  -2   3   0        650.83        634.21         4.05 o                         
  -1   3   0        556.88        541.05         3.52 o                         
   0   3   0       2163.45       2310.05        11.03 o                         
   1   3   0        723.83        665.33         3.91 o                         
   2   3   0       1690.48       1641.32         8.23 o                         
   3   3   0        105.25         62.48         1.01 o                         
   4   3   0        184.33        217.15         2.83 o                         
   5   3   0         15.25         13.73         0.81 o                         
   6   3   0        225.11        235.80         3.56 o                         
   7   3   0         25.41         24.85         3.32 o                         
   8   3   0          8.18          7.78         2.45 o                         
   9   3   0         19.73         19.13         2.95 o                         
  -9   4   0         73.39         94.65        12.47 o                         
  -8   4   0         48.09         39.08         3.46 o                         
  -7   4   0         10.40         12.22         2.23 o                         
  -6   4   0         39.87         28.29         1.97 o                         
  -5   4   0        340.06        337.78         4.40 o                         
  -4   4   0          7.74          7.73         1.15 o                         
  -3   4   0       4784.61       5000.72        25.75 o                         
  -2   4   0        872.91        854.58         5.31 o                         
  -1   4   0        835.40        837.38         5.44 o                         
   0   4   0          1.60         -0.09         0.53 o                         
   1   4   0       4218.08       4254.65        20.36 o                         
   2   4   0          1.45         -0.39         0.43 o                         
   3   4   0        906.70        872.14         5.46 o                         
   4   4   0        108.83        107.27         1.36 o                         
   5   4   0          0.73         -0.04         0.60 o                         
   6   4   0          2.80          3.37         0.82 o                         
   7   4   0        353.26        328.83         4.88 o                         
   8   4   0         11.90         14.53         2.53 o                         
   9   4   0         61.58         70.46         6.01 o                         
  -8   5   0         17.21         13.95         3.16 o                         
  -7   5   0        154.15        148.86         9.80 o                         
  -6   5   0        297.72        287.30         4.87 o                         
  -5   5   0        143.86        154.32         3.06 o                         
  -4   5   0          2.97          2.80         1.14 o                         
  -3   5   0         26.78         20.61         1.32 o                         
  -2   5   0          4.41          0.90         0.92 o                         
  -1   5   0        620.85        621.32         4.84 o                         
   0   5   0         76.72         64.45         1.31 o                         
   1   5   0        757.14        787.35         5.70 o                         
   2   5   0         87.42         91.76         1.91 o                         
   3   5   0        716.41        773.47         5.37 o                         
   4   5   0          0.76         -0.47         0.86 o                         
   5   5   0        246.43        259.32         2.52 o                         
   6   5   0        233.03        230.70         2.86 o                         
   7   5   0         55.72         50.75         1.43 o                         
   8   5   0         96.09        120.00         5.53 o                         
   9   5   0          2.15          1.81         2.45 o                         
  -8   6   0          0.59          4.66         3.12 o                         
  -7   6   0          6.61         12.97         3.32 o                         
  -6   6   0         26.26         22.46         3.20 o                         
  -5   6   0         21.66         21.32         1.90 o                         
  -4   6   0        131.12        119.54         3.79 o                         
  -3   6   0         50.82         49.87         2.38 o                         
  -2   6   0         13.41         14.01         1.65 o                         
  -1   6   0          6.16          4.78         1.21 o                         
   0   6   0         26.33         13.15         1.05 o                         
   1   6   0         27.13         32.29         1.40 o                         
   2   6   0          9.93          6.94         0.99 o                         
   3   6   0        364.84        363.01         3.66 o                         
   4   6   0        268.00        280.48         3.09 o                         
   5   6   0        498.47        476.63         4.53 o                         
   6   6   0         10.64         10.11         2.24 o                         
   7   6   0        132.57         99.68         3.28 o                         
   8   6   0         61.81         66.24         4.10 o                         
  -7   7   0         36.06         28.00         7.65 o                         
  -6   7   0        150.85        150.29         6.91 o                         
  -5   7   0         52.90         50.01         3.46 o                         
  -4   7   0         55.10         53.45         2.93 o                         
  -3   7   0        356.21        358.01         6.55 o                         
  -2   7   0          5.30          1.50         1.73 o                         
  -1   7   0         41.24         50.67         2.60 o                         
   0   7   0         18.41         14.91         1.44 o                         
   1   7   0         23.17         24.06         1.76 o                         
   2   7   0         12.48          6.47         1.22 o                         
   3   7   0         57.74         51.49         2.57 o                         
   4   7   0         43.79         42.51         1.88 o                         
   5   7   0          0.00         -1.15         1.24 o                         
   6   7   0         12.87         15.29         2.01 o                         
   7   7   0         10.91         14.02         2.34 o                         
   8   7   0         23.96         31.17         3.39 o                         
  -6   8   0          2.31          6.19         3.17 o                         
  -5   8   0         85.35        100.52        11.04 o                         
  -4   8   0        141.41        142.71         4.81 o                         
  -3   8   0          0.79          2.64         2.06 o                         
  -2   8   0        253.04        236.26         5.27 o                         
  -1   8   0          6.75          3.82         2.03 o                         
   0   8   0        242.89        236.63         4.05 o                         
   1   8   0          0.19         -2.78         2.05 o                         
   2   8   0         60.42         44.32         2.46 o                         
   3   8   0         34.32         38.89         2.69 o                         
   4   8   0        205.42        252.47         6.22 o                         
   5   8   0        116.66        113.87         3.96 o                         
   6   8   0        126.13        115.52         6.41 o                         
   7   8   0          1.63          2.88         2.31 o                         
  -5   9   0         18.40         24.30         5.15 o                         
  -4   9   0          0.01          6.42         3.06 o                         
  -3   9   0          0.09          2.68         2.57 o                         
  -2   9   0          0.66         -0.26         1.87 o                         
  -1   9   0         64.60         56.23         3.66 o                         
   0   9   0        143.63        149.59         5.63 o                         
   1   9   0          5.91          2.05         2.12 o                         
   2   9   0        145.02        125.69         4.20 o                         
   3   9   0         11.49          9.52         1.85 o                         
   4   9   0          1.43          2.35         2.01 o                         
   5   9   0          0.17         -2.51         2.06 o                         
   6   9   0          0.67         -2.39         2.59 o                         
  -4  10   0         42.47         45.27         5.56 o                         
  -3  10   0          1.86          5.76         3.42 o                         
  -2  10   0          0.01         -0.06         2.33 o                         
  -1  10   0          7.76          4.42         2.38 o                         
   0  10   0         24.58         30.15         3.21 o                         
   1  10   0        146.43        179.99         5.84 o                         
   2  10   0         31.95         31.65         2.82 o                         
   3  10   0         15.71         18.31         2.42 o                         
   4  10   0          5.64          2.92         2.15 o                         
  -2  11   0          4.76          1.86         3.76 o                         
  -1  11   0          1.62          0.68         2.50 o                         
   0  11   0         33.58         32.46         3.69 o                         
   1  11   0          0.82         -1.28         2.80 o                         
   2  11   0         10.78         11.85         3.49 o                         
  -2 -11   1          0.01         -0.32         3.00 o                         
  -1 -11   1          4.14          4.12         3.33 o                         
   0 -11   1         23.58         31.73         3.56 o                         
   1 -11   1          0.04         -0.41         3.11 o                         
  -4 -10   1         25.34         21.59         2.53 o                         
  -3 -10   1         33.96         33.40         2.65 o                         
  -2 -10   1         22.17         20.97         2.51 o                         
  -1 -10   1          5.14          8.41         3.00 o                         
   0 -10   1          4.47          0.59         2.22 o                         
   1 -10   1          0.09         -3.79         2.53 o                         
   2 -10   1          7.08          4.49         2.57 o                         
   3 -10   1         16.95         15.42         3.04 o                         
   4 -10   1          7.79          8.86         2.57 o                         
  -6  -9   1          0.08         -0.13         2.35 o                         
  -5  -9   1         35.72         38.91         3.33 o                         
  -4  -9   1          0.96          3.25         2.13 o                         
  -3  -9   1          1.96          2.14         1.65 o                         
  -2  -9   1          3.27          5.46         1.75 o                         
  -1  -9   1          0.99          1.16         1.67 o                         
   0  -9   1          7.57          4.13         2.01 o                         
   1  -9   1          1.30          0.96         2.21 o                         
   2  -9   1          0.02          0.25         2.24 o                         
   3  -9   1         81.86         97.65         6.42 o                         
   4  -9   1          1.18          5.77         2.38 o                         
   5  -9   1          1.08          3.19         3.48 o                         
  -7  -8   1         15.66         12.49         2.43 o                         
  -6  -8   1          7.26         11.95         1.92 o                         
  -5  -8   1          0.17         -0.74         2.35 o                         
  -4  -8   1        190.18        189.93         5.12 o                         
  -3  -8   1          1.61         -0.26         1.55 o                         
  -2  -8   1         83.07         88.62         3.09 o                         
  -1  -8   1         26.56         20.99         2.35 o                         
   0  -8   1         33.26         26.08         1.78 o                         
   1  -8   1         62.98         62.60         3.28 o                         
   2  -8   1          0.08          3.25         1.79 o                         
   3  -8   1        291.10        318.74         6.42 o                         
   4  -8   1        190.70        220.05         5.62 o                         
   5  -8   1         20.20         21.19         3.07 o                         
   6  -8   1         23.25         30.17         5.33 o                         
  -7  -7   1          1.42          2.21         1.73 o                         
  -6  -7   1         44.62         37.40         2.25 o                         
  -5  -7   1        139.04        145.68         3.38 o                         
  -4  -7   1         62.90         66.95         2.20 o                         
  -3  -7   1        151.82        143.30         2.74 o                         
  -2  -7   1        234.82        246.96         3.29 o                         
  -1  -7   1         22.24         17.50         1.37 o                         
   0  -7   1          0.02         -0.54         0.99 o                         
   1  -7   1         35.63         27.31         2.12 o                         
   2  -7   1         31.84         30.35         2.31 o                         
   3  -7   1         19.98         15.88         1.96 o                         
   4  -7   1         20.82         20.15         2.22 o                         
   5  -7   1          0.68         -0.60         2.48 o                         
   6  -7   1        131.78        130.91         6.63 o                         
   7  -7   1          2.92          0.73         7.63 o                         
  -8  -6   1         53.80         53.35         3.87 o                         
  -7  -6   1          2.73          3.51         1.33 o                         
  -6  -6   1          6.52          5.87         1.57 o                         
  -5  -6   1         14.13         10.71         1.37 o                         
  -4  -6   1        203.58        193.81         2.79 o                         
  -3  -6   1        111.92        105.49         1.88 o                         
  -2  -6   1         54.88         56.19         1.65 o                         
  -1  -6   1         76.91         72.76         1.78 o                         
   0  -6   1        458.07        425.34         4.48 o                         
   1  -6   1         51.87         46.32         2.19 o                         
   2  -6   1         79.63         67.72         2.73 o                         
   3  -6   1          0.29          0.78         1.24 o                         
   4  -6   1        279.51        253.59         4.92 o                         
   5  -6   1         31.02         34.46         2.49 o                         
   6  -6   1         15.37         11.96         2.27 o                         
   7  -6   1         11.99         18.15         4.68 o                         
   8  -6   1         51.03         51.35         6.29 o                         
  -9  -5   1          6.87          5.69         2.80 o                         
  -8  -5   1         15.92         22.07         2.84 o                         
  -7  -5   1          4.47          5.88         0.90 o                         
  -6  -5   1          7.76         10.13         1.03 o                         
  -5  -5   1         31.79         34.55         1.26 o                         
  -4  -5   1         17.71         24.59         1.27 o                         
  -3  -5   1         99.21        115.09         2.19 o                         
  -2  -5   1          0.87          1.72         0.61 o                         
  -1  -5   1        765.56        706.15         5.37 o                         
   0  -5   1         48.86         52.65         1.80 o                         
   1  -5   1        245.67        250.30         3.29 o                         
   2  -5   1        178.46        176.84         2.97 o                         
   3  -5   1         11.28         10.00         1.26 o                         
   4  -5   1          2.32          8.68         1.37 o                         
   5  -5   1        104.91        100.14         2.73 o                         
   6  -5   1         44.17         35.96         2.44 o                         
   7  -5   1         73.84         68.20         6.49 o                         
   8  -5   1         15.00          9.88         3.99 o                         
  -9  -4   1          1.63          2.81         2.45 o                         
  -8  -4   1         60.97         63.29         3.94 o                         
  -7  -4   1          9.50         11.84         1.53 o                         
  -6  -4   1          0.26          0.75         0.81 o                         
  -5  -4   1         62.12         62.57         1.46 o                         
  -4  -4   1        123.61        108.32         1.54 o                         
  -3  -4   1         15.99         16.68         1.16 o                         
  -2  -4   1          0.56          0.00         0.50 o                         
  -1  -4   1        550.03        549.78         3.67 o                         
   0  -4   1        238.58        248.03         2.62 o                         
   1  -4   1        817.79        761.68         5.13 o                         
   2  -4   1         90.82         75.76         1.64 o                         
   3  -4   1       1342.01       1406.01         9.45 o                         
   4  -4   1       1532.59       1557.88        10.62 o                         
   5  -4   1        110.64        106.34         2.56 o                         
   6  -4   1         84.55         80.26         3.99 o                         
   7  -4   1         62.73         62.64         2.53 o                         
   8  -4   1         13.57         15.14         2.41 o                         
   9  -4   1         33.45         31.57         3.65 o                         
  -9  -3   1         12.64         13.16         2.58 o                         
  -8  -3   1        145.73        147.43         5.36 o                         
  -7  -3   1         27.28         22.69         3.60 o                         
  -6  -3   1        786.31        780.59         8.16 o                         
  -5  -3   1        699.48        665.68         4.20 o                         
  -4  -3   1         97.50         90.69         1.40 o                         
  -3  -3   1        207.86        244.56         2.04 o                         
  -2  -3   1         16.72         23.25         0.82 o                         
  -1  -3   1       2557.01       2447.78        11.23 o                         
   0  -3   1        389.99        418.98         2.96 o                         
   1  -3   1        848.04        753.26         4.95 o                         
   2  -3   1         88.51         79.49         1.45 o                         
   3  -3   1       1200.80       1120.23         6.65 o                         
   4  -3   1         94.51         78.31         1.49 o                         
   5  -3   1        793.15        791.54         6.09 o                         
   6  -3   1          6.42          7.46         1.74 o                         
   7  -3   1          5.38          6.57         1.38 o                         
   8  -3   1         78.74         83.67         3.41 o                         
   9  -3   1          2.90         11.19         3.71 o                         
  -9  -2   1          0.01         -0.05         2.25 o                         
  -8  -2   1        253.72        254.55         7.50 o                         
  -7  -2   1        936.93        912.38        15.51 o                         
  -6  -2   1          0.04          0.60         0.89 o                         
  -5  -2   1         82.50         75.73         3.68 o                         
  -4  -2   1         60.01         76.39         1.05 o                         
  -3  -2   1         57.27         62.79         0.91 o                         
  -2  -2   1          0.42         -0.19         0.37 o                         
  -1  -2   1        335.17        279.38         2.37 o                         
   0  -2   1       5850.69       5972.24        40.36 o                         
   1  -2   1       2198.81       2191.04        10.74 o                         
   2  -2   1        116.60        106.21         1.62 o                         
   3  -2   1       1309.49       1389.40         7.30 o                         
   4  -2   1        263.52        266.00         2.34 o                         
   5  -2   1        346.32        344.09         3.72 o                         
   6  -2   1         15.42         18.63         1.12 o                         
   7  -2   1        204.88        192.10         2.73 o                         
   8  -2   1          9.14         10.46         1.66 o                         
   9  -2   1        500.88        512.80        12.62 o                         
  -9  -1   1          5.42          3.91         2.70 o                         
  -8  -1   1        103.72        109.11         4.73 o                         
  -7  -1   1          1.80          1.79         1.30 o                         
  -6  -1   1        207.71        239.35         2.49 o                         
  -5  -1   1          8.60          2.57         0.89 o                         
  -4  -1   1       1801.92       1914.31        16.85 o                         
  -3  -1   1       2422.19       2564.46        21.53 o                         
  -2  -1   1       3783.20       3794.06        22.76 o                         
  -1  -1   1       1076.67       1060.80         5.40 o                         
   0  -1   1         62.05         64.79         0.94 o                         
   1  -1   1          7.19          8.73         0.40 o                         
   2  -1   1         16.02         18.98         0.83 o                         
   3  -1   1          4.26          4.54         0.42 o                         
   4  -1   1          0.92          1.77         0.59 o                         
   5  -1   1        144.55        130.11         1.61 o                         
   6  -1   1          0.34          0.63         0.39 o                         
   7  -1   1        940.67        933.86         6.57 o                         
   8  -1   1        118.75        117.15         2.79 o                         
   9  -1   1          4.63          9.31         2.64 o                         
  -9   0   1         30.97         34.51         3.71 o                         
  -8   0   1          2.80          0.82         2.15 o                         
  -7   0   1          0.55         -1.34         1.74 o                         
  -6   0   1         49.46         55.31         1.90 o                         
  -5   0   1          7.69          7.41         0.58 o                         
  -4   0   1         31.10         28.03         0.87 o                         
  -3   0   1       1229.80       1379.08         8.26 o                         
  -2   0   1       5034.00       4939.04        33.86 o                         
  -1   0   1        301.56        339.75         3.75 o                         
   0   0   1         62.56         -0.28         0.46 o                         
   1   0   1       1957.53       1965.41        26.27 o                         
   2   0   1       6133.66       5995.62        37.79 o                         
   3   0   1        589.94        564.92         3.87 o                         
   4   0   1        892.41        931.15         5.59 o                         
   5   0   1        115.20        125.10         1.47 o                         
   6   0   1        120.16        107.61         2.69 o                         
   7   0   1         26.04         19.26         2.33 o                         
   8   0   1          4.79          3.86         2.12 o                         
   9   0   1         38.69         38.41         3.40 o                         
  -9   1   1          0.00         -2.85         2.82 o                         
  -8   1   1         45.91         44.54         1.38 o                         
  -7   1   1          9.38          4.95         0.56 o                         
  -6   1   1         23.46         27.43         1.02 o                         
  -5   1   1          2.22          0.21         0.41 o                         
  -4   1   1        860.34        820.17         5.58 o                         
  -3   1   1         42.83         43.17         0.95 o                         
  -2   1   1      12351.19      12693.33       125.12 o                         
  -1   1   1         12.87          7.48         0.46 o                         
   1   1   1          4.14          4.31         0.26 o                         
   2   1   1       4737.83       4691.72        27.27 o                         
   3   1   1         23.79         15.63         0.28 o                         
   4   1   1         11.85          7.26         0.88 o                         
   5   1   1          0.00          0.00         1.98 o                         
   6   1   1        874.24        881.78        12.82 o                         
   7   1   1          8.16          1.82         2.30 o                         
   8   1   1          7.59         10.77         2.26 o                         
   9   1   1          0.05          1.01         1.99 o                         
  -9   2   1         12.27          7.78         1.63 o                         
  -8   2   1         25.93         20.91         1.98 o                         
  -7   2   1         35.73         27.80         2.16 o                         
  -6   2   1          1.38          1.29         0.90 o                         
  -5   2   1        163.77        178.74         2.21 o                         
  -4   2   1        766.13        696.99         4.84 o                         
  -3   2   1        326.25        332.13         2.54 o                         
  -2   2   1       2648.01       2747.27        13.06 o                         
  -1   2   1        588.58        667.02         3.69 o                         
   0   2   1       1074.83       1040.83         5.21 o                         
   1   2   1        492.68        514.18         3.13 o                         
   2   2   1       4187.85       4010.36        20.53 o                         
   3   2   1        270.18        284.37         2.34 o                         
   4   2   1         67.89         70.33         1.25 o                         
   5   2   1          6.06         11.40         1.17 o                         
   6   2   1        304.44        290.51         9.63 o                         
   7   2   1          1.38         -3.96         2.64 o                         
   8   2   1         56.03         59.99         4.51 o                         
   9   2   1          3.09         -0.24         2.79 o                         
  -9   3   1         30.96         39.72         2.66 o                         
  -8   3   1         70.67         64.02         3.33 o                         
  -7   3   1        627.95        616.56         7.01 o                         
  -6   3   1         95.96         95.43         2.43 o                         
  -5   3   1          3.07          2.57         0.92 o                         
  -4   3   1         48.04         52.42         1.58 o                         
  -3   3   1        707.64        670.71         4.64 o                         
  -2   3   1        961.78        962.80         5.54 o                         
  -1   3   1       4720.53       4747.35        21.32 o                         
   0   3   1         71.83         77.94         1.16 o                         
   1   3   1       3810.52       4072.45        17.89 o                         
   2   3   1       2297.56       2394.02        11.75 o                         
   3   3   1         86.36        114.81         1.46 o                         
   4   3   1       1541.61       1686.41        10.45 o                         
   5   3   1          3.11          6.04         0.94 o                         
   6   3   1          1.28          2.22         1.18 o                         
   7   3   1         23.06         14.03         2.52 o                         
   8   3   1        102.18        106.08         5.35 o                         
   9   3   1          2.38          3.88         2.12 o                         
  -9   4   1        181.02        183.30         6.73 o                         
  -8   4   1          4.53          2.48         2.10 o                         
  -7   4   1          6.61          8.99         1.82 o                         
  -6   4   1         33.99         36.67         2.09 o                         
  -5   4   1         30.16         27.08         1.47 o                         
  -4   4   1        663.24        689.19         6.08 o                         
  -3   4   1       2047.85       1992.45        11.44 o                         
  -2   4   1         82.62         81.63         1.46 o                         
  -1   4   1        435.61        453.73         3.64 o                         
   0   4   1       1279.66       1421.91         7.75 o                         
   1   4   1         55.68         54.97         1.20 o                         
   2   4   1        522.50        562.18         4.12 o                         
   3   4   1        235.62        220.97         2.20 o                         
   4   4   1         96.40        109.34         1.39 o                         
   5   4   1        216.82        201.00         2.11 o                         
   6   4   1          6.56          8.06         1.18 o                         
   7   4   1          2.85          1.20         1.10 o                         
   8   4   1        105.29         93.32         4.28 o                         
   9   4   1         86.85         80.44         5.40 o                         
  -8   5   1         31.18         34.69         3.72 o                         
  -7   5   1         21.54         19.80         2.69 o                         
  -6   5   1         64.74         70.75         3.02 o                         
  -5   5   1        862.64        861.97         8.86 o                         
  -4   5   1         26.86         23.80         1.57 o                         
  -3   5   1        121.89        145.53         2.36 o                         
  -2   5   1         20.09         32.38         1.51 o                         
  -1   5   1        741.56        712.22         5.20 o                         
   0   5   1         36.02         31.73         1.03 o                         
   1   5   1         23.94         24.22         1.08 o                         
   2   5   1          7.85          1.67         0.90 o                         
   3   5   1        522.81        593.93         4.22 o                         
   4   5   1         92.67         90.08         1.83 o                         
   5   5   1         81.37         70.08         1.74 o                         
   6   5   1        930.91        914.19         7.06 o                         
   7   5   1        146.27        141.45         2.80 o                         
   8   5   1         94.22         93.10         6.34 o                         
   9   5   1          1.87          3.78         2.50 o                         
  -8   6   1          0.39         -2.77         4.15 o                         
  -7   6   1        117.68        134.56         8.07 o                         
  -6   6   1        150.90        145.98         4.79 o                         
  -5   6   1         42.40         43.38         2.36 o                         
  -4   6   1        477.80        474.89         6.26 o                         
  -3   6   1          5.34          2.05         1.61 o                         
  -2   6   1         89.01         95.50         2.83 o                         
  -1   6   1       1618.84       1648.26        13.26 o                         
   0   6   1        117.09        124.14         2.70 o                         
   1   6   1        177.29        176.18         2.68 o                         
   2   6   1         31.83         23.55         1.38 o                         
   3   6   1         10.61         12.90         1.09 o                         
   4   6   1          9.25          3.49         0.75 o                         
   5   6   1         21.59         18.40         1.34 o                         
   6   6   1         45.03         40.74         3.01 o                         
   7   6   1          0.01          3.30         1.71 o                         
   8   6   1        117.66        120.81         5.28 o                         
  -7   7   1         29.58         24.58         4.25 o                         
  -6   7   1        305.21        296.56         6.83 o                         
  -5   7   1          3.77          1.89         2.71 o                         
  -4   7   1         89.79         84.58         3.47 o                         
  -3   7   1         35.41         34.87         2.51 o                         
  -2   7   1         34.31         30.82         2.30 o                         
  -1   7   1        242.64        260.30         5.14 o                         
   0   7   1          3.65          3.39         1.48 o                         
   1   7   1         44.93         50.11         2.52 o                         
   2   7   1         71.64         59.33         2.24 o                         
   3   7   1         58.06         69.26         2.38 o                         
   4   7   1          5.83          7.57         1.25 o                         
   5   7   1          9.42          5.19         1.44 o                         
   6   7   1         22.20         24.59         2.01 o                         
   7   7   1          1.06         -0.36         2.24 o                         
   8   7   1         45.01         53.41         4.16 o                         
  -6   8   1         94.68        116.20        11.14 o                         
  -5   8   1         26.68         33.46         4.06 o                         
  -4   8   1         78.59         71.47         5.63 o                         
  -3   8   1          1.79         -1.71         2.21 o                         
  -2   8   1         40.99         30.27         2.67 o                         
  -1   8   1         75.74         65.46         3.11 o                         
   0   8   1         16.31          9.47         1.44 o                         
   1   8   1         18.75         16.46         1.85 o                         
   2   8   1          5.06          1.38         1.59 o                         
   3   8   1          7.12          2.67         1.54 o                         
   4   8   1          0.81         -1.46         1.67 o                         
   5   8   1          3.82          0.97         1.84 o                         
   6   8   1         45.71         72.98         3.73 o                         
   7   8   1         32.30         29.13         4.77 o                         
  -5   9   1          0.37          2.56         4.91 o                         
  -4   9   1         36.81         48.84         4.90 o                         
  -3   9   1         25.62         23.27         2.77 o                         
  -2   9   1          3.19         -0.19         1.91 o                         
  -1   9   1         19.03         19.48         2.45 o                         
   0   9   1          3.41         -1.84         2.26 o                         
   1   9   1         70.26         69.56         2.97 o                         
   2   9   1         32.14         38.68         2.83 o                         
   3   9   1        125.87        132.95         4.07 o                         
   4   9   1         75.93         61.44         2.94 o                         
   5   9   1         16.05         11.02         2.31 o                         
   6   9   1          3.35         -0.56         2.07 o                         
  -4  10   1          1.32         10.23         3.67 o                         
  -3  10   1         92.77         97.19         6.51 o                         
  -2  10   1         27.35         29.26         3.23 o                         
  -1  10   1          0.92         -2.38         2.61 o                         
   0  10   1         25.28         35.55         3.16 o                         
   1  10   1          7.60          9.97         2.72 o                         
   2  10   1         34.47         39.45         2.76 o                         
   3  10   1          1.03          0.98         1.85 o                         
   4  10   1         14.76          9.01         2.40 o                         
   5  10   1          1.68         -2.77         2.27 o                         
  -2  11   1          0.09         -2.60         3.26 o                         
  -1  11   1         32.97         30.75         3.64 o                         
   0  11   1          1.29         -0.44         2.36 o                         
   1  11   1          0.10         -3.03         2.66 o                         
   2  11   1          2.99         -3.53         2.92 o                         
  -1 -11   2          1.97          4.83         2.97 o                         
   0 -11   2          9.73         11.09         2.99 o                         
  -4 -10   2         13.39          7.13         3.36 o                         
  -3 -10   2          0.25          1.41         2.04 o                         
  -2 -10   2          0.13          0.14         2.59 o                         
  -1 -10   2          0.20         -1.33         2.59 o                         
   0 -10   2         79.07         95.59         5.10 o                         
   1 -10   2         26.28         25.50         3.26 o                         
   2 -10   2          1.35         -2.08         2.33 o                         
   3 -10   2         10.57          3.43         2.57 o                         
  -5  -9   2          1.12         -0.85         2.47 o                         
  -4  -9   2          2.69          0.91         2.10 o                         
  -3  -9   2          2.64          3.54         1.77 o                         
  -2  -9   2         17.97         19.28         2.26 o                         
  -1  -9   2        104.70         99.06         4.71 o                         
   0  -9   2         24.57         15.36         3.36 o                         
   1  -9   2         42.10         40.08         3.19 o                         
   2  -9   2         41.12         45.23         3.36 o                         
   3  -9   2        101.18        107.29         4.73 o                         
   4  -9   2        113.33        130.99         5.39 o                         
   5  -9   2         22.55         20.98         4.37 o                         
  -6  -8   2          0.75          3.61         1.92 o                         
  -5  -8   2         26.45         23.62         2.12 o                         
  -4  -8   2         16.86         13.04         1.71 o                         
  -3  -8   2        173.82        186.22         4.13 o                         
  -2  -8   2        150.50        157.59         4.05 o                         
  -1  -8   2         65.80         71.95         4.05 o                         
   0  -8   2          1.34          0.11         1.58 o                         
   1  -8   2        409.25        409.35         6.65 o                         
   2  -8   2        174.00        180.71         4.89 o                         
   3  -8   2         33.53         38.93         3.82 o                         
   4  -8   2        121.66        141.52         7.80 o                         
   5  -8   2          0.08          1.40         2.29 o                         
   6  -8   2          0.30          1.26         3.49 o                         
  -7  -7   2          0.00         -1.39         1.54 o                         
  -6  -7   2          1.68          2.62         1.52 o                         
  -5  -7   2         12.76         11.91         1.81 o                         
  -4  -7   2          0.26         -1.47         0.98 o                         
  -3  -7   2          0.11         -0.15         0.85 o                         
  -2  -7   2        150.22        153.09         2.80 o                         
  -1  -7   2         32.13         25.06         2.01 o                         
   0  -7   2        130.19        129.72         3.09 o                         
   1  -7   2        112.82        107.51         3.83 o                         
   2  -7   2        341.09        362.15         5.65 o                         
   3  -7   2         20.44         19.63         2.04 o                         
   4  -7   2         31.61         43.06         2.96 o                         
   5  -7   2         17.85         21.36         2.91 o                         
   6  -7   2         17.09         20.29         3.44 o                         
   7  -7   2          0.01          0.02         6.52 o                         
  -8  -6   2         19.10         18.31         2.72 o                         
  -7  -6   2          0.32          0.11         1.37 o                         
  -6  -6   2        302.54        311.24         4.75 o                         
  -5  -6   2         93.23         78.59         2.21 o                         
  -4  -6   2          6.07          8.34         1.19 o                         
  -3  -6   2         79.00         87.62         1.93 o                         
  -2  -6   2        650.46        632.66         4.99 o                         
  -1  -6   2          1.44         -1.24         0.83 o                         
   0  -6   2         99.47         77.82         2.06 o                         
   1  -6   2         65.71         71.42         2.66 o                         
   2  -6   2         72.52         65.16         2.70 o                         
   3  -6   2         15.41         14.58         1.72 o                         
   4  -6   2          0.40          1.02         1.37 o                         
   5  -6   2         45.88         31.39         2.31 o                         
   6  -6   2         18.00         14.47         3.00 o                         
   7  -6   2         40.46         43.88         5.27 o                         
   8  -6   2          1.80          0.87         3.22 o                         
  -8  -5   2         10.36         11.96         2.65 o                         
  -7  -5   2          0.67          0.03         1.04 o                         
  -6  -5   2          8.46          5.94         1.20 o                         
  -5  -5   2          8.46          7.97         1.09 o                         
  -4  -5   2        438.56        432.88         4.32 o                         
  -3  -5   2         68.22         76.76         1.74 o                         
  -2  -5   2        339.47        310.98         3.01 o                         
  -1  -5   2         50.96         64.06         1.60 o                         
   0  -5   2        140.97        117.81         2.35 o                         
   1  -5   2        252.75        244.34         3.75 o                         
   2  -5   2        508.89        517.32         5.83 o                         
   3  -5   2          1.53          1.21         1.08 o                         
   4  -5   2       1284.95       1257.47        11.88 o                         
   5  -5   2        124.23        125.72         4.91 o                         
   6  -5   2         41.30         31.10         2.62 o                         
   7  -5   2          1.88         -1.13         3.69 o                         
   8  -5   2          1.17          3.21         2.97 o                         
  -9  -4   2         22.34         18.10         2.88 o                         
  -8  -4   2        370.06        396.77         7.88 o                         
  -7  -4   2        613.81        606.55         7.59 o                         
  -6  -4   2          3.07          3.52         0.56 o                         
  -5  -4   2        866.99        873.15         6.88 o                         
  -4  -4   2          4.07          1.65         0.74 o                         
  -3  -4   2        298.76        287.56         2.92 o                         
  -2  -4   2        340.60        323.11         2.61 o                         
  -1  -4   2        337.03        405.85         3.04 o                         
   0  -4   2         23.46         10.43         0.78 o                         
   1  -4   2         67.12         56.12         1.43 o                         
   2  -4   2        726.29        763.50         5.54 o                         
   3  -4   2          0.03          0.25         0.94 o                         
   4  -4   2         37.08         38.44         1.76 o                         
   5  -4   2        223.03        231.71         3.22 o                         
   6  -4   2         78.81         71.57         3.49 o                         
   7  -4   2         11.01         12.84         1.63 o                         
   8  -4   2          0.03          1.84         2.13 o                         
   9  -4   2          0.02          1.28         5.42 o                         
  -9  -3   2          4.01          4.32         2.25 o                         
  -8  -3   2         13.41         15.49         2.67 o                         
  -7  -3   2         21.30         23.30         1.80 o                         
  -6  -3   2        271.43        272.31         4.31 o                         
  -5  -3   2          8.47          5.78         0.53 o                         
  -4  -3   2        104.46         90.58         1.36 o                         
  -3  -3   2        892.74        857.05         5.39 o                         
  -2  -3   2        196.42        230.77         2.06 o                         
  -1  -3   2       1141.82       1248.78         6.49 o                         
   0  -3   2       1167.48       1129.57         6.59 o                         
   1  -3   2       3372.78       3412.64        17.95 o                         
   2  -3   2        710.48        758.50         5.17 o                         
   3  -3   2        326.37        418.99         3.72 o                         
   4  -3   2        290.72        285.23         3.18 o                         
   5  -3   2        167.02        165.34         2.44 o                         
   6  -3   2        208.16        205.89         3.20 o                         
   7  -3   2        393.25        392.88         4.73 o                         
   8  -3   2        296.09        298.29         6.52 o                         
   9  -3   2         19.11         28.28         2.83 o                         
  -9  -2   2          6.53          8.46         2.78 o                         
  -8  -2   2         56.46         55.29         3.71 o                         
  -7  -2   2        203.88        181.87         3.75 o                         
  -6  -2   2         25.74         23.07         1.12 o                         
  -5  -2   2        345.40        300.03         2.49 o                         
  -4  -2   2        655.93        664.71         4.22 o                         
  -3  -2   2        560.31        492.70         3.31 o                         
  -2  -2   2        676.34        682.45         3.92 o                         
  -1  -2   2         73.87         48.79         1.08 o                         
   0  -2   2        373.23        384.17         3.05 o                         
   1  -2   2       5231.01       5213.12        24.57 o                         
   2  -2   2         52.86         47.12         1.17 o                         
   3  -2   2       3560.15       3830.47        19.46 o                         
   4  -2   2        115.82        127.73         1.70 o                         
   5  -2   2         52.45         45.57         1.36 o                         
   6  -2   2          2.66          4.28         1.00 o                         
   7  -2   2          2.39          0.28         0.86 o                         
   8  -2   2         40.45         35.19         2.25 o                         
   9  -2   2        102.20        130.62        10.94 o                         
  -9  -1   2         93.65         86.65         5.11 o                         
  -8  -1   2          2.80          3.02         2.46 o                         
  -7  -1   2         36.56         38.88         1.67 o                         
  -6  -1   2          0.01         -0.65         1.07 o                         
  -5  -1   2        871.18        871.61         7.45 o                         
  -4  -1   2        555.96        598.79         3.58 o                         
  -3  -1   2        565.96        501.61         3.50 o                         
  -2  -1   2          0.47         -0.50         0.34 o                         
  -1  -1   2       1345.35       1373.97         7.14 o                         
   0  -1   2       1578.45       1648.07         8.12 o                         
   1  -1   2       1900.64       1839.29        11.98 o                         
   2  -1   2         43.68         37.79         0.83 o                         
   3  -1   2        177.23        191.94         1.78 o                         
   4  -1   2        180.75        172.32         1.82 o                         
   5  -1   2        391.71        394.97         3.89 o                         
   6  -1   2          0.02         -0.45         0.39 o                         
   7  -1   2        854.93        878.77         7.07 o                         
   8  -1   2         73.97         62.83         2.06 o                         
   9  -1   2         41.35         47.75         3.59 o                         
  -9   0   2         19.10         18.63         3.09 o                         
  -8   0   2         93.65         85.20         5.01 o                         
  -7   0   2        720.74        729.93        11.02 o                         
  -6   0   2          4.81          3.79         0.94 o                         
  -5   0   2        282.16        244.10         2.14 o                         
  -4   0   2         40.02         43.32         0.91 o                         
  -3   0   2         16.37         13.78         0.88 o                         
  -2   0   2         62.14         67.70         1.02 o                         
  -1   0   2         26.89         27.30         0.39 o                         
   0   0   2        102.96         87.41         0.91 o                         
   1   0   2       1323.50       1311.67         6.06 o                         
   2   0   2       3706.26       3614.81        17.20 o                         
   3   0   2       2761.12       2930.59        15.47 o                         
   4   0   2       1180.95       1268.95         7.96 o                         
   5   0   2          1.85          5.17         0.63 o                         
   6   0   2        303.56        324.34         2.84 o                         
   7   0   2          5.89         10.75         1.42 o                         
   8   0   2         46.58         41.22         3.17 o                         
   9   0   2          7.25          6.94         2.51 o                         
  -9   1   2         17.30         22.09         3.46 o                         
  -8   1   2         13.81         17.64         1.09 o                         
  -7   1   2         36.29         25.54         1.25 o                         
  -6   1   2         31.62         27.02         1.03 o                         
  -5   1   2        715.20        745.23         4.87 o                         
  -4   1   2          1.56          2.45         0.52 o                         
  -3   1   2          0.53          0.41         0.40 o                         
  -2   1   2       2371.37       2374.45        14.02 o                         
  -1   1   2        870.14        966.99         6.11 o                         
   0   1   2         30.68         39.28         0.69 o                         
   1   1   2        179.41        154.76         1.18 o                         
   2   1   2       2105.31       1924.39         9.73 o                         
   3   1   2         60.73         57.71         0.86 o                         
   4   1   2       2607.36       2585.59        13.00 o                         
   5   1   2        264.92        299.42         2.76 o                         
   6   1   2        126.47        112.92         3.18 o                         
   7   1   2         13.88          7.04         2.64 o                         
   8   1   2        239.36        235.11         6.96 o                         
   9   1   2         16.15         17.78         2.77 o                         
  -9   2   2          0.26         -0.92         2.35 o                         
  -8   2   2          2.16         -1.79         1.40 o                         
  -7   2   2          2.74          0.20         0.94 o                         
  -6   2   2         79.86         78.62         1.69 o                         
  -5   2   2          0.01         -1.06         0.70 o                         
  -4   2   2        358.35        366.58         3.10 o                         
  -3   2   2         71.47         67.72         1.25 o                         
  -2   2   2      12963.23      12933.15        87.42 o                         
  -1   2   2         11.99          9.04         0.49 o                         
   0   2   2      53015.11      49382.14       911.10 o                         
   1   2   2        112.66        108.82         2.09 o                         
   2   2   2        843.68        761.31         4.34 o                         
   3   2   2         23.26         28.67         0.96 o                         
   4   2   2         97.84        153.50         1.55 o                         
   5   2   2          9.27         10.30         0.81 o                         
   6   2   2          8.79          8.45         0.91 o                         
   7   2   2          0.30         -3.79         2.53 o                         
   8   2   2         59.39         54.58         5.63 o                         
   9   2   2          1.89          1.99         2.47 o                         
  -9   3   2          5.31          2.14         2.06 o                         
  -8   3   2        112.40        132.30         4.80 o                         
  -7   3   2          1.54          1.47         1.29 o                         
  -6   3   2         47.88         38.14         1.72 o                         
  -5   3   2          1.94          1.87         0.87 o                         
  -4   3   2         93.38        122.54         2.15 o                         
  -3   3   2        159.78        146.59         2.03 o                         
  -2   3   2         95.51         77.09         1.30 o                         
  -1   3   2       1443.42       1437.42         7.12 o                         
   0   3   2        281.00        296.77         2.29 o                         
   1   3   2        598.53        535.88         3.33 o                         
   2   3   2        820.04        769.34         4.49 o                         
   3   3   2        944.26        983.61         5.67 o                         
   4   3   2       3180.98       3280.39        18.51 o                         
   5   3   2         34.22         23.83         0.74 o                         
   6   3   2          7.93          7.55         1.21 o                         
   7   3   2          1.59         -1.70         1.13 o                         
   8   3   2         40.84         42.77         3.82 o                         
   9   3   2          1.98          2.62         2.70 o                         
  -9   4   2         12.96          9.43         3.22 o                         
  -8   4   2          8.95          7.50         2.52 o                         
  -7   4   2         40.04         37.86         2.54 o                         
  -6   4   2        190.89        196.21         4.00 o                         
  -5   4   2        265.26        236.84         3.47 o                         
  -4   4   2          9.41          9.03         1.05 o                         
  -3   4   2         78.69         87.14         2.13 o                         
  -2   4   2         11.63         26.31         0.98 o                         
  -1   4   2       1352.66       1348.88         7.45 o                         
   0   4   2         77.37         76.77         1.44 o                         
   1   4   2        150.70        150.73         1.81 o                         
   2   4   2         73.38         94.69         1.45 o                         
   3   4   2       1816.24       1802.49         8.95 o                         
   4   4   2        442.79        438.10         2.91 o                         
   5   4   2         89.90         86.79         1.72 o                         
   6   4   2        128.83        102.22         1.55 o                         
   7   4   2        114.75        104.12         2.98 o                         
   8   4   2          0.14          2.02         2.23 o                         
   9   4   2         40.44         36.73         3.75 o                         
  -8   5   2         63.09         56.36         3.96 o                         
  -7   5   2         11.63         11.41         2.73 o                         
  -6   5   2         92.41         97.74         3.29 o                         
  -5   5   2        667.42        653.52         7.55 o                         
  -4   5   2        245.12        235.70         3.51 o                         
  -3   5   2         45.18         47.28         1.76 o                         
  -2   5   2         63.67         53.72         1.83 o                         
  -1   5   2        193.91        167.88         2.26 o                         
   0   5   2       1035.62       1111.70         6.48 o                         
   1   5   2        792.45        727.84         5.20 o                         
   2   5   2         60.37         61.49         2.28 o                         
   3   5   2        270.92        302.25         2.90 o                         
   4   5   2        211.46        211.75         2.65 o                         
   5   5   2        233.29        238.65         3.14 o                         
   6   5   2        209.28        223.93         3.20 o                         
   7   5   2        126.51        127.66         4.82 o                         
   8   5   2          1.53          3.98         2.22 o                         
   9   5   2          0.76          0.70         2.49 o                         
  -8   6   2          3.53          0.47         4.28 o                         
  -7   6   2         26.77         30.71         3.64 o                         
  -6   6   2         73.46         81.70         3.84 o                         
  -5   6   2        174.89        175.25         4.66 o                         
  -4   6   2         14.87         17.56         2.11 o                         
  -3   6   2        529.19        565.86         6.40 o                         
  -2   6   2        247.83        258.71         4.70 o                         
  -1   6   2         54.04         59.35         3.99 o                         
   0   6   2        484.97        440.73         6.86 o                         
   1   6   2       1708.53       1835.95        13.50 o                         
   2   6   2          8.80          7.83         1.18 o                         
   3   6   2          7.42          5.43         1.22 o                         
   4   6   2         72.13         63.41         1.66 o                         
   5   6   2        114.80        109.14         2.34 o                         
   6   6   2         33.50         40.01         2.87 o                         
   7   6   2        113.88        120.38         4.58 o                         
   8   6   2          0.31          0.03         2.35 o                         
  -7   7   2         61.85         56.62         5.13 o                         
  -6   7   2         65.61         56.88         3.51 o                         
  -5   7   2          5.51          3.94         2.17 o                         
  -4   7   2          7.36          4.92         2.05 o                         
  -3   7   2        113.88        112.78         3.96 o                         
  -2   7   2          0.37         -1.98         1.32 o                         
  -1   7   2         35.58         35.45         2.08 o                         
   0   7   2          5.98          6.81         1.21 o                         
   1   7   2        257.22        275.55         4.14 o                         
   2   7   2          0.87         -0.78         1.23 o                         
   3   7   2          3.21          5.36         1.41 o                         
   4   7   2          0.68         -0.88         1.13 o                         
   5   7   2        103.95        123.33         2.93 o                         
   6   7   2         38.04         31.95         2.72 o                         
   7   7   2         21.51         21.15         3.03 o                         
   8   7   2         11.56         16.07         3.92 o                         
  -6   8   2          7.77         18.82         6.00 o                         
  -5   8   2        147.76        183.70         7.20 o                         
  -4   8   2         26.92         22.02         2.87 o                         
  -3   8   2         12.63          9.78         2.26 o                         
  -2   8   2          0.18         -2.87         1.91 o                         
  -1   8   2          0.82         -0.67         1.14 o                         
   0   8   2          0.27         -1.49         1.17 o                         
   1   8   2         33.83         26.68         2.02 o                         
   2   8   2         13.94         12.37         1.80 o                         
   3   8   2         96.12         84.52         3.31 o                         
   4   8   2         99.43        102.84         3.35 o                         
   5   8   2          6.31         -0.28         1.98 o                         
   6   8   2         37.87         40.67         3.54 o                         
   7   8   2          0.98          6.05         4.74 o                         
  -5   9   2        127.07        179.89        11.02 o                         
  -4   9   2         86.59         99.94         5.56 o                         
  -3   9   2         59.77         61.82         6.82 o                         
  -2   9   2          4.89          4.89         1.94 o                         
  -1   9   2         28.06         25.69         2.60 o                         
   0   9   2          9.93         10.10         1.95 o                         
   1   9   2          8.66          6.95         1.80 o                         
   2   9   2          6.19         -1.66         1.71 o                         
   3   9   2         36.27         41.35         2.48 o                         
   4   9   2          3.39          3.49         1.91 o                         
   5   9   2         11.81         21.45         3.48 o                         
   6   9   2          5.21          7.55         2.55 o                         
  -4  10   2        105.13        111.65        10.78 o                         
  -3  10   2          0.20          6.53         5.10 o                         
  -2  10   2        118.29        134.66         6.54 o                         
  -1  10   2          1.38         -1.64         1.97 o                         
   0  10   2         27.19         23.94         2.84 o                         
   1  10   2          0.06         -0.98         1.66 o                         
   2  10   2          4.20         10.08         2.21 o                         
   3  10   2          0.04         -1.41         1.96 o                         
   4  10   2         29.89         30.83         2.96 o                         
   5  10   2         25.54         23.39         2.84 o                         
  -2  11   2          9.75         10.64         2.87 o                         
  -1  11   2         10.62          6.71         3.09 o                         
   0  11   2         28.59         26.67         5.19 o                         
   1  11   2          0.27          0.45         2.73 o                         
   2  11   2         26.61          8.49         2.72 o                         
  -4 -10   3         16.34         22.96         3.42 o                         
  -3 -10   3         44.24         55.48         5.90 o                         
  -2 -10   3          3.07         -1.01         3.27 o                         
  -1 -10   3         43.21         56.77         4.87 o                         
   0 -10   3          4.21          2.37         2.42 o                         
   1 -10   3         10.16         12.57         3.00 o                         
   2 -10   3          0.87         -4.40         3.95 o                         
   3 -10   3         17.60         17.99         3.38 o                         
  -5  -9   3          0.13          0.84         2.28 o                         
  -4  -9   3          3.10          4.43         2.42 o                         
  -3  -9   3          0.22         -0.36         2.02 o                         
  -2  -9   3          0.81          1.00         2.17 o                         
  -1  -9   3         17.01          9.49         2.77 o                         
   0  -9   3         21.02         21.48         3.33 o                         
   1  -9   3          4.86          4.68         2.40 o                         
   2  -9   3          2.29          1.66         2.36 o                         
   3  -9   3          7.30          9.27         2.55 o                         
   4  -9   3         28.65         28.26         4.96 o                         
   5  -9   3          9.01          5.83         3.66 o                         
  -6  -8   3         38.14         35.12         2.71 o                         
  -5  -8   3          7.69          9.55         1.96 o                         
  -4  -8   3        219.21        226.42         3.99 o                         
  -3  -8   3          0.69          1.90         1.34 o                         
  -2  -8   3         32.47         28.06         2.08 o                         
  -1  -8   3        105.61        111.84         3.50 o                         
   0  -8   3        117.56        128.52         4.51 o                         
   1  -8   3          4.05          3.40         1.94 o                         
   2  -8   3         66.78         75.15         3.67 o                         
   3  -8   3        274.15        290.00         8.37 o                         
   4  -8   3         13.28          9.45         2.92 o                         
   5  -8   3          9.29          8.19         3.28 o                         
   6  -8   3          2.87          0.98         2.72 o                         
  -7  -7   3          2.27         -1.15         1.74 o                         
  -6  -7   3         11.96         12.04         1.75 o                         
  -5  -7   3          6.85          5.55         1.72 o                         
  -4  -7   3          3.83          1.42         1.16 o                         
  -3  -7   3        236.18        230.17         3.21 o                         
  -2  -7   3          9.43          7.22         1.42 o                         
  -1  -7   3          4.63          4.75         1.26 o                         
   0  -7   3        130.37        141.51         3.90 o                         
   1  -7   3         57.12         68.27         4.88 o                         
   2  -7   3          0.02          5.03         1.71 o                         
   3  -7   3        220.87        215.42         4.64 o                         
   4  -7   3         81.34         96.29         6.06 o                         
   5  -7   3         14.50         15.47         3.14 o                         
   6  -7   3          0.48         -1.21         2.31 o                         
   7  -7   3         27.11         31.13         4.21 o                         
  -8  -6   3          2.81          2.01         2.91 o                         
  -7  -6   3          0.02         -0.16         1.57 o                         
  -6  -6   3         55.24         48.17         2.41 o                         
  -5  -6   3        139.92        146.21         2.83 o                         
  -4  -6   3        280.74        284.92         3.50 o                         
  -3  -6   3         11.91         11.28         1.09 o                         
  -2  -6   3         98.28        108.31         2.33 o                         
  -1  -6   3          0.47          1.29         0.98 o                         
   0  -6   3        428.30        396.65         5.06 o                         
   1  -6   3        266.21        261.55         4.79 o                         
   2  -6   3        165.19        163.28         3.59 o                         
   3  -6   3         52.43         52.22         2.46 o                         
   4  -6   3        402.65        425.21         7.06 o                         
   5  -6   3          0.13         -0.18         2.20 o                         
   6  -6   3         97.55         97.17         4.40 o                         
   7  -6   3         10.23          9.94         3.28 o                         
   8  -6   3         13.19         18.43         6.13 o                         
  -8  -5   3          0.12         -0.62         2.27 o                         
  -7  -5   3          0.19         -0.99         1.20 o                         
  -6  -5   3        118.46        125.24         3.39 o                         
  -5  -5   3        302.52        303.35         3.47 o                         
  -4  -5   3          0.69          0.38         0.86 o                         
  -3  -5   3         13.27         12.31         1.07 o                         
  -2  -5   3        125.39        119.09         2.14 o                         
  -1  -5   3         35.95         41.11         1.50 o                         
   0  -5   3        551.90        544.23         5.20 o                         
   1  -5   3        132.65        127.57         2.73 o                         
   2  -5   3         99.56         93.83         2.73 o                         
   3  -5   3          1.17         -0.25         0.98 o                         
   4  -5   3         42.74         43.69         2.36 o                         
   5  -5   3         24.41         25.09         2.46 o                         
   6  -5   3         30.00         29.05         2.64 o                         
   7  -5   3         14.79         10.72         2.85 o                         
   8  -5   3          0.34         -2.16         3.42 o                         
  -9  -4   3         42.88         40.20         3.30 o                         
  -8  -4   3         45.98         52.24         3.55 o                         
  -7  -4   3        241.81        225.22         3.48 o                         
  -6  -4   3        720.35        706.84         5.53 o                         
  -5  -4   3         50.75         47.30         1.84 o                         
  -4  -4   3         60.51         37.64         1.43 o                         
  -3  -4   3          0.02         -0.99         0.66 o                         
  -2  -4   3        745.94        745.64         5.22 o                         
  -1  -4   3        149.74        138.44         1.93 o                         
   0  -4   3       1303.50       1237.28         7.54 o                         
   1  -4   3         41.61         47.14         1.45 o                         
   2  -4   3       1643.55       1562.67        11.19 o                         
   3  -4   3        640.04        690.93         7.34 o                         
   4  -4   3          0.72          1.22         1.55 o                         
   5  -4   3         75.34         73.28         2.12 o                         
   6  -4   3         50.33         55.92         2.11 o                         
   7  -4   3         15.95         14.32         2.06 o                         
   8  -4   3          1.61          5.35         3.07 o                         
   9  -4   3         16.43         16.05         5.53 o                         
  -9  -3   3         27.76         30.59         3.01 o                         
  -8  -3   3          0.02          3.94         1.90 o                         
  -7  -3   3         84.43         94.64         4.50 o                         
  -6  -3   3          0.03          0.95         1.07 o                         
  -5  -3   3        162.41        149.08         1.86 o                         
  -4  -3   3         32.05         39.67         1.18 o                         
  -3  -3   3          1.46         -0.22         0.51 o                         
  -2  -3   3        694.26        832.08         5.23 o                         
  -1  -3   3        101.68         73.26         1.21 o                         
   0  -3   3        901.85        884.36         5.85 o                         
   1  -3   3          0.24          1.52         0.63 o                         
   2  -3   3          2.38          2.57         0.83 o                         
   3  -3   3        217.87        252.43         3.33 o                         
   4  -3   3        750.19        766.89         6.64 o                         
   5  -3   3         48.25         48.56         1.49 o                         
   6  -3   3         51.51         48.35         1.73 o                         
   7  -3   3         30.84         26.70         1.73 o                         
   8  -3   3        197.74        192.69         5.08 o                         
   9  -3   3         57.66         87.80        11.05 o                         
  -9  -2   3          7.50          2.56         2.78 o                         
  -8  -2   3         66.50         53.64         3.59 o                         
  -7  -2   3        134.03        142.95         3.47 o                         
  -6  -2   3          0.06          0.45         0.34 o                         
  -5  -2   3         72.04         77.39         1.06 o                         
  -4  -2   3          3.92          2.92         0.67 o                         
  -3  -2   3       1255.77       1317.11         7.70 o                         
  -2  -2   3        524.53        570.84         3.66 o                         
  -1  -2   3       1378.63       1356.84         9.55 o                         
   0  -2   3         98.60        130.92         1.76 o                         
   1  -2   3       2378.09       2438.35        13.07 o                         
   2  -2   3         12.49         14.99         0.85 o                         
   3  -2   3       2927.81       2963.57        17.26 o                         
   4  -2   3        193.08        239.27         2.51 o                         
   5  -2   3          3.55          2.35         0.66 o                         
   6  -2   3          2.38          1.55         0.78 o                         
   7  -2   3          3.37          3.01         0.99 o                         
   8  -2   3          0.20          5.88         2.13 o                         
   9  -2   3         27.45         21.21         2.47 o                         
  -9  -1   3         13.84         13.08         2.60 o                         
  -8  -1   3         10.44         10.95         2.41 o                         
  -7  -1   3         33.00         36.96         2.46 o                         
  -6  -1   3         53.00         50.46         1.74 o                         
  -5  -1   3         21.64         16.20         0.62 o                         
  -4  -1   3         53.91         53.94         0.99 o                         
  -3  -1   3        784.63        680.97         7.10 o                         
  -2  -1   3         42.21         29.61         0.72 o                         
  -1  -1   3       1090.46       1104.62         6.57 o                         
   0  -1   3       4303.96       4600.01        23.34 o                         
   1  -1   3        413.64        463.47         3.49 o                         
   2  -1   3         98.87         80.62         1.57 o                         
   3  -1   3       1265.44       1152.61         6.48 o                         
   4  -1   3        166.65        165.17         1.71 o                         
   5  -1   3         28.92         33.04         1.02 o                         
   6  -1   3          0.25         -0.65         1.01 o                         
   7  -1   3         14.88         15.39         1.39 o                         
   8  -1   3         11.26         11.04         1.69 o                         
   9  -1   3          0.11          4.27         1.65 o                         
  -9   0   3        301.15        329.18         8.58 o                         
  -8   0   3        108.35         97.10         3.50 o                         
  -7   0   3       1163.97       1112.66        13.34 o                         
  -6   0   3         22.99         20.55         0.91 o                         
  -5   0   3         11.55         11.41         0.72 o                         
  -4   0   3         42.42         48.67         1.31 o                         
  -3   0   3         85.88        108.11         1.11 o                         
  -2   0   3          5.68          5.94         0.51 o                         
  -1   0   3         71.20         56.67         0.66 o                         
   0   0   3       8183.60       8141.27        57.90 o                         
   1   0   3          2.10         -0.67         0.44 o                         
   2   0   3         32.45         30.77         0.78 o                         
   3   0   3        459.22        432.82         3.25 o                         
   4   0   3        164.61        197.73         1.93 o                         
   5   0   3        156.14        173.58         2.13 o                         
   6   0   3          5.25          2.82         0.73 o                         
   7   0   3        571.86        564.74         4.34 o                         
   8   0   3         11.54         12.30         0.79 o                         
   9   0   3        135.27        145.28         5.61 o                         
  -9   1   3          1.15          5.73         2.76 o                         
  -8   1   3          4.67          3.70         0.98 o                         
  -7   1   3         31.36         38.83         1.49 o                         
  -6   1   3        230.57        232.49         5.10 o                         
  -5   1   3        146.51        151.83         1.95 o                         
  -4   1   3        311.20        345.66         2.89 o                         
  -3   1   3       1903.78       1911.91        11.21 o                         
  -2   1   3       3788.31       4028.72        21.00 o                         
  -1   1   3      11967.13      11546.06        63.21 o                         
   0   1   3        696.23        667.81         6.59 o                         
   1   1   3        139.59        135.71         1.18 o                         
   2   1   3       1772.44       1797.15         8.50 o                         
   3   1   3       1585.33       1571.51         7.77 o                         
   4   1   3         11.01          6.52         0.60 o                         
   5   1   3        332.16        348.02         3.31 o                         
   6   1   3        343.24        319.58         4.45 o                         
   7   1   3         74.60         69.41         4.35 o                         
   8   1   3         73.86         69.58         4.65 o                         
   9   1   3          1.75          2.41         2.16 o                         
  -9   2   3          6.97          4.94         1.68 o                         
  -8   2   3          5.57          7.28         1.84 o                         
  -7   2   3          3.37          1.39         0.97 o                         
  -6   2   3         77.25         61.71         1.52 o                         
  -5   2   3         61.34         63.59         1.67 o                         
  -4   2   3        898.91        871.90         6.63 o                         
  -3   2   3        757.21        804.02         5.51 o                         
  -2   2   3         74.74        113.28         2.04 o                         
  -1   2   3        653.84        589.95         3.66 o                         
   0   2   3        353.40        308.70         2.60 o                         
   1   2   3       1060.83       1020.58         6.26 o                         
   2   2   3        340.53        353.46         2.36 o                         
   3   2   3         69.67         86.34         1.08 o                         
   4   2   3       2649.51       2708.35        20.48 o                         
   5   2   3          0.03         -0.22         0.45 o                         
   6   2   3         90.77         89.23         1.98 o                         
   7   2   3          5.82          2.14         1.93 o                         
   8   2   3          7.25          6.10         2.57 o                         
   9   2   3          4.51          5.24         2.43 o                         
  -9   3   3          2.94          0.44         2.00 o                         
  -8   3   3          3.25          1.18         2.00 o                         
  -7   3   3         10.29         10.66         1.19 o                         
  -6   3   3         92.28         81.02         2.94 o                         
  -5   3   3         18.52         15.05         1.28 o                         
  -4   3   3        222.48        208.87         2.81 o                         
  -3   3   3        121.90        121.97         1.79 o                         
  -2   3   3        745.09        889.78         5.34 o                         
  -1   3   3          2.52          0.28         0.47 o                         
   0   3   3       1758.11       1752.67         8.84 o                         
   1   3   3          0.09         -0.76         0.51 o                         
   2   3   3         45.82         55.24         1.56 o                         
   3   3   3         26.08         25.71         0.82 o                         
   4   3   3        464.50        499.60         3.32 o                         
   5   3   3         22.27         21.67         1.05 o                         
   6   3   3        155.26        173.88         2.35 o                         
   7   3   3         10.51          9.46         1.95 o                         
   8   3   3         51.18         45.84         3.60 o                         
   9   3   3          0.99         -0.72         2.49 o                         
  -9   4   3          2.84          3.07         2.26 o                         
  -8   4   3         37.50         36.94         3.31 o                         
  -7   4   3          0.27          0.08         1.57 o                         
  -6   4   3         66.40         62.46         2.55 o                         
  -5   4   3         10.49         10.13         1.27 o                         
  -4   4   3        406.80        402.85         5.04 o                         
  -3   4   3          8.54         10.14         1.19 o                         
  -2   4   3        528.39        485.48         3.71 o                         
  -1   4   3          4.21          4.04         0.64 o                         
   0   4   3        433.68        407.58         3.46 o                         
   1   4   3        431.22        434.33         3.66 o                         
   2   4   3        996.17        924.04         6.16 o                         
   3   4   3         86.74        106.63         1.69 o                         
   4   4   3          0.51          2.55         0.60 o                         
   5   4   3        110.38        104.68         1.78 o                         
   6   4   3        129.81        127.43         1.78 o                         
   7   4   3         10.60         11.13         1.56 o                         
   8   4   3         24.05         24.32         3.31 o                         
   9   4   3          1.92          2.90         2.40 o                         
  -8   5   3         17.12         12.92         2.89 o                         
  -7   5   3        209.00        199.68         5.92 o                         
  -6   5   3         79.02         84.84         3.22 o                         
  -5   5   3          3.48          5.13         1.29 o                         
  -4   5   3         26.51         20.87         1.53 o                         
  -3   5   3        449.43        485.28         4.58 o                         
  -2   5   3        352.67        337.24         3.55 o                         
  -1   5   3       2115.91       2141.43        12.87 o                         
   0   5   3          2.46          1.70         0.89 o                         
   1   5   3        462.83        481.88         3.83 o                         
   2   5   3        750.35        741.24         5.78 o                         
   3   5   3         73.92         66.14         1.75 o                         
   4   5   3         97.03         97.36         2.10 o                         
   5   5   3          6.83         12.61         1.23 o                         
   6   5   3          8.72          4.79         1.02 o                         
   7   5   3          3.21          2.51         1.28 o                         
   8   5   3          1.28         -0.15         2.90 o                         
   9   5   3          0.01          2.58         3.27 o                         
  -8   6   3          0.30         -3.44         2.93 o                         
  -7   6   3         15.27         10.91         2.92 o                         
  -6   6   3          1.32          0.35         2.01 o                         
  -5   6   3        256.06        255.16         5.54 o                         
  -4   6   3        378.25        398.75         6.50 o                         
  -3   6   3        183.51        174.22         3.23 o                         
  -2   6   3         46.47         52.02         2.15 o                         
  -1   6   3         19.11         25.23         1.69 o                         
   0   6   3         47.09         59.26         2.11 o                         
   1   6   3          4.01          6.94         1.10 o                         
   2   6   3        217.40        253.68         3.47 o                         
   3   6   3        622.81        619.73         5.73 o                         
   4   6   3          4.25          0.84         0.97 o                         
   5   6   3          8.58          4.06         0.95 o                         
   6   6   3         35.37         42.37         2.58 o                         
   7   6   3         94.83        114.66         2.97 o                         
   8   6   3         37.20         28.18         3.17 o                         
  -7   7   3          4.81         -4.29         5.27 o                         
  -6   7   3          6.75          5.75         2.15 o                         
  -5   7   3        149.84        148.66         4.60 o                         
  -4   7   3         14.72          7.81         1.89 o                         
  -3   7   3         30.21         23.27         2.22 o                         
  -2   7   3         13.65         10.34         2.34 o                         
  -1   7   3         29.43         31.44         2.02 o                         
   0   7   3         28.80         28.29         1.71 o                         
   1   7   3        251.41        265.18         4.09 o                         
   2   7   3          0.26         -0.45         1.34 o                         
   3   7   3         33.08         35.30         1.93 o                         
   4   7   3        203.14        209.09         3.64 o                         
   5   7   3          3.92          9.48         1.97 o                         
   6   7   3        136.54        118.14         6.09 o                         
   7   7   3         37.14         45.04         2.94 o                         
   8   7   3         18.63         11.67         3.23 o                         
  -6   8   3         27.98         34.80         6.39 o                         
  -5   8   3          0.62          2.24         2.84 o                         
  -4   8   3          2.59         -1.19         2.28 o                         
  -3   8   3        100.66         86.30         7.06 o                         
  -2   8   3          7.24          1.58         2.22 o                         
  -1   8   3        297.85        289.84         4.46 o                         
   0   8   3          3.33          1.38         1.46 o                         
   1   8   3          6.33         -1.29         1.50 o                         
   2   8   3          3.77         -0.21         1.60 o                         
   3   8   3         59.75         58.00         2.80 o                         
   4   8   3          3.27          1.85         1.61 o                         
   5   8   3          0.86          0.64         2.45 o                         
   6   8   3          1.77         -0.14         2.20 o                         
   7   8   3          5.05          2.64         2.25 o                         
  -5   9   3          6.81         19.68         7.13 o                         
  -4   9   3         26.30         17.25         3.06 o                         
  -3   9   3         22.14         30.00         3.74 o                         
  -2   9   3          0.20          0.27         2.21 o                         
  -1   9   3          0.74          2.04         1.91 o                         
   0   9   3          3.32          1.50         1.49 o                         
   1   9   3         22.07         26.63         2.14 o                         
   2   9   3         23.72         13.25         2.12 o                         
   3   9   3          2.09          4.13         1.86 o                         
   4   9   3         27.65         29.41         2.72 o                         
   5   9   3          2.65          0.04         3.21 o                         
   6   9   3         15.92         10.45         3.06 o                         
  -4  10   3         10.59         14.38         5.84 o                         
  -3  10   3          1.34          2.66         2.99 o                         
  -2  10   3         16.72         17.46         3.28 o                         
  -1  10   3         16.99         11.22         3.25 o                         
   0  10   3          4.67         -1.37         2.28 o                         
   1  10   3          9.72         13.40         2.10 o                         
   2  10   3          6.74          6.48         2.09 o                         
   3  10   3          2.48         -1.31         1.84 o                         
   4  10   3         13.33         28.12         5.21 o                         
   5  10   3          1.86          1.46         2.55 o                         
  -2  11   3          0.00         -4.16         2.77 o                         
  -1  11   3          0.00         -2.41         4.63 o                         
   0  11   3         22.15         10.29         3.43 o                         
   1  11   3         38.12         41.69         3.82 o                         
   2  11   3          3.00          0.18         1.99 o                         
   3  11   3         21.89         20.28         3.01 o                         
  -3 -10   4         17.90         23.05         3.09 o                         
  -2 -10   4         37.02         44.70         3.77 o                         
  -1 -10   4         38.96         55.01         4.35 o                         
   0 -10   4         17.07         20.91         4.26 o                         
   1 -10   4          0.80         -1.15         2.86 o                         
   2 -10   4          0.79         -4.01         3.02 o                         
   3 -10   4         14.25         13.68         4.18 o                         
  -5  -9   4         27.84         44.91         3.75 o                         
  -4  -9   4         26.11         22.11         3.11 o                         
  -3  -9   4         11.97          7.93         2.16 o                         
  -2  -9   4          2.65          2.68         2.05 o                         
  -1  -9   4          1.60         -3.89         2.59 o                         
   0  -9   4         31.50         29.40         3.26 o                         
   1  -9   4         41.22         34.91         3.67 o                         
   2  -9   4          5.51         -0.83         2.60 o                         
   3  -9   4          4.71          5.19         2.73 o                         
   4  -9   4          4.65          1.39         3.82 o                         
  -6  -8   4        146.98        152.40         4.65 o                         
  -5  -8   4         13.17         10.00         2.12 o                         
  -4  -8   4          6.77          8.81         1.78 o                         
  -3  -8   4        211.85        192.39         4.02 o                         
  -2  -8   4         17.40         20.23         2.58 o                         
  -1  -8   4        146.72        155.21         5.22 o                         
   0  -8   4          6.01          6.05         2.42 o                         
   1  -8   4        233.19        234.18         6.16 o                         
   2  -8   4         48.87         54.90         3.61 o                         
   3  -8   4          2.71          1.99         2.80 o                         
   4  -8   4        114.24         99.80         7.34 o                         
   5  -8   4         38.66         39.21         3.82 o                         
   6  -8   4          1.08         -4.23         3.28 o                         
  -7  -7   4          2.33          5.39         1.95 o                         
  -6  -7   4          1.94          2.06         1.86 o                         
  -5  -7   4          1.45         -0.62         1.38 o                         
  -4  -7   4          4.73          4.36         1.34 o                         
  -3  -7   4        135.31        133.42         2.70 o                         
  -2  -7   4        297.37        316.49         4.86 o                         
  -1  -7   4        712.62        710.14         8.40 o                         
   0  -7   4        139.16        146.61         4.05 o                         
   1  -7   4        150.44        145.44         4.56 o                         
   2  -7   4        417.67        442.63         9.94 o                         
   3  -7   4         86.51         85.14         3.60 o                         
   4  -7   4        132.09        126.78        12.90 o                         
   5  -7   4        203.30        214.10         6.04 o                         
   6  -7   4         19.08         21.03         3.67 o                         
   7  -7   4          8.29          8.55         5.35 o                         
  -8  -6   4         13.01         12.10         3.65 o                         
  -7  -6   4          9.69          8.93         1.73 o                         
  -6  -6   4          0.81          0.09         1.33 o                         
  -5  -6   4        775.50        780.09         8.01 o                         
  -4  -6   4          2.52          2.18         1.31 o                         
  -3  -6   4        261.06        268.28         3.37 o                         
  -2  -6   4         58.85         55.18         1.96 o                         
  -1  -6   4         70.94         58.75         2.09 o                         
   0  -6   4        366.08        371.79         5.53 o                         
   1  -6   4        484.81        441.27         6.07 o                         
   2  -6   4        550.29        528.39         7.17 o                         
   3  -6   4        336.38        335.11         5.63 o                         
   4  -6   4         81.10         73.94         3.20 o                         
   5  -6   4          5.79          2.70         2.30 o                         
   6  -6   4          0.01         -0.29         2.23 o                         
   7  -6   4         21.91         24.71         3.53 o                         
  -8  -5   4         38.39         45.76         4.85 o                         
  -7  -5   4          1.41         -0.58         1.23 o                         
  -6  -5   4          0.75          1.09         1.32 o                         
  -5  -5   4        199.62        203.55         3.00 o                         
  -4  -5   4          6.26          5.74         1.06 o                         
  -3  -5   4          8.45          6.30         0.93 o                         
  -2  -5   4        102.32         92.92         2.10 o                         
  -1  -5   4        168.42        161.19         2.51 o                         
   0  -5   4          0.61          2.02         1.10 o                         
   1  -5   4         55.26         52.25         2.28 o                         
   2  -5   4       2078.79       2073.88        20.50 o                         
   3  -5   4          1.90          2.67         1.65 o                         
   4  -5   4          1.74          4.44         1.81 o                         
   5  -5   4         93.96         94.18         3.70 o                         
   6  -5   4          5.46          1.10         2.06 o                         
   7  -5   4         40.94         47.76         4.13 o                         
   8  -5   4          1.19          0.74         3.32 o                         
  -9  -4   4         29.15         30.27         3.73 o                         
  -8  -4   4         66.98         77.75         4.29 o                         
  -7  -4   4          8.72          7.92         1.08 o                         
  -6  -4   4         92.74         88.59         2.52 o                         
  -5  -4   4         32.56         40.12         1.58 o                         
  -4  -4   4       1007.75       1038.48         7.15 o                         
  -3  -4   4          0.56          2.93         0.77 o                         
  -2  -4   4        590.77        542.76         4.67 o                         
  -1  -4   4          0.17         -1.14         0.76 o                         
   0  -4   4          5.91          5.93         0.88 o                         
   1  -4   4         12.26         13.03         1.08 o                         
   2  -4   4          4.98          3.32         1.06 o                         
   3  -4   4        417.14        475.15         5.23 o                         
   4  -4   4          2.87          0.95         1.21 o                         
   5  -4   4          6.12          5.82         1.23 o                         
   6  -4   4        353.55        340.66         5.42 o                         
   7  -4   4          4.32          4.65         2.15 o                         
   8  -4   4         67.95         89.77         8.40 o                         
  -9  -3   4          7.15          9.12         2.34 o                         
  -8  -3   4         38.82         34.32         2.76 o                         
  -7  -3   4         96.01         83.40         2.78 o                         
  -6  -3   4         62.11         66.41         1.32 o                         
  -5  -3   4          0.50          0.45         0.64 o                         
  -4  -3   4       1366.01       1343.11        10.23 o                         
  -3  -3   4        482.60        537.82         3.96 o                         
  -2  -3   4         60.68         47.33         1.39 o                         
  -1  -3   4       1466.57       1597.40         9.12 o                         
   0  -3   4        118.14        127.09         1.97 o                         
   1  -3   4         73.77        101.39         1.80 o                         
   2  -3   4       2349.49       2418.21        13.71 o                         
   3  -3   4        749.88        689.16         7.30 o                         
   4  -3   4       1206.39       1255.29         9.61 o                         
   5  -3   4        316.63        335.77         4.15 o                         
   6  -3   4        294.49        275.51         3.99 o                         
   7  -3   4          0.03          0.86         1.35 o                         
   8  -3   4         75.95         95.93         7.98 o                         
   9  -3   4          0.43          7.58         2.42 o                         
  -9  -2   4         31.02         34.33         3.56 o                         
  -8  -2   4        624.16        663.60        12.19 o                         
  -7  -2   4        338.99        348.85         7.48 o                         
  -6  -2   4         32.14         39.86         1.52 o                         
  -5  -2   4        118.72        114.79         1.59 o                         
  -4  -2   4        769.36        722.76         6.75 o                         
  -3  -2   4        597.93        636.29         4.60 o                         
  -2  -2   4        824.08        845.20         5.03 o                         
  -1  -2   4        440.85        488.75         3.77 o                         
   0  -2   4        734.36        837.95         6.00 o                         
   1  -2   4        280.14        250.50         2.64 o                         
   2  -2   4       4265.96       4495.07        27.76 o                         
   3  -2   4         52.58         48.96         1.36 o                         
   4  -2   4        107.09         95.88         2.02 o                         
   5  -2   4         84.13         79.31         1.57 o                         
   6  -2   4         20.15         24.59         1.17 o                         
   7  -2   4        115.58        105.99         2.52 o                         
   8  -2   4          7.07         14.61         2.34 o                         
   9  -2   4          8.74          8.95         2.14 o                         
  -9  -1   4          2.51          5.60         2.26 o                         
  -8  -1   4        177.35        179.96         5.41 o                         
  -7  -1   4         55.80         55.34         2.54 o                         
  -6  -1   4        123.41        120.91         1.43 o                         
  -5  -1   4         52.43         49.75         0.98 o                         
  -4  -1   4        111.72        126.50         1.95 o                         
  -3  -1   4        178.03        175.94         1.75 o                         
  -2  -1   4        348.20        354.21         2.52 o                         
  -1  -1   4       7341.61       7350.87        33.29 o                         
   0  -1   4         15.94         21.36         0.76 o                         
   1  -1   4       1894.47       1950.30         9.72 o                         
   2  -1   4        689.69        742.32         5.16 o                         
   3  -1   4        783.63        810.43         5.23 o                         
   4  -1   4         18.56         17.43         0.85 o                         
   5  -1   4        123.94        119.05         1.76 o                         
   6  -1   4         29.48         31.45         1.18 o                         
   7  -1   4        538.06        579.20         5.46 o                         
   8  -1   4        138.08        135.59         4.63 o                         
   9  -1   4          4.09          5.89         2.97 o                         
  -9   0   4         42.57         58.02         4.07 o                         
  -8   0   4          9.27         10.36         1.75 o                         
  -7   0   4         10.03          8.56         1.50 o                         
  -6   0   4         36.06         45.59         1.59 o                         
  -5   0   4        191.55        167.61         2.16 o                         
  -4   0   4        415.68        423.41         3.27 o                         
  -3   0   4       2104.78       2269.94        11.16 o                         
  -2   0   4          5.92          2.17         0.38 o                         
  -1   0   4       5492.03       5339.37        40.81 o                         
   0   0   4        331.59        340.33         2.19 o                         
   1   0   4         81.54         99.32         1.50 o                         
   2   0   4       1260.28       1293.53         7.47 o                         
   3   0   4        596.05        501.17         3.76 o                         
   4   0   4        486.94        512.88         3.65 o                         
   5   0   4        288.90        271.88         2.46 o                         
   6   0   4         25.43         25.80         1.24 o                         
   7   0   4        239.20        221.13         3.71 o                         
   8   0   4          0.21          1.09         1.73 o                         
   9   0   4          6.54          6.64         3.18 o                         
  -9   1   4        115.03        120.00         6.77 o                         
  -8   1   4         14.54         13.59         1.65 o                         
  -7   1   4        171.28        178.60         3.20 o                         
  -6   1   4         76.91         72.51         2.12 o                         
  -5   1   4         54.48         56.37         1.30 o                         
  -4   1   4          0.01         -0.88         0.58 o                         
  -3   1   4       1785.69       1774.32        10.75 o                         
  -2   1   4       1368.57       1374.18         8.15 o                         
  -1   1   4       2905.59       2891.72        13.81 o                         
   0   1   4        867.49        859.66         4.65 o                         
   1   1   4        138.79        134.16         1.28 o                         
   2   1   4        191.55        175.84         1.64 o                         
   3   1   4         66.27         55.20         0.99 o                         
   4   1   4         86.11         87.46         1.39 o                         
   5   1   4        533.31        526.51         4.78 o                         
   6   1   4        367.87        367.03         3.43 o                         
   7   1   4        245.15        245.83         4.50 o                         
   8   1   4         79.92         76.84         4.64 o                         
   9   1   4         35.65         39.35         3.43 o                         
  -9   2   4         49.30         54.35         3.18 o                         
  -8   2   4         87.64         81.93         3.76 o                         
  -7   2   4        615.91        596.90         9.17 o                         
  -6   2   4         15.45         14.85         1.19 o                         
  -5   2   4         15.38         11.80         1.07 o                         
  -4   2   4         96.71        111.08         1.66 o                         
  -3   2   4        524.34        521.59         3.68 o                         
  -2   2   4        578.00        617.08         3.97 o                         
  -1   2   4       4240.75       4180.11        20.63 o                         
   0   2   4         16.00         23.47         0.85 o                         
   1   2   4       4833.63       5070.24        27.52 o                         
   2   2   4       1451.97       1440.75         7.68 o                         
   3   2   4        252.48        304.09         2.53 o                         
   4   2   4        842.22        957.08         5.27 o                         
   5   2   4          0.70          3.44         0.47 o                         
   6   2   4         83.04         85.73         1.31 o                         
   7   2   4          0.01         -1.04         0.83 o                         
   8   2   4         12.77         14.09         2.51 o                         
   9   2   4          4.40          7.31         2.69 o                         
  -9   3   4          2.42          5.37         2.51 o                         
  -8   3   4         40.81         40.34         3.24 o                         
  -7   3   4          0.25         -2.32         1.55 o                         
  -6   3   4          0.00         -0.62         0.90 o                         
  -5   3   4        213.53        214.36         3.19 o                         
  -4   3   4         58.05         46.86         1.94 o                         
  -3   3   4         45.29         26.35         1.02 o                         
  -2   3   4          0.07          0.73         0.46 o                         
  -1   3   4        272.02        291.57         2.55 o                         
   0   3   4       1107.38       1106.02         6.70 o                         
   1   3   4          4.82          3.38         0.59 o                         
   2   3   4       3592.30       3562.82        17.42 o                         
   3   3   4         83.79         71.17         1.37 o                         
   4   3   4       1622.23       1679.98         8.52 o                         
   5   3   4        116.68        112.77         1.62 o                         
   6   3   4        285.11        282.15         2.77 o                         
   7   3   4          2.87          1.98         1.04 o                         
   8   3   4        185.13        188.78         5.77 o                         
   9   3   4          5.34          8.28         2.56 o                         
  -9   4   4          1.86         -2.02         2.17 o                         
  -8   4   4         26.28         22.42         2.69 o                         
  -7   4   4          8.29          6.97         1.67 o                         
  -6   4   4          2.25          0.55         1.32 o                         
  -5   4   4          0.58         -0.59         1.12 o                         
  -4   4   4       1539.27       1543.55        11.46 o                         
  -3   4   4          0.13         -1.53         1.02 o                         
  -2   4   4        624.22        604.17         4.52 o                         
  -1   4   4         13.67         10.21         0.81 o                         
   0   4   4         16.52          2.78         0.68 o                         
   1   4   4          1.63         -0.87         0.64 o                         
   2   4   4         14.11          5.89         0.73 o                         
   3   4   4         27.71         30.58         1.41 o                         
   4   4   4        390.99        398.43         3.84 o                         
   5   4   4          1.83          1.67         0.73 o                         
   6   4   4          1.35         -1.45         0.97 o                         
   7   4   4          0.02         -1.29         0.86 o                         
   8   4   4          2.52          2.01         3.99 o                         
   9   4   4          0.97          0.58         2.25 o                         
  -8   5   4         10.50         12.50         2.76 o                         
  -7   5   4         14.41         17.01         2.76 o                         
  -6   5   4          1.31         -0.49         1.53 o                         
  -5   5   4         34.48         29.81         1.84 o                         
  -4   5   4          0.19         -1.69         1.13 o                         
  -3   5   4        301.19        336.09         3.91 o                         
  -2   5   4        115.46        111.19         2.18 o                         
  -1   5   4        706.13        765.37         6.29 o                         
   0   5   4        814.85        843.30         7.06 o                         
   1   5   4          4.50          3.59         0.97 o                         
   2   5   4        405.67        413.41         5.48 o                         
   3   5   4       1426.76       1454.65        12.11 o                         
   4   5   4         82.69         76.42         1.81 o                         
   5   5   4        117.27        109.95         1.74 o                         
   6   5   4         23.77         28.32         1.53 o                         
   7   5   4          5.10          2.45         1.22 o                         
   8   5   4          7.98          8.65         3.04 o                         
   9   5   4          0.11         -0.75         3.18 o                         
  -8   6   4         14.17          8.54         2.85 o                         
  -7   6   4         74.34         75.03         5.00 o                         
  -6   6   4          7.50          2.44         2.01 o                         
  -5   6   4          1.83          2.88         1.61 o                         
  -4   6   4        193.87        211.06         4.24 o                         
  -3   6   4          8.88         12.05         1.39 o                         
  -2   6   4          0.03         -0.55         1.12 o                         
  -1   6   4          4.87          5.85         1.37 o                         
   0   6   4        161.21        148.12         3.64 o                         
   1   6   4         28.31         20.09         1.33 o                         
   2   6   4         99.22        100.71         2.54 o                         
   3   6   4        210.08        200.43         3.54 o                         
   4   6   4        424.93        378.92         6.11 o                         
   5   6   4        347.53        359.40         3.66 o                         
   6   6   4         33.77         19.02         2.06 o                         
   7   6   4          1.53          0.43         1.37 o                         
   8   6   4         33.94         40.25         3.87 o                         
  -7   7   4         19.72          8.51         3.38 o                         
  -6   7   4         23.27         20.07         2.69 o                         
  -5   7   4        112.21        107.48         4.20 o                         
  -4   7   4         14.92         15.27         1.96 o                         
  -3   7   4        107.85        106.56         3.31 o                         
  -2   7   4          1.11         -2.43         1.62 o                         
  -1   7   4        137.88        129.25         4.22 o                         
   0   7   4         25.70         26.74         1.92 o                         
   1   7   4         68.59         53.44         1.44 o                         
   2   7   4        281.48        312.58         4.68 o                         
   3   7   4        134.76        165.01         3.54 o                         
   4   7   4        153.97        142.97         3.61 o                         
   5   7   4        181.18        186.01         5.19 o                         
   6   7   4         22.76         17.81         2.66 o                         
   7   7   4         39.19         28.76         2.43 o                         
   8   7   4          1.67          0.23         3.93 o                         
  -6   8   4          1.64         -3.63         2.42 o                         
  -5   8   4          4.28          2.56         2.69 o                         
  -4   8   4          3.46         -2.62         1.75 o                         
  -3   8   4          0.08         -1.17         2.05 o                         
  -2   8   4         17.44         10.72         2.75 o                         
  -1   8   4         49.29         50.76         2.50 o                         
   0   8   4        107.28        103.94         2.90 o                         
   1   8   4         56.19         46.19         2.59 o                         
   2   8   4          0.70         -2.65         1.77 o                         
   3   8   4         63.99         78.85         3.33 o                         
   4   8   4         41.27         36.24         2.74 o                         
   5   8   4         26.00         27.97         3.08 o                         
   6   8   4          0.65         -2.97         2.36 o                         
   7   8   4          0.19         -3.21         2.20 o                         
  -5   9   4          2.61         10.48         4.63 o                         
  -4   9   4          0.64          3.06         3.05 o                         
  -3   9   4          1.66          0.10         2.33 o                         
  -2   9   4          3.44          4.00         2.25 o                         
  -1   9   4        109.48        124.51         5.59 o                         
   0   9   4         18.28         19.50         1.94 o                         
   1   9   4          8.57         11.71         2.10 o                         
   2   9   4         13.05         10.86         2.34 o                         
   3   9   4         26.63         36.36         2.98 o                         
   4   9   4          4.88          1.68         1.92 o                         
   5   9   4          1.56         -0.06         2.38 o                         
   6   9   4          0.15         -1.57         2.65 o                         
  -4  10   4          2.26         -2.71         2.73 o                         
  -3  10   4          6.92          5.33         2.94 o                         
  -2  10   4          0.12          3.60         4.11 o                         
  -1  10   4         25.51         29.61         3.78 o                         
   0  10   4         18.60         17.82         3.10 o                         
   1  10   4         42.44         35.19         2.74 o                         
   2  10   4          6.17          6.73         2.19 o                         
   3  10   4          0.06         -1.38         2.17 o                         
   4  10   4          3.29          1.22         3.13 o                         
   5  10   4         13.41         17.58         3.64 o                         
  -2  11   4          9.20          4.21         5.20 o                         
  -1  11   4         20.62         16.37         4.92 o                         
   0  11   4          2.36          3.96         3.43 o                         
   1  11   4          1.53         -0.48         2.70 o                         
   2  11   4          0.66         -3.60         2.40 o                         
  -2 -10   5         19.45         22.92         3.12 o                         
  -1 -10   5         87.63        107.70         5.20 o                         
   0 -10   5          9.99         19.45         3.39 o                         
   1 -10   5          3.70          9.84         3.00 o                         
   2 -10   5          0.02          5.56         2.77 o                         
  -4  -9   5          0.23          1.05         2.39 o                         
  -3  -9   5         39.68         45.75         3.61 o                         
  -2  -9   5        158.25        175.88         5.66 o                         
  -1  -9   5          0.32          0.90         2.30 o                         
   0  -9   5        234.43        255.14         7.70 o                         
   1  -9   5          3.89          2.00         2.71 o                         
   2  -9   5          4.39         -0.81         2.75 o                         
   3  -9   5         46.61         46.00         3.57 o                         
   4  -9   5         24.12         26.19         5.68 o                         
  -6  -8   5          3.76         11.89         2.34 o                         
  -5  -8   5        159.18        166.49         4.88 o                         
  -4  -8   5         39.65         42.39         2.56 o                         
  -3  -8   5         43.75         53.33         2.66 o                         
  -2  -8   5        274.38        284.15         6.53 o                         
  -1  -8   5         19.92         16.44         2.49 o                         
   0  -8   5        148.08        144.56         4.87 o                         
   1  -8   5         25.16         33.59         2.85 o                         
   2  -8   5        124.46        132.73         4.89 o                         
   3  -8   5          0.03          1.12         2.47 o                         
   4  -8   5         44.93         37.01         3.51 o                         
   5  -8   5          0.69         -0.76         3.83 o                         
  -7  -7   5         11.21         13.18         2.22 o                         
  -6  -7   5         20.03         24.99         2.42 o                         
  -5  -7   5         28.44         31.44         2.56 o                         
  -4  -7   5          9.98          8.03         1.78 o                         
  -3  -7   5         12.20         15.30         1.78 o                         
  -2  -7   5         41.89         47.44         2.40 o                         
  -1  -7   5         55.99         51.44         2.68 o                         
   0  -7   5        491.07        505.34         6.59 o                         
   1  -7   5          3.00          0.85         1.97 o                         
   2  -7   5        266.52        282.81         5.74 o                         
   3  -7   5          3.19          1.27         2.08 o                         
   4  -7   5         98.59        103.76         8.14 o                         
   5  -7   5         39.84         46.47         4.30 o                         
   6  -7   5          1.98          2.18         2.28 o                         
  -7  -6   5         18.23         20.77         2.20 o                         
  -6  -6   5         77.10         68.41         3.14 o                         
  -5  -6   5         81.57         88.73         3.12 o                         
  -4  -6   5        349.03        358.97         4.87 o                         
  -3  -6   5        211.04        216.92         3.54 o                         
  -2  -6   5          0.03          1.38         0.98 o                         
  -1  -6   5          6.58          6.56         1.36 o                         
   0  -6   5        281.53        277.50         4.49 o                         
   1  -6   5         28.54         19.58         1.77 o                         
   2  -6   5         87.87         84.06         3.49 o                         
   3  -6   5        127.77        130.30         3.86 o                         
   4  -6   5          6.87          3.67         2.00 o                         
   5  -6   5         81.88         94.92         6.71 o                         
   6  -6   5         11.32         10.64         2.83 o                         
   7  -6   5         40.14         41.06         4.13 o                         
  -8  -5   5          0.91         -0.68         2.62 o                         
  -7  -5   5          3.73          1.93         1.50 o                         
  -6  -5   5          4.88          5.26         1.48 o                         
  -5  -5   5        119.33        126.21         2.64 o                         
  -4  -5   5          4.00          3.82         1.47 o                         
  -3  -5   5        613.05        583.62         5.50 o                         
  -2  -5   5         19.36         19.82         1.33 o                         
  -1  -5   5          0.04         -1.06         0.85 o                         
   0  -5   5        580.82        560.69         6.17 o                         
   1  -5   5        882.07        932.02         8.55 o                         
   2  -5   5          1.07          6.43         1.56 o                         
   3  -5   5        130.97        112.50         3.10 o                         
   4  -5   5        219.73        200.82         5.03 o                         
   5  -5   5         80.53         85.77         3.91 o                         
   6  -5   5         43.40         40.60         3.01 o                         
   7  -5   5         92.03         95.97         6.06 o                         
   8  -5   5          0.03          0.74         3.55 o                         
  -8  -4   5          0.01          0.39         2.63 o                         
  -7  -4   5         20.69         18.38         1.66 o                         
  -6  -4   5         93.11         96.71         2.96 o                         
  -5  -4   5        545.58        568.48         5.05 o                         
  -4  -4   5          6.29          5.67         0.87 o                         
  -3  -4   5         72.99         79.40         2.13 o                         
  -2  -4   5        903.60        895.16         7.41 o                         
  -1  -4   5        366.41        391.64         4.11 o                         
   0  -4   5        289.15        240.44         3.27 o                         
   1  -4   5        177.94        179.89         3.42 o                         
   2  -4   5        316.25        315.02         4.44 o                         
   3  -4   5         57.33         58.09         2.54 o                         
   4  -4   5        344.30        337.77         5.24 o                         
   5  -4   5         25.20         29.51         1.70 o                         
   6  -4   5        135.09        136.83         3.66 o                         
   7  -4   5          2.44          1.58         2.21 o                         
   8  -4   5          0.49         -3.81         2.64 o                         
  -9  -3   5         72.36         75.53         5.09 o                         
  -8  -3   5         61.33         71.82         4.52 o                         
  -7  -3   5          9.38         14.98         1.10 o                         
  -6  -3   5        398.80        388.82         5.70 o                         
  -5  -3   5        133.31        122.05         1.91 o                         
  -4  -3   5         35.28         44.06         1.62 o                         
  -3  -3   5         81.19         93.42         1.43 o                         
  -2  -3   5        238.64        203.32         3.15 o                         
  -1  -3   5       1545.99       1738.66        10.55 o                         
   0  -3   5        718.56        645.42         5.43 o                         
   1  -3   5       2627.79       2823.07        15.67 o                         
   2  -3   5        147.22        127.72         3.56 o                         
   3  -3   5         21.02         25.86         1.66 o                         
   4  -3   5        260.73        262.77         3.54 o                         
   5  -3   5         37.48         34.21         1.73 o                         
   6  -3   5         59.76         54.85         2.23 o                         
   7  -3   5         16.97         13.37         1.78 o                         
   8  -3   5         93.40        102.62         5.49 o                         
   9  -3   5         67.64         78.42         5.60 o                         
  -9  -2   5         46.13         43.36         3.61 o                         
  -8  -2   5         93.85        103.34         4.92 o                         
  -7  -2   5        317.02        304.20         3.83 o                         
  -6  -2   5        867.15        844.44         5.67 o                         
  -5  -2   5         34.25         29.98         1.17 o                         
  -4  -2   5        551.90        576.09         4.32 o                         
  -3  -2   5        144.70        180.02         1.95 o                         
  -2  -2   5        270.83        253.50         2.65 o                         
  -1  -2   5        279.20        283.37         2.78 o                         
   0  -2   5        688.65        663.54         4.65 o                         
   1  -2   5        622.80        700.01         5.11 o                         
   2  -2   5       1693.90       1831.98        12.48 o                         
   3  -2   5       1859.36       2003.89        13.65 o                         
   4  -2   5       1267.67       1247.73         8.53 o                         
   5  -2   5         28.53         30.72         1.44 o                         
   6  -2   5          0.05          0.47         1.04 o                         
   7  -2   5        204.62        192.94         3.49 o                         
   8  -2   5         89.09         91.83         8.77 o                         
   9  -2   5        118.68        136.01         5.18 o                         
  -9  -1   5          7.00          7.84         2.58 o                         
  -8  -1   5          0.83          5.92         2.25 o                         
  -7  -1   5         49.98         46.87         1.46 o                         
  -6  -1   5          7.25          4.03         0.81 o                         
  -5  -1   5          2.15          1.94         0.59 o                         
  -4  -1   5          0.38          2.27         0.67 o                         
  -3  -1   5        101.49         93.20         1.37 o                         
  -2  -1   5       4548.14       4727.46        22.30 o                         
  -1  -1   5        168.92        144.31         1.42 o                         
   0  -1   5       1076.33       1235.72         6.46 o                         
   1  -1   5        300.30        354.58         2.78 o                         
   2  -1   5        295.69        288.40         2.69 o                         
   3  -1   5        496.82        529.60         4.28 o                         
   4  -1   5        530.35        511.52         4.31 o                         
   5  -1   5        156.87        144.94         2.20 o                         
   6  -1   5         76.63         87.92         2.46 o                         
   7  -1   5        170.89        186.03         3.28 o                         
   8  -1   5        494.65        504.48         8.44 o                         
   9  -1   5         88.44        109.80         4.28 o                         
  -9   0   5         91.35         90.94         4.26 o                         
  -8   0   5        147.71        120.79         3.73 o                         
  -7   0   5        281.81        284.31         3.46 o                         
  -6   0   5        132.77        129.09         2.33 o                         
  -5   0   5        121.65        112.15         1.73 o                         
  -4   0   5         16.18         22.53         0.88 o                         
  -3   0   5       3972.24       4134.56        27.47 o                         
  -2   0   5        402.18        420.65         2.73 o                         
  -1   0   5          2.65          9.20         0.47 o                         
   0   0   5        352.69        408.71         2.66 o                         
   1   0   5       5353.77       5422.05        24.66 o                         
   2   0   5        191.58        217.66         2.05 o                         
   3   0   5        108.32        110.97         1.64 o                         
   4   0   5          3.93          2.89         0.71 o                         
   5   0   5          0.29         -0.98         0.65 o                         
   6   0   5         58.76         59.79         1.32 o                         
   7   0   5          5.39          6.39         1.45 o                         
   8   0   5         31.40         28.27         2.01 o                         
   9   0   5          4.48          3.18         1.32 o                         
  -9   1   5         87.16         94.80         8.96 o                         
  -8   1   5         11.39         12.60         1.52 o                         
  -7   1   5          3.33          4.28         1.14 o                         
  -6   1   5         21.79         29.33         1.39 o                         
  -5   1   5       1134.99       1151.20         8.12 o                         
  -4   1   5        157.04        150.78         1.99 o                         
  -3   1   5        940.29        878.72         5.14 o                         
  -2   1   5        306.52        275.34         2.46 o                         
  -1   1   5        656.81        576.47         3.44 o                         
   0   1   5        781.60        885.19         4.96 o                         
   1   1   5       2339.58       2304.79        11.11 o                         
   2   1   5         63.46         77.02         1.26 o                         
   3   1   5         17.04         11.15         0.68 o                         
   4   1   5         96.17         84.15         1.48 o                         
   5   1   5        182.19        173.34         2.29 o                         
   6   1   5        469.71        492.38         5.60 o                         
   7   1   5        103.17        105.44         2.69 o                         
   8   1   5        291.08        282.48         6.37 o                         
   9   1   5         14.51         11.54         3.32 o                         
  -9   2   5        289.76        295.38        11.74 o                         
  -8   2   5          6.45          1.59         1.91 o                         
  -7   2   5         62.79         60.05         3.51 o                         
  -6   2   5        121.39        121.73         2.38 o                         
  -5   2   5        235.57        222.04         3.16 o                         
  -4   2   5        410.63        434.73         3.72 o                         
  -3   2   5        142.87        155.02         2.14 o                         
  -2   2   5        256.11        213.03         2.23 o                         
  -1   2   5         42.09         37.88         1.00 o                         
   0   2   5       4288.81       4543.81        21.71 o                         
   1   2   5       1321.22       1210.99         6.66 o                         
   2   2   5       1104.61       1132.49         6.71 o                         
   3   2   5         24.60         40.85         1.04 o                         
   4   2   5         48.89         63.94         1.33 o                         
   5   2   5        322.46        313.47         2.74 o                         
   6   2   5          1.26          3.51         0.85 o                         
   7   2   5        182.68        188.12         3.80 o                         
   8   2   5         11.75         13.85         2.57 o                         
   9   2   5          1.24          2.45         2.28 o                         
  -9   3   5         15.24         13.20         2.67 o                         
  -8   3   5          3.02          1.68         2.11 o                         
  -7   3   5         15.46         13.14         1.72 o                         
  -6   3   5         24.53         19.87         1.25 o                         
  -5   3   5        449.94        422.08         4.18 o                         
  -4   3   5          0.35         -0.59         0.70 o                         
  -3   3   5        262.56        269.44         2.96 o                         
  -2   3   5        357.80        410.03         3.35 o                         
  -1   3   5       1323.30       1224.53         7.80 o                         
   0   3   5        241.29        250.45         2.53 o                         
   1   3   5        149.00        158.94         1.93 o                         
   2   3   5        266.87        311.17         2.71 o                         
   3   3   5       1943.97       1953.90         9.70 o                         
   4   3   5        244.11        255.70         2.46 o                         
   5   3   5         45.40         45.84         1.52 o                         
   6   3   5        315.55        288.65         3.14 o                         
   7   3   5        128.61        130.83         2.32 o                         
   8   3   5          5.09          6.33         2.34 o                         
   9   3   5         47.24         42.51         3.88 o                         
  -9   4   5          1.18          0.76         2.41 o                         
  -8   4   5          0.72         -0.83         2.41 o                         
  -7   4   5         15.16         11.82         1.95 o                         
  -6   4   5         52.69         54.30         2.73 o                         
  -5   4   5         25.28         31.41         2.75 o                         
  -4   4   5         79.89         81.58         2.11 o                         
  -3   4   5         94.55        102.93         2.46 o                         
  -2   4   5       1221.75       1154.35         7.33 o                         
  -1   4   5        443.01        452.83         3.67 o                         
   0   4   5         95.84         97.64         1.73 o                         
   1   4   5        498.74        487.01         4.13 o                         
   2   4   5          0.42          2.04         0.92 o                         
   3   4   5        176.16        190.04         2.37 o                         
   4   4   5        158.22        152.51         2.23 o                         
   5   4   5          6.15          7.05         0.83 o                         
   6   4   5          1.07         -0.73         0.75 o                         
   7   4   5          7.37          9.26         1.09 o                         
   8   4   5          0.16         -0.55         2.16 o                         
   9   4   5          5.12          8.31         3.42 o                         
  -8   5   5         13.87          9.81         2.82 o                         
  -7   5   5          1.50         -1.37         1.74 o                         
  -6   5   5          9.42          9.34         2.05 o                         
  -5   5   5         21.20         20.08         1.65 o                         
  -4   5   5         79.80         72.07         2.88 o                         
  -3   5   5         27.19         26.16         1.39 o                         
  -2   5   5        443.68        395.20         4.23 o                         
  -1   5   5         33.04         26.80         1.44 o                         
   0   5   5       1299.03       1322.56        10.31 o                         
   1   5   5          8.74          6.96         1.17 o                         
   2   5   5        656.83        681.98         6.09 o                         
   3   5   5          1.05          3.40         1.08 o                         
   4   5   5          0.41         -1.18         0.87 o                         
   5   5   5          6.08          3.86         0.93 o                         
   6   5   5         40.40         38.10         2.03 o                         
   7   5   5          0.55         -3.09         2.10 o                         
   8   5   5          2.64          1.26         1.73 o                         
  -8   6   5          0.12         -3.86         2.58 o                         
  -7   6   5         14.79          5.55         2.74 o                         
  -6   6   5          8.99          8.27         2.14 o                         
  -5   6   5          0.10          0.51         1.81 o                         
  -4   6   5         12.97         17.58         1.72 o                         
  -3   6   5         13.53         16.65         1.47 o                         
  -2   6   5        653.87        674.69         6.51 o                         
  -1   6   5          0.26         -1.03         1.16 o                         
   0   6   5         34.89         34.13         1.95 o                         
   1   6   5        713.57        732.72         7.07 o                         
   2   6   5         71.81         52.88         2.31 o                         
   3   6   5        352.51        351.19         4.71 o                         
   4   6   5          2.86          2.62         1.14 o                         
   5   6   5        155.97        147.78         3.27 o                         
   6   6   5          3.95         -2.00         1.60 o                         
   7   6   5         20.82         17.87         1.98 o                         
   8   6   5          0.02          2.77         1.62 o                         
  -7   7   5         35.89         33.73         3.98 o                         
  -6   7   5         40.11         37.06         4.00 o                         
  -5   7   5         17.44         17.15         2.27 o                         
  -4   7   5          3.01         -1.87         1.57 o                         
  -3   7   5         37.67         39.25         2.21 o                         
  -2   7   5         90.33         82.09         2.91 o                         
  -1   7   5         41.93         33.45         2.54 o                         
   0   7   5         19.76         17.36         1.93 o                         
   1   7   5         28.07         20.94         1.67 o                         
   2   7   5         82.12         61.84         3.96 o                         
   3   7   5         95.57         99.52         3.15 o                         
   4   7   5          0.11          1.83         1.55 o                         
   5   7   5          0.20         -1.21         1.31 o                         
   6   7   5          7.71         11.17         2.24 o                         
   7   7   5          1.39         -1.73         1.83 o                         
  -6   8   5          0.07         -0.16         2.74 o                         
  -5   8   5         83.11         73.75         4.66 o                         
  -4   8   5         24.67         18.66         2.14 o                         
  -3   8   5          1.09         -2.50         1.94 o                         
  -2   8   5          3.65         -3.50         2.33 o                         
  -1   8   5         33.55         27.35         2.68 o                         
   0   8   5         60.31         61.10         2.61 o                         
   1   8   5          1.49         -0.11         1.95 o                         
   2   8   5          0.08         -2.04         1.79 o                         
   3   8   5         88.57         71.09         3.91 o                         
   4   8   5         14.45         12.68         2.31 o                         
   5   8   5         11.66         18.95         2.58 o                         
   6   8   5         11.53          9.42         2.47 o                         
   7   8   5          4.73          5.05         2.28 o                         
  -5   9   5          0.01         -4.82         3.23 o                         
  -4   9   5          8.87          2.42         2.68 o                         
  -3   9   5         18.38         17.22         2.96 o                         
  -2   9   5          7.66          8.71         2.89 o                         
  -1   9   5         55.70         51.35         3.24 o                         
   0   9   5         14.80         10.33         2.03 o                         
   1   9   5        117.21        124.27         4.17 o                         
   2   9   5         29.51         24.26         2.73 o                         
   3   9   5          2.10          6.95         2.33 o                         
   4   9   5         26.95         20.12         2.54 o                         
   5   9   5          3.60          1.01         2.55 o                         
   6   9   5          0.00         -3.44         2.29 o                         
  -4  10   5          0.26         -1.04         5.22 o                         
  -3  10   5         19.49         15.46         3.16 o                         
  -2  10   5         91.28        118.08         8.48 o                         
  -1  10   5          1.00         -4.87         3.64 o                         
   0  10   5         28.21         30.70         2.76 o                         
   1  10   5         12.20         10.88         2.31 o                         
   2  10   5         18.71         23.72         2.87 o                         
   3  10   5         26.36         20.24         2.91 o                         
   4  10   5          6.22          2.96         2.88 o                         
  -2  11   5          0.00          0.91         5.99 o                         
  -1  11   5         15.62         21.07         4.89 o                         
   0  11   5          0.13         -4.26         3.12 o                         
   1  11   5          3.36          6.94         2.99 o                         
   2  11   5          0.06         -2.05         2.27 o                         
  -1 -10   6         88.40        111.94         6.87 o                         
   0 -10   6         12.15         20.58         3.49 o                         
   1 -10   6         40.00         33.03         3.85 o                         
  -4  -9   6          5.96         12.27         3.68 o                         
  -3  -9   6          6.16          8.04         2.86 o                         
  -2  -9   6          0.11          5.04         2.72 o                         
  -1  -9   6         28.94         41.04         4.13 o                         
   0  -9   6        222.28        244.90        11.06 o                         
   1  -9   6         98.75         98.54         9.26 o                         
   2  -9   6         82.99         84.24         4.43 o                         
   3  -9   6          3.90          3.70         4.16 o                         
   4  -9   6          4.62          8.11         4.28 o                         
  -5  -8   6          1.90          2.07         1.85 o                         
  -4  -8   6         41.50         41.45         2.95 o                         
  -3  -8   6         33.60         27.72         2.63 o                         
  -2  -8   6         32.05         33.42         3.03 o                         
  -1  -8   6          3.83          5.14         2.12 o                         
   0  -8   6          1.40          0.49         2.20 o                         
   1  -8   6        157.66        161.63         5.24 o                         
   2  -8   6          2.69          0.14         2.30 o                         
   3  -8   6        109.17        133.14         7.19 o                         
   4  -8   6         75.61         66.96         4.61 o                         
   5  -8   6         22.09         14.80         3.40 o                         
  -6  -7   6        101.08        111.27         4.11 o                         
  -5  -7   6          1.36          1.35         1.92 o                         
  -4  -7   6         22.33         20.29         2.06 o                         
  -3  -7   6         67.29         73.48         3.25 o                         
  -2  -7   6        169.36        156.47         4.78 o                         
  -1  -7   6         80.39         72.73         3.08 o                         
   0  -7   6          1.33          0.14         1.56 o                         
   1  -7   6          0.07         -3.02         2.01 o                         
   2  -7   6         41.06         38.03         3.13 o                         
   3  -7   6         43.20         39.95         2.91 o                         
   4  -7   6          2.31         -1.52         2.17 o                         
   5  -7   6          3.40          4.23         2.83 o                         
   6  -7   6          0.29         -2.25         2.30 o                         
  -7  -6   6         27.55         33.31         2.65 o                         
  -6  -6   6         75.38         75.18         3.42 o                         
  -5  -6   6        170.29        171.42         4.39 o                         
  -4  -6   6        338.32        341.91         4.66 o                         
  -3  -6   6        992.49        971.53         9.67 o                         
  -2  -6   6         24.63         23.09         1.66 o                         
  -1  -6   6        293.96        297.82         4.61 o                         
   0  -6   6          9.91         12.63         2.03 o                         
   1  -6   6         41.84         29.18         2.08 o                         
   2  -6   6         11.98          7.69         1.85 o                         
   3  -6   6        101.80         97.67         3.33 o                         
   4  -6   6        424.52        391.60         8.05 o                         
   5  -6   6         65.06         66.23         3.80 o                         
   6  -6   6         55.50         47.95         4.59 o                         
   7  -6   6         28.02         31.10         3.85 o                         
  -8  -5   6         37.45         43.33         2.79 o                         
  -7  -5   6         15.70          8.48         1.87 o                         
  -6  -5   6          8.05          9.57         2.65 o                         
  -5  -5   6        155.57        156.09         3.77 o                         
  -4  -5   6          2.93          4.42         1.34 o                         
  -3  -5   6        322.16        334.82         4.89 o                         
  -2  -5   6        353.92        349.44         5.04 o                         
  -1  -5   6        531.31        517.23         5.89 o                         
   0  -5   6        576.62        584.89         6.49 o                         
   1  -5   6        140.59        154.53         3.80 o                         
   2  -5   6        323.63        329.32         7.07 o                         
   3  -5   6        150.77        152.54         2.78 o                         
   4  -5   6          0.09          0.31         2.04 o                         
   5  -5   6        233.43        245.42         8.59 o                         
   6  -5   6         64.11         66.10         3.54 o                         
   7  -5   6         38.19         36.82         3.59 o                         
  -8  -4   6          3.73          4.18         1.51 o                         
  -7  -4   6         74.35         65.53         2.69 o                         
  -6  -4   6          3.22          5.50         1.36 o                         
  -5  -4   6       1651.31       1601.29        10.64 o                         
  -4  -4   6         20.70         19.63         1.41 o                         
  -3  -4   6          2.26          2.67         1.25 o                         
  -2  -4   6          4.33          3.66         1.15 o                         
  -1  -4   6          3.79         -1.08         0.72 o                         
   0  -4   6        384.53        358.27         5.21 o                         
   1  -4   6         42.23         44.20         2.18 o                         
   2  -4   6        173.33        171.67         3.28 o                         
   3  -4   6        439.21        429.50         6.68 o                         
   4  -4   6          4.58          3.67         1.24 o                         
   5  -4   6          2.75          0.63         1.19 o                         
   6  -4   6          1.99          0.99         1.91 o                         
   7  -4   6         10.46         10.10         3.78 o                         
   8  -4   6          0.02         -2.75         3.95 o                         
  -8  -3   6          3.43          3.34         1.49 o                         
  -7  -3   6         92.37         86.69         2.95 o                         
  -6  -3   6          2.69          4.74         0.87 o                         
  -5  -3   6        398.52        410.72         3.65 o                         
  -4  -3   6        153.93        148.56         2.20 o                         
  -3  -3   6        228.59        226.77         3.13 o                         
  -2  -3   6         62.35         78.79         2.03 o                         
  -1  -3   6       1192.51       1259.12         8.35 o                         
   0  -3   6         90.19         60.31         1.72 o                         
   1  -3   6        389.57        396.48         4.68 o                         
   2  -3   6       1389.40       1336.34        14.02 o                         
   3  -3   6        293.93        304.54         4.66 o                         
   4  -3   6        347.04        333.51         4.27 o                         
   5  -3   6        288.04        305.06         4.22 o                         
   6  -3   6         10.54         14.17         1.60 o                         
   7  -3   6        162.24        166.74         4.11 o                         
   8  -3   6          4.04          7.79         3.59 o                         
  -9  -2   6         33.57         32.72         4.33 o                         
  -8  -2   6          0.03          2.36         2.31 o                         
  -7  -2   6         21.79         17.85         1.51 o                         
  -6  -2   6       1611.69       1574.56        10.18 o                         
  -5  -2   6          0.72          1.87         0.71 o                         
  -4  -2   6        886.55        911.19         6.51 o                         
  -3  -2   6        448.08        520.21         3.91 o                         
  -2  -2   6          3.05          5.05         0.69 o                         
  -1  -2   6        223.50        247.62         2.33 o                         
   0  -2   6         27.37         15.53         0.85 o                         
   1  -2   6         55.83         52.29         1.47 o                         
   2  -2   6         10.27          9.35         0.92 o                         
   3  -2   6        570.50        660.55         7.35 o                         
   4  -2   6        537.46        571.22         5.46 o                         
   5  -2   6         11.79         10.79         1.32 o                         
   6  -2   6       1935.47       1930.89        14.12 o                         
   7  -2   6         70.11         63.93         2.84 o                         
   8  -2   6         22.28         31.64         3.00 o                         
   9  -2   6          4.75          7.84         4.70 o                         
  -9  -1   6         41.06         43.85         6.10 o                         
  -8  -1   6         14.46         11.45         1.88 o                         
  -7  -1   6        170.15        157.24         2.72 o                         
  -6  -1   6        259.34        264.51         3.62 o                         
  -5  -1   6         94.29        104.62         1.85 o                         
  -4  -1   6        317.24        291.19         3.84 o                         
  -3  -1   6       1637.55       1706.45         8.83 o                         
  -2  -1   6       3034.81       3204.10        15.64 o                         
  -1  -1   6       1301.84       1509.03         7.67 o                         
   0  -1   6       1457.56       1435.73         7.90 o                         
   1  -1   6       1226.39       1388.65         7.53 o                         
   2  -1   6        621.87        677.94         4.74 o                         
   3  -1   6        217.79        193.34         2.69 o                         
   4  -1   6          1.64          0.78         0.75 o                         
   5  -1   6         72.17         77.83         1.72 o                         
   6  -1   6        915.53        928.19         6.49 o                         
   7  -1   6         38.46         38.68         2.11 o                         
   8  -1   6          9.89         15.83         2.47 o                         
   9  -1   6         64.04         78.56         4.42 o                         
  -9   0   6         21.35         32.83         4.83 o                         
  -8   0   6        246.60        231.88         4.02 o                         
  -7   0   6         36.73         29.65         1.56 o                         
  -6   0   6         39.44         40.59         1.63 o                         
  -5   0   6        128.92        138.26         2.32 o                         
  -4   0   6       1135.11       1155.66         7.27 o                         
  -3   0   6       1010.68       1137.05         6.29 o                         
  -2   0   6        253.65        286.37         2.25 o                         
  -1   0   6         10.53         19.19         0.72 o                         
   0   0   6       1195.38       1185.09         6.16 o                         
   1   0   6          5.03          0.64         0.46 o                         
   2   0   6       2047.23       2218.85        12.12 o                         
   3   0   6         40.75         20.26         1.07 o                         
   4   0   6        125.11        136.43         2.18 o                         
   5   0   6        119.80        107.83         1.95 o                         
   6   0   6         27.50         25.35         1.25 o                         
   7   0   6        193.78        194.32         8.62 o                         
   8   0   6         14.49         18.73         3.21 o                         
   9   0   6         15.43         18.99         2.57 o                         
  -9   1   6          0.99          1.93         1.69 o                         
  -8   1   6        314.09        299.84         5.10 o                         
  -7   1   6         64.92         62.15         2.52 o                         
  -6   1   6         11.96          8.46         1.06 o                         
  -5   1   6          1.95          5.63         0.81 o                         
  -4   1   6       1384.83       1414.53        11.03 o                         
  -3   1   6        909.16        826.77         5.30 o                         
  -2   1   6        305.40        344.23         2.58 o                         
  -1   1   6       1136.13       1210.84         6.32 o                         
   0   1   6       1287.74       1213.37         6.58 o                         
   1   1   6         25.25         16.93         0.77 o                         
   2   1   6        135.49        133.54         1.60 o                         
   3   1   6        621.29        632.15         4.27 o                         
   4   1   6         90.99         76.86         1.61 o                         
   5   1   6         14.94         17.34         1.09 o                         
   6   1   6         21.87         25.56         1.08 o                         
   7   1   6        240.60        248.84         5.45 o                         
   8   1   6        115.45        141.68         4.13 o                         
   9   1   6          5.20          6.38         2.94 o                         
  -9   2   6         75.13         94.93         7.00 o                         
  -8   2   6         11.28         11.55         2.05 o                         
  -7   2   6          1.40          2.70         1.03 o                         
  -6   2   6          7.91         12.68         0.94 o                         
  -5   2   6        148.76        143.87         1.95 o                         
  -4   2   6          6.07         10.16         1.15 o                         
  -3   2   6       4161.45       4284.62        32.08 o                         
  -2   2   6        494.36        497.72         4.31 o                         
  -1   2   6       1676.85       1657.73         9.10 o                         
   0   2   6         55.95         42.71         1.04 o                         
   1   2   6       2844.56       2881.29        13.49 o                         
   2   2   6          0.72         -0.78         0.52 o                         
   3   2   6       1679.78       1624.03         9.66 o                         
   4   2   6        105.36        101.00         2.24 o                         
   5   2   6          8.26         10.70         1.03 o                         
   6   2   6         13.05         12.96         1.13 o                         
   7   2   6        564.14        565.76         7.98 o                         
   8   2   6          2.03          4.41         1.52 o                         
   9   2   6         26.06         32.21         4.59 o                         
  -9   3   6         15.30         11.67         2.57 o                         
  -8   3   6         19.65         16.69         2.79 o                         
  -7   3   6         83.80         87.47         3.10 o                         
  -6   3   6          6.35          3.80         0.94 o                         
  -5   3   6        717.90        672.31         5.74 o                         
  -4   3   6          2.93          1.05         1.02 o                         
  -3   3   6       1762.40       1718.43        12.34 o                         
  -2   3   6          1.99          1.78         0.67 o                         
  -1   3   6         24.89         32.81         1.20 o                         
   0   3   6        116.34        124.37         1.95 o                         
   1   3   6        138.18        114.82         1.70 o                         
   2   3   6         13.17         16.47         0.97 o                         
   3   3   6         71.51         56.71         1.38 o                         
   4   3   6         63.73         62.96         1.41 o                         
   5   3   6         89.88         87.91         1.77 o                         
   6   3   6        377.94        389.75         4.34 o                         
   7   3   6        134.09        147.75         2.91 o                         
   8   3   6         30.26         30.38         2.15 o                         
   9   3   6         51.54         48.07         6.21 o                         
  -8   4   6         32.52         31.53         3.34 o                         
  -7   4   6        262.00        254.73         5.10 o                         
  -6   4   6         13.28         14.49         1.56 o                         
  -5   4   6         22.95         27.73         1.45 o                         
  -4   4   6         25.41         27.15         1.29 o                         
  -3   4   6        562.95        578.70         5.61 o                         
  -2   4   6        223.20        210.78         2.82 o                         
  -1   4   6       2113.53       2164.63        13.57 o                         
   0   4   6          1.76          2.06         0.71 o                         
   1   4   6        592.63        631.90         5.89 o                         
   2   4   6        337.70        320.97         3.48 o                         
   3   4   6         97.89         82.57         1.81 o                         
   4   4   6        135.50        136.04         2.27 o                         
   5   4   6          2.08          0.15         0.80 o                         
   6   4   6         24.29         17.73         1.41 o                         
   7   4   6         12.48         10.06         1.55 o                         
   8   4   6         10.75         14.75         2.12 o                         
   9   4   6          0.19          5.48         3.58 o                         
  -8   5   6          0.57         -2.95         2.41 o                         
  -7   5   6          1.25         -0.27         1.79 o                         
  -6   5   6          0.25         -2.27         1.51 o                         
  -5   5   6         50.56         44.93         2.05 o                         
  -4   5   6          0.46          0.01         0.99 o                         
  -3   5   6         34.07         46.29         1.75 o                         
  -2   5   6        282.28        284.68         3.93 o                         
  -1   5   6         92.47         94.78         2.27 o                         
   0   5   6        414.49        425.44         5.12 o                         
   1   5   6        294.23        283.35         3.92 o                         
   2   5   6        334.84        346.92         4.55 o                         
   3   5   6        797.51        768.86         7.26 o                         
   4   5   6          9.71          3.84         1.07 o                         
   5   5   6        352.24        339.95         3.63 o                         
   6   5   6         28.60         28.23         2.02 o                         
   7   5   6         10.11         10.76         1.80 o                         
   8   5   6         33.53         27.63         2.57 o                         
  -7   6   6          4.97          2.42         2.27 o                         
  -6   6   6         60.47         52.44         3.44 o                         
  -5   6   6          1.42         -0.66         1.72 o                         
  -4   6   6        554.30        575.65         8.50 o                         
  -3   6   6         34.65         40.07         1.89 o                         
  -2   6   6        182.37        198.46         3.15 o                         
  -1   6   6          2.51          2.22         1.31 o                         
   0   6   6        150.44        178.33         3.83 o                         
   1   6   6         31.83         32.75         1.92 o                         
   2   6   6        644.68        717.19         6.69 o                         
   3   6   6          3.46          2.08         1.31 o                         
   4   6   6        281.14        303.18         3.75 o                         
   5   6   6          0.00         -1.55         1.03 o                         
   6   6   6         24.97         28.33         2.89 o                         
   7   6   6          0.48          0.11         1.63 o                         
   8   6   6          2.17          1.29         2.07 o                         
  -7   7   6          6.71          1.47         2.92 o                         
  -6   7   6          7.67          2.06         2.28 o                         
  -5   7   6        124.97        128.73         4.54 o                         
  -4   7   6         11.99         14.69         1.81 o                         
  -3   7   6        209.24        217.04         3.78 o                         
  -2   7   6          2.00          5.87         1.35 o                         
  -1   7   6         93.13         90.56         4.81 o                         
   0   7   6        352.08        369.91         5.98 o                         
   1   7   6         78.89         93.34         3.34 o                         
   2   7   6         43.40         50.05         2.21 o                         
   3   7   6        262.45        260.14         4.45 o                         
   4   7   6         72.74         95.67         2.68 o                         
   5   7   6         21.70         16.02         1.59 o                         
   6   7   6          0.89         -1.19         1.84 o                         
   7   7   6         15.45         15.73         2.53 o                         
  -6   8   6         50.32         50.03         3.84 o                         
  -5   8   6         65.29         65.30         3.77 o                         
  -4   8   6         16.20         17.90         2.19 o                         
  -3   8   6          0.73         -3.02         2.01 o                         
  -2   8   6          6.72          2.45         2.60 o                         
  -1   8   6         40.25         33.36         2.74 o                         
   0   8   6         87.00         99.23         6.59 o                         
   1   8   6        147.67        147.11         6.80 o                         
   2   8   6        149.41        147.04         4.21 o                         
   3   8   6          0.66          1.77         1.91 o                         
   4   8   6         55.75         34.17         2.68 o                         
   5   8   6         19.10         11.60         2.67 o                         
   6   8   6          3.96          4.26         2.10 o                         
   7   8   6         33.38         46.86         3.26 o                         
  -5   9   6          3.99         -1.87         3.54 o                         
  -4   9   6          0.48         -3.31         2.20 o                         
  -3   9   6         23.14         19.90         3.01 o                         
  -2   9   6          0.21         -3.39         2.26 o                         
  -1   9   6          7.14          8.21         2.07 o                         
   0   9   6         19.20         21.54         2.88 o                         
   1   9   6         14.30          8.81         2.12 o                         
   2   9   6         73.64         64.55         3.57 o                         
   3   9   6          2.53          3.06         2.17 o                         
   4   9   6          5.02          7.52         2.33 o                         
   5   9   6         23.16         18.22         3.25 o                         
   6   9   6          1.95          0.41         2.67 o                         
  -4  10   6          0.86         -4.72         3.33 o                         
  -3  10   6          7.11          5.40         4.84 o                         
  -2  10   6         18.80         14.85         4.63 o                         
  -1  10   6          0.28         -4.35         2.90 o                         
   0  10   6          5.14          4.59         1.99 o                         
   1  10   6         16.28         28.79         2.74 o                         
   2  10   6          1.83          0.70         2.20 o                         
   3  10   6          0.09         -2.53         2.14 o                         
   4  10   6          0.92          1.46         2.95 o                         
  -1  11   6         33.46         28.47         5.63 o                         
   0  11   6         12.89          3.91         4.45 o                         
   1  11   6         15.69         26.85         2.84 o                         
   2  11   6          8.25          5.57         2.56 o                         
  -3  -9   7         21.85         23.70         2.58 o                         
  -2  -9   7         44.77         47.01         3.89 o                         
  -1  -9   7          2.33          1.22         2.53 o                         
   0  -9   7         26.11         34.61         4.39 o                         
   1  -9   7         65.53         83.26         4.66 o                         
   2  -9   7        184.03        205.69        12.08 o                         
   3  -9   7          9.54          5.34         3.36 o                         
  -5  -8   7          0.06          0.04         2.33 o                         
  -4  -8   7          6.41          6.14         2.57 o                         
  -3  -8   7          6.93          9.25         2.04 o                         
  -2  -8   7        250.82        256.82         6.20 o                         
  -1  -8   7         34.25         35.52         3.16 o                         
   0  -8   7          8.75          9.91         2.39 o                         
   1  -8   7         51.14         54.40         3.66 o                         
   2  -8   7         34.94         36.82         3.19 o                         
   3  -8   7         19.90         16.25         3.21 o                         
   4  -8   7          0.01         -1.33         2.59 o                         
   5  -8   7         13.61          7.97         4.28 o                         
  -6  -7   7         21.12         20.16         2.55 o                         
  -5  -7   7          5.89         12.40         2.58 o                         
  -4  -7   7          3.61          4.25         1.96 o                         
  -3  -7   7          1.44         -2.39         2.20 o                         
  -2  -7   7         99.56        103.73         4.82 o                         
  -1  -7   7         80.53         76.58         3.54 o                         
   0  -7   7          0.98          1.18         1.86 o                         
   1  -7   7         28.23         27.69         2.88 o                         
   2  -7   7         52.63         41.98         3.15 o                         
   3  -7   7         69.77         55.79         3.81 o                         
   4  -7   7         13.32          8.79         3.25 o                         
   5  -7   7         53.89         65.74         4.28 o                         
   6  -7   7          0.82          2.17         2.86 o                         
  -7  -6   7         58.19         62.91         3.37 o                         
  -6  -6   7          1.41          2.52         2.02 o                         
  -5  -6   7        368.81        384.67         7.13 o                         
  -4  -6   7          8.57          8.52         1.94 o                         
  -3  -6   7          0.40          0.03         2.04 o                         
  -2  -6   7        593.30        587.36         8.68 o                         
  -1  -6   7          0.18         -0.98         1.33 o                         
   0  -6   7        202.28        191.33         4.18 o                         
   1  -6   7          3.67          1.20         1.53 o                         
   2  -6   7        408.74        410.69         6.80 o                         
   3  -6   7         53.80         48.77         2.26 o                         
   4  -6   7         41.77         44.70         3.69 o                         
   5  -6   7          2.58         -3.60         2.40 o                         
   6  -6   7         25.70         17.13         3.32 o                         
   7  -6   7          4.00          3.41         5.49 o                         
  -7  -5   7         19.97         26.43         2.38 o                         
  -6  -5   7         53.36         50.59         2.83 o                         
  -5  -5   7         40.20         32.71         2.12 o                         
  -4  -5   7         19.07         17.88         1.84 o                         
  -3  -5   7         80.68         81.99         3.04 o                         
  -2  -5   7         56.05         57.25         2.95 o                         
  -1  -5   7         66.67         58.83         2.19 o                         
   0  -5   7        202.11        190.81         3.76 o                         
   1  -5   7          4.36          4.60         1.94 o                         
   2  -5   7       1677.43       1637.38        17.81 o                         
   3  -5   7         50.15         54.12         1.64 o                         
   4  -5   7         31.84         29.08         2.96 o                         
   5  -5   7        319.15        329.48         6.83 o                         
   6  -5   7         16.60         11.35         2.65 o                         
   7  -5   7         63.28         73.00         4.70 o                         
  -8  -4   7         74.75         84.41         4.35 o                         
  -7  -4   7         25.11         28.49         2.14 o                         
  -6  -4   7         11.19          8.28         1.84 o                         
  -5  -4   7        235.03        247.13         4.10 o                         
  -4  -4   7        135.24        129.96         3.24 o                         
  -3  -4   7          8.86          9.71         1.63 o                         
  -2  -4   7         50.17         46.48         2.45 o                         
  -1  -4   7       1200.93       1183.37        10.14 o                         
   0  -4   7        215.58        198.74         4.25 o                         
   1  -4   7          8.32         13.48         1.50 o                         
   2  -4   7         46.30         43.56         2.17 o                         
   3  -4   7         34.61         24.27         2.41 o                         
   4  -4   7          3.20          3.69         1.34 o                         
   5  -4   7        376.42        355.53         5.28 o                         
   6  -4   7        103.43         97.61         5.25 o                         
   7  -4   7         39.89         41.38         3.61 o                         
   8  -4   7          4.13          0.50         3.49 o                         
  -8  -3   7          8.47          5.62         1.52 o                         
  -7  -3   7          3.40          2.63         1.20 o                         
  -6  -3   7          0.14          0.55         1.21 o                         
  -5  -3   7         32.70         32.59         1.47 o                         
  -4  -3   7         83.28         84.99         2.20 o                         
  -3  -3   7        117.12         95.52         2.41 o                         
  -2  -3   7         67.97         48.99         1.97 o                         
  -1  -3   7        326.58        279.54         4.07 o                         
   0  -3   7        280.76        322.85         4.49 o                         
   1  -3   7       1959.50       2042.10        18.05 o                         
   2  -3   7         13.52         10.32         2.27 o                         
   3  -3   7         27.41         29.92         2.04 o                         
   4  -3   7        163.57        162.44         3.25 o                         
   5  -3   7         13.42          7.38         1.51 o                         
   6  -3   7        141.63        139.60         3.56 o                         
   7  -3   7          0.18         -2.36         1.62 o                         
   8  -3   7          4.34          8.97         3.56 o                         
  -8  -2   7         16.53         13.82         1.87 o                         
  -7  -2   7         41.80         36.65         2.28 o                         
  -6  -2   7         75.12         93.84         2.06 o                         
  -5  -2   7        400.12        419.36         3.89 o                         
  -4  -2   7        525.25        473.61         3.85 o                         
  -3  -2   7        105.69        101.11         2.09 o                         
  -2  -2   7         90.31         92.07         2.06 o                         
  -1  -2   7        559.80        578.46         4.57 o                         
   0  -2   7         48.76         38.26         1.16 o                         
   1  -2   7          0.02          0.57         0.71 o                         
   2  -2   7        626.34        620.79         6.71 o                         
   3  -2   7         19.28         25.86         2.08 o                         
   4  -2   7        245.33        230.60         3.45 o                         
   5  -2   7        123.27        128.05         2.93 o                         
   6  -2   7        100.46        109.70         2.83 o                         
   7  -2   7          8.57         11.60         2.49 o                         
   8  -2   7          1.56          0.82         2.33 o                         
  -9  -1   7        108.57        121.52         8.30 o                         
  -8  -1   7        139.12        135.92         3.35 o                         
  -7  -1   7          4.99          9.68         1.65 o                         
  -6  -1   7        413.69        412.35         4.36 o                         
  -5  -1   7          8.04          7.57         0.92 o                         
  -4  -1   7        249.46        243.62         2.74 o                         
  -3  -1   7         50.90         65.30         1.47 o                         
  -2  -1   7        486.73        432.64         3.51 o                         
  -1  -1   7       2487.47       2746.32        13.63 o                         
   0  -1   7        294.28        263.92         2.57 o                         
   1  -1   7       1877.67       2114.89        11.02 o                         
   2  -1   7        623.94        578.35         4.94 o                         
   3  -1   7         67.19         73.65         2.27 o                         
   4  -1   7        202.14        217.28         3.35 o                         
   5  -1   7         26.87         28.29         1.39 o                         
   6  -1   7         79.15         77.64         1.87 o                         
   7  -1   7          0.27         -0.05         1.41 o                         
   8  -1   7        103.59        114.85         4.56 o                         
   9  -1   7        101.64        115.18         4.82 o                         
  -9   0   7          0.37          3.59         3.38 o                         
  -8   0   7        142.38        150.22         6.77 o                         
  -7   0   7         97.51        103.63         3.35 o                         
  -6   0   7         12.35         12.99         1.32 o                         
  -5   0   7         78.59         79.11         1.69 o                         
  -4   0   7       1273.22       1295.19         8.09 o                         
  -3   0   7          6.57          1.31         0.58 o                         
  -2   0   7        114.11        122.96         1.44 o                         
  -1   0   7         21.32         34.70         0.98 o                         
   0   0   7         26.34         14.65         0.73 o                         
   1   0   7        325.77        350.54         2.94 o                         
   2   0   7        292.20        241.92         2.38 o                         
   3   0   7        338.73        389.33         3.64 o                         
   4   0   7       1271.39       1352.29        11.18 o                         
   5   0   7          0.20          1.82         1.15 o                         
   6   0   7        366.50        348.70         5.45 o                         
   7   0   7        272.29        257.63         6.01 o                         
   8   0   7         69.73         70.79         4.99 o                         
   9   0   7         14.36         16.12         2.65 o                         
  -9   1   7          0.80         -0.46         1.72 o                         
  -8   1   7          2.75          3.39         2.33 o                         
  -7   1   7         13.36         11.72         1.51 o                         
  -6   1   7          0.02         -0.50         0.90 o                         
  -5   1   7        123.24        114.62         2.10 o                         
  -4   1   7         13.85         20.46         0.98 o                         
  -3   1   7         16.17         21.02         1.11 o                         
  -2   1   7       1931.72       1983.46         9.81 o                         
  -1   1   7         78.97         76.50         1.27 o                         
   0   1   7         52.19         29.94         1.00 o                         
   1   1   7        459.73        536.56         3.80 o                         
   2   1   7        300.52        260.73         2.42 o                         
   3   1   7        497.78        475.28         4.17 o                         
   4   1   7          4.23          2.03         0.78 o                         
   5   1   7       1048.52       1064.92        10.06 o                         
   6   1   7         53.65         48.12         1.69 o                         
   7   1   7        321.98        328.58         6.18 o                         
   8   1   7        298.37        331.49         7.15 o                         
   9   1   7         62.17         54.14         3.12 o                         
  -9   2   7        101.37        119.05         6.56 o                         
  -8   2   7         14.34         13.45         2.97 o                         
  -7   2   7        201.71        186.24         4.73 o                         
  -6   2   7        439.89        432.66         3.58 o                         
  -5   2   7        235.91        219.29         3.15 o                         
  -4   2   7        404.31        416.04         4.36 o                         
  -3   2   7        782.65        840.66         6.51 o                         
  -2   2   7          4.11          5.93         0.86 o                         
  -1   2   7       1727.31       1659.12         9.08 o                         
   0   2   7          0.85          0.17         0.61 o                         
   1   2   7        258.98        238.25         2.54 o                         
   2   2   7          0.27          0.09         0.58 o                         
   3   2   7        495.60        539.26         4.48 o                         
   4   2   7         38.33         28.16         1.21 o                         
   5   2   7         98.96        105.01         2.22 o                         
   6   2   7         27.95         24.38         1.18 o                         
   7   2   7         12.23         13.22         2.01 o                         
   8   2   7          5.80         11.29         1.91 o                         
   9   2   7          5.71          9.81         4.16 o                         
  -8   3   7          0.46         -0.48         2.19 o                         
  -7   3   7         38.71         36.29         2.55 o                         
  -6   3   7         17.14         18.24         1.55 o                         
  -5   3   7       1252.62       1256.44        10.26 o                         
  -4   3   7          0.72          0.09         1.13 o                         
  -3   3   7         26.00         42.59         1.85 o                         
  -2   3   7         59.77         43.28         1.07 o                         
  -1   3   7        778.11        785.80         5.58 o                         
   0   3   7         52.47         47.43         1.36 o                         
   1   3   7        170.29        171.16         2.15 o                         
   2   3   7         38.83         49.35         1.54 o                         
   3   3   7        137.46        152.10         2.48 o                         
   4   3   7        115.99        113.35         2.27 o                         
   5   3   7         61.65         59.55         1.53 o                         
   6   3   7        734.36        748.29         6.54 o                         
   7   3   7        151.03        172.78         3.87 o                         
   8   3   7        173.54        166.26         6.99 o                         
   9   3   7          2.85          3.07         3.38 o                         
  -8   4   7          4.03         -1.44         3.06 o                         
  -7   4   7        106.25        106.92         4.03 o                         
  -6   4   7         90.27         99.71         3.23 o                         
  -5   4   7         91.27         98.76         2.80 o                         
  -4   4   7        287.43        306.79         4.35 o                         
  -3   4   7        112.82        120.78         2.89 o                         
  -2   4   7         47.78         37.90         1.38 o                         
  -1   4   7        217.57        206.82         3.17 o                         
   0   4   7        966.54       1057.58         8.00 o                         
   1   4   7        271.31        263.25         3.34 o                         
   2   4   7        393.69        427.58         4.22 o                         
   3   4   7        924.52       1012.42         7.50 o                         
   4   4   7        128.15        126.70         2.16 o                         
   5   4   7        520.82        521.39         4.52 o                         
   6   4   7         21.09         20.26         1.40 o                         
   7   4   7         10.41          8.81         1.58 o                         
   8   4   7         18.30         18.06         2.42 o                         
  -8   5   7          1.61         -1.92         2.62 o                         
  -7   5   7         66.65         70.35         3.62 o                         
  -6   5   7         19.05         19.91         2.17 o                         
  -5   5   7         22.09         20.88         1.45 o                         
  -4   5   7         64.35         58.42         2.73 o                         
  -3   5   7         12.36         14.56         1.36 o                         
  -2   5   7         16.93         17.62         1.36 o                         
  -1   5   7         65.83         46.60         1.81 o                         
   0   5   7        312.27        318.43         4.43 o                         
   1   5   7         47.73         33.33         1.80 o                         
   2   5   7         61.15         69.47         2.01 o                         
   3   5   7        302.72        283.29         3.31 o                         
   4   5   7        179.55        167.25         2.62 o                         
   5   5   7        354.87        379.73         5.06 o                         
   6   5   7         54.89         39.28         2.94 o                         
   7   5   7         12.62          4.06         1.84 o                         
   8   5   7         10.12         15.10         2.36 o                         
  -7   6   7         26.03         24.43         2.84 o                         
  -6   6   7          3.04         -2.20         1.85 o                         
  -5   6   7        147.87        170.74         4.95 o                         
  -4   6   7         66.09         76.20         2.93 o                         
  -3   6   7         59.87         63.97         2.50 o                         
  -2   6   7        303.61        304.06         4.43 o                         
  -1   6   7          0.17          0.45         0.91 o                         
   0   6   7        366.84        370.53         5.42 o                         
   1   6   7        135.76        139.61         3.51 o                         
   2   6   7         91.89         80.43         2.79 o                         
   3   6   7          1.53          1.81         1.04 o                         
   4   6   7         72.73         85.50         2.27 o                         
   5   6   7         21.22         22.60         1.76 o                         
   6   6   7          3.33          4.70         1.90 o                         
   7   6   7          1.88          1.42         2.79 o                         
   8   6   7          7.05         10.27         2.37 o                         
  -7   7   7          5.71         -0.63         2.56 o                         
  -6   7   7          3.74          2.57         2.57 o                         
  -5   7   7          2.33          3.59         2.51 o                         
  -4   7   7        169.52        169.50         5.01 o                         
  -3   7   7          0.52          0.49         1.58 o                         
  -2   7   7        348.30        349.07         5.03 o                         
  -1   7   7         24.82         24.86         2.31 o                         
   0   7   7          6.94          7.03         1.85 o                         
   1   7   7          2.28          4.96         1.55 o                         
   2   7   7        278.55        290.18         4.68 o                         
   3   7   7          4.46          4.44         1.79 o                         
   4   7   7        251.84        293.18         4.41 o                         
   5   7   7          0.00         -1.84         1.22 o                         
   6   7   7          4.93          0.20         2.11 o                         
   7   7   7          3.53          3.20         2.30 o                         
  -6   8   7          8.89          6.51         3.97 o                         
  -5   8   7          1.60         -3.25         2.60 o                         
  -4   8   7         28.29         28.63         2.42 o                         
  -3   8   7          6.12          2.94         2.08 o                         
  -2   8   7         51.01         49.79         3.43 o                         
  -1   8   7          7.59          8.15         1.90 o                         
   0   8   7        129.06        166.48         4.77 o                         
   1   8   7        741.60        792.46        12.19 o                         
   2   8   7         14.71         26.38         2.00 o                         
   3   8   7        294.41        285.54         8.24 o                         
   4   8   7          0.01         -0.24         1.66 o                         
   5   8   7         13.05         12.49         2.34 o                         
   6   8   7          1.87          7.06         2.31 o                         
  -5   9   7          7.24         -1.63         4.63 o                         
  -4   9   7          0.01         -3.15         2.10 o                         
  -3   9   7          0.31         -3.31         2.20 o                         
  -2   9   7          5.27          2.29         2.64 o                         
  -1   9   7          0.01         -3.44         2.29 o                         
   0   9   7         13.39          4.25         2.17 o                         
   1   9   7         46.73         52.06         3.35 o                         
   2   9   7          0.56          4.13         2.18 o                         
   3   9   7         16.54         12.52         2.51 o                         
   4   9   7          0.55         -1.24         2.07 o                         
   5   9   7         26.56         32.12         3.56 o                         
  -3  10   7          0.40         -4.14         3.06 o                         
  -2  10   7          4.12         -3.01         2.88 o                         
  -1  10   7         49.59         39.80         2.95 o                         
   0  10   7         80.51         64.04         3.88 o                         
   1  10   7         24.28         23.81         2.64 o                         
   2  10   7          0.67         -0.65         2.37 o                         
   3  10   7          2.45          6.62         2.26 o                         
   4  10   7          0.00          0.70         2.45 o                         
  -1  11   7         28.29         31.04         3.97 o                         
   0  11   7         10.96         10.21         3.92 o                         
   1  11   7         10.75          7.67         2.56 o                         
  -2  -9   8        116.35        140.78         6.12 o                         
  -1  -9   8          1.73          0.78         2.80 o                         
   0  -9   8         33.93         38.41         3.75 o                         
   1  -9   8          0.48         -1.82         2.37 o                         
   2  -9   8          8.97         14.07         5.41 o                         
  -4  -8   8         35.19         40.02         3.51 o                         
  -3  -8   8         62.88         67.48         4.16 o                         
  -2  -8   8         31.86         34.30         3.38 o                         
  -1  -8   8        109.44        108.99         4.70 o                         
   0  -8   8         78.09         75.96         4.24 o                         
   1  -8   8          4.16          2.48         2.14 o                         
   2  -8   8          5.48          5.48         2.61 o                         
   3  -8   8          4.30          0.17         3.34 o                         
   4  -8   8        104.04        116.86         8.22 o                         
  -5  -7   8         73.82         82.57         4.32 o                         
  -4  -7   8          1.46          2.89         2.30 o                         
  -3  -7   8          2.22         -0.51         2.35 o                         
  -2  -7   8        314.21        329.42        11.62 o                         
  -1  -7   8         13.22          9.65         2.41 o                         
   0  -7   8        255.48        252.80         6.03 o                         
   1  -7   8          6.47          9.27         2.52 o                         
   2  -7   8         11.61          7.22         1.99 o                         
   3  -7   8         51.02         46.50         3.91 o                         
   4  -7   8         46.77         58.81         4.27 o                         
   5  -7   8          0.60         -2.74         3.09 o                         
  -6  -6   8          5.10          3.67         2.16 o                         
  -5  -6   8         25.03         22.62         3.49 o                         
  -4  -6   8          3.56          1.22         1.82 o                         
  -3  -6   8         58.04         55.54         3.44 o                         
  -2  -6   8        231.68        264.68         6.09 o                         
  -1  -6   8        486.49        514.98         8.16 o                         
   0  -6   8         39.17         32.99         2.24 o                         
   1  -6   8        278.44        266.58         5.24 o                         
   2  -6   8        173.93        182.57         4.58 o                         
   3  -6   8         39.98         42.40         2.47 o                         
   4  -6   8         84.99         88.62         4.53 o                         
   5  -6   8          4.30          3.40         3.13 o                         
   6  -6   8         18.95         22.63         3.86 o                         
  -7  -5   8          1.25          2.23         1.86 o                         
  -6  -5   8         50.94         45.91         2.95 o                         
  -5  -5   8         64.97         82.08         3.75 o                         
  -4  -5   8         29.28         23.12         2.00 o                         
  -3  -5   8         76.46         69.89         3.06 o                         
  -2  -5   8        444.19        418.09         9.53 o                         
  -1  -5   8        257.46        258.58         3.91 o                         
   0  -5   8         50.96         45.57         2.13 o                         
   1  -5   8        269.54        273.02         5.05 o                         
   2  -5   8        125.95        129.12         4.38 o                         
   3  -5   8         38.16         24.98         1.46 o                         
   4  -5   8          8.10          1.15         2.40 o                         
   5  -5   8          0.24         -0.87         2.30 o                         
   6  -5   8         42.10         50.76         3.66 o                         
   7  -5   8         14.07         16.47         4.56 o                         
  -8  -4   8         38.14         37.85         2.94 o                         
  -7  -4   8          1.84          0.55         1.75 o                         
  -6  -4   8         10.57         11.44         2.43 o                         
  -5  -4   8        332.13        325.48         6.77 o                         
  -4  -4   8        128.08        118.50         5.52 o                         
  -3  -4   8        548.94        510.45         6.74 o                         
  -2  -4   8          0.23         -1.75         1.17 o                         
  -1  -4   8          0.01         -0.51         0.34 o                         
   0  -4   8         12.38          8.04         1.57 o                         
   1  -4   8        187.08        206.41         4.16 o                         
   2  -4   8          1.00          4.03         1.72 o                         
   3  -4   8        170.37        161.92         4.65 o                         
   4  -4   8        330.02        290.00         4.83 o                         
   5  -4   8          1.10          1.92         1.43 o                         
   6  -4   8         63.97         52.43         3.73 o                         
   7  -4   8         97.43        103.96         8.05 o                         
  -8  -3   8         17.65         17.67         2.22 o                         
  -7  -3   8          2.35          0.50         1.46 o                         
  -6  -3   8         26.74         23.98         1.95 o                         
  -5  -3   8        518.81        511.06         4.52 o                         
  -4  -3   8          0.07         -1.47         0.98 o                         
  -3  -3   8         71.05         61.89         2.27 o                         
  -2  -3   8         30.07         26.19         1.84 o                         
  -1  -3   8          0.58          1.26         1.07 o                         
   0  -3   8         57.79         59.52         2.14 o                         
   1  -3   8       1517.43       1464.75        16.26 o                         
   2  -3   8          2.84          4.68         1.41 o                         
   3  -3   8        353.31        349.97         6.75 o                         
   4  -3   8          5.59          3.92         1.92 o                         
   5  -3   8         18.35         15.23         1.95 o                         
   6  -3   8          1.39          3.03         1.80 o                         
   7  -3   8        116.28        125.54         7.64 o                         
   8  -3   8         47.44         45.87         9.41 o                         
  -8  -2   8          4.84          2.87         2.54 o                         
  -7  -2   8         12.81          8.45         1.64 o                         
  -6  -2   8         23.27         21.24         1.73 o                         
  -5  -2   8        151.72        121.13         2.40 o                         
  -4  -2   8         60.07         63.03         1.57 o                         
  -3  -2   8        161.23        165.74         2.76 o                         
  -2  -2   8          4.66          0.88         0.88 o                         
  -1  -2   8       1321.04       1409.53         9.25 o                         
   0  -2   8         60.49         80.01         1.87 o                         
   1  -2   8        351.51        306.80         4.29 o                         
   2  -2   8         29.26         18.08         1.51 o                         
   3  -2   8          0.93         -0.53         1.18 o                         
   4  -2   8         72.44         69.12         3.08 o                         
   5  -2   8         43.39         46.07         2.54 o                         
   6  -2   8          2.67          0.61         1.47 o                         
   7  -2   8          2.90          1.66         2.44 o                         
   8  -2   8          5.27          1.67         2.21 o                         
  -8  -1   8         11.45          7.92         2.78 o                         
  -7  -1   8        147.24        151.11         3.71 o                         
  -6  -1   8          0.97          1.05         1.05 o                         
  -5  -1   8        270.77        282.09         3.25 o                         
  -4  -1   8         59.60         65.10         2.11 o                         
  -3  -1   8        596.63        595.28         4.93 o                         
  -2  -1   8       1589.90       1510.19         9.76 o                         
  -1  -1   8        183.12        209.52         2.62 o                         
   0  -1   8         22.10         13.91         0.92 o                         
   1  -1   8       1876.25       1950.61        11.99 o                         
   2  -1   8          5.86          1.46         0.79 o                         
   3  -1   8        223.91        227.39         3.58 o                         
   4  -1   8        300.73        288.41         4.19 o                         
   5  -1   8        481.24        500.57         5.41 o                         
   6  -1   8         27.05         36.56         1.46 o                         
   7  -1   8         92.77         81.81         3.07 o                         
   8  -1   8         11.85         10.94         3.42 o                         
  -8   0   8         48.46         54.18         5.23 o                         
  -7   0   8          1.30         -0.16         1.26 o                         
  -6   0   8        651.15        613.60         5.68 o                         
  -5   0   8         12.66         10.01         1.02 o                         
  -4   0   8          2.16          1.02         0.76 o                         
  -3   0   8        542.02        575.60         4.20 o                         
  -2   0   8         33.03         29.30         1.17 o                         
  -1   0   8         93.15         92.06         1.57 o                         
   0   0   8         60.30         54.09         1.28 o                         
   1   0   8          0.12         -0.84         0.60 o                         
   2   0   8        306.36        283.02         3.18 o                         
   3   0   8          0.22         -0.95         0.63 o                         
   4   0   8       1034.11       1061.36         9.04 o                         
   5   0   8        109.59        100.83         2.48 o                         
   6   0   8        585.68        583.62         6.83 o                         
   7   0   8         57.47         52.21         4.02 o                         
   8   0   8         65.26         66.73         6.65 o                         
   9   0   8         23.37         22.43         2.94 o                         
  -8   1   8          3.63          5.00         1.87 o                         
  -7   1   8          6.74          6.12         2.78 o                         
  -6   1   8         32.76         32.08         1.56 o                         
  -5   1   8         80.11         69.86         2.22 o                         
  -4   1   8        405.50        417.82         3.98 o                         
  -3   1   8        218.72        201.62         2.79 o                         
  -2   1   8       3243.24       3113.08        17.08 o                         
  -1   1   8         13.77         16.92         0.86 o                         
   0   1   8        861.18        877.34         5.86 o                         
   1   1   8        229.99        227.09         2.55 o                         
   2   1   8          3.98          7.57         0.86 o                         
   3   1   8         39.88         38.19         1.43 o                         
   4   1   8        653.05        601.28         5.27 o                         
   5   1   8         63.15         61.10         1.92 o                         
   6   1   8        292.93        307.83         5.44 o                         
   7   1   8         35.12         29.01         2.57 o                         
   8   1   8         37.97         38.20         2.89 o                         
   9   1   8         47.24         45.60         3.35 o                         
  -8   2   8         16.70         10.71         2.24 o                         
  -7   2   8         92.62         87.14         3.24 o                         
  -6   2   8         19.72         15.27         1.43 o                         
  -5   2   8        392.79        402.80         4.50 o                         
  -4   2   8         43.32         61.86         2.09 o                         
  -3   2   8        130.01        131.55         2.37 o                         
  -2   2   8         91.01         86.79         2.38 o                         
  -1   2   8        113.58        124.28         2.23 o                         
   0   2   8        247.66        219.92         2.56 o                         
   1   2   8        652.90        614.75         4.96 o                         
   2   2   8         55.56         96.83         2.02 o                         
   3   2   8          0.23          0.97         0.92 o                         
   4   2   8          0.57         -1.40         0.94 o                         
   5   2   8         67.18         70.73         2.45 o                         
   6   2   8         25.88         22.61         1.69 o                         
   7   2   8          6.14         10.37         2.16 o                         
   8   2   8          0.22          4.34         2.04 o                         
   9   2   8          5.93          6.78         2.12 o                         
  -8   3   8         52.75         47.19         3.42 o                         
  -7   3   8          5.38          2.74         1.60 o                         
  -6   3   8          1.11          5.86         1.56 o                         
  -5   3   8          4.39          3.38         1.35 o                         
  -4   3   8        300.48        294.06         4.28 o                         
  -3   3   8        211.01        207.37         3.42 o                         
  -2   3   8        239.65        230.55         2.68 o                         
  -1   3   8        268.91        281.15         3.30 o                         
   0   3   8        404.28        415.54         4.08 o                         
   1   3   8        928.09        981.99         7.19 o                         
   2   3   8        209.48        205.24         3.12 o                         
   3   3   8         99.38        109.12         3.13 o                         
   4   3   8          3.00          1.67         0.99 o                         
   5   3   8         68.42         83.45         2.20 o                         
   6   3   8         97.76        104.28         2.52 o                         
   7   3   8         35.56         30.42         2.33 o                         
   8   3   8        221.16        224.84        10.15 o                         
  -8   4   8          9.92          8.85         2.95 o                         
  -7   4   8          5.25          6.03         1.98 o                         
  -6   4   8         16.80         14.78         1.89 o                         
  -5   4   8        192.40        193.41         3.79 o                         
  -4   4   8         27.78         25.16         1.76 o                         
  -3   4   8        595.97        638.48         6.80 o                         
  -2   4   8         55.57         53.84         1.63 o                         
  -1   4   8         15.35         11.43         1.48 o                         
   0   4   8        752.75        675.07         5.89 o                         
   1   4   8       1413.01       1515.73        10.39 o                         
   2   4   8         15.32         12.69         1.28 o                         
   3   4   8         47.28         38.46         1.79 o                         
   4   4   8         31.90         26.94         1.54 o                         
   5   4   8        213.80        217.20         3.24 o                         
   6   4   8         13.28         15.58         1.48 o                         
   7   4   8        220.13        221.77         4.90 o                         
   8   4   8          5.27          1.00         2.06 o                         
  -8   5   8          0.14         -3.31         2.20 o                         
  -7   5   8          0.07         -2.85         1.90 o                         
  -6   5   8          0.43         -1.98         1.66 o                         
  -5   5   8        498.09        494.58         6.96 o                         
  -4   5   8         70.27         75.37         3.10 o                         
  -3   5   8         23.97         22.22         1.52 o                         
  -2   5   8         67.92         65.88         1.99 o                         
  -1   5   8         77.89         70.33         2.09 o                         
   0   5   8          0.01          0.09         1.04 o                         
   1   5   8        147.80        151.62         3.07 o                         
   2   5   8        169.13        197.61         3.13 o                         
   3   5   8        167.11        156.12         2.68 o                         
   4   5   8         14.10         17.47         1.17 o                         
   5   5   8         19.54         27.85         1.53 o                         
   6   5   8         72.22         73.35         2.91 o                         
   7   5   8        197.83        200.43         4.88 o                         
   8   5   8          4.57          4.29         2.31 o                         
  -7   6   8         48.74         46.05         3.41 o                         
  -6   6   8         20.85         20.77         2.60 o                         
  -5   6   8         12.66         13.32         2.16 o                         
  -4   6   8          0.14         -1.08         1.71 o                         
  -3   6   8        120.16        127.91         3.33 o                         
  -2   6   8         41.40         38.54         1.97 o                         
  -1   6   8         28.06         25.97         1.73 o                         
   0   6   8          0.88          2.46         1.31 o                         
   1   6   8          1.28          0.72         1.31 o                         
   2   6   8         52.40         39.48         2.25 o                         
   3   6   8        149.18        132.85         2.49 o                         
   4   6   8         44.62         36.95         1.71 o                         
   5   6   8          4.83         -0.32         1.33 o                         
   6   6   8         21.39         26.18         2.70 o                         
   7   6   8          0.09         -0.86         1.96 o                         
  -6   7   8          0.77         -3.15         2.10 o                         
  -5   7   8         26.83         17.73         2.50 o                         
  -4   7   8          6.36          4.22         2.24 o                         
  -3   7   8         34.04         29.74         2.05 o                         
  -2   7   8        141.60        169.86         4.29 o                         
  -1   7   8         53.09         56.22         3.03 o                         
   0   7   8          0.10          0.43         1.56 o                         
   1   7   8        647.96        671.85         8.13 o                         
   2   7   8        183.99        225.50         5.58 o                         
   3   7   8        322.34        294.19         4.32 o                         
   4   7   8         39.84         52.02         2.41 o                         
   5   7   8         39.41         28.20         1.99 o                         
   6   7   8          4.99          6.89         2.23 o                         
   7   7   8         20.14         17.56         2.60 o                         
  -6   8   8         23.40         19.22         3.76 o                         
  -5   8   8          3.10         -1.12         2.88 o                         
  -4   8   8         27.07         21.81         2.81 o                         
  -3   8   8         10.53          6.00         2.18 o                         
  -2   8   8         41.38         36.91         2.65 o                         
  -1   8   8          4.21          6.10         2.45 o                         
   0   8   8          5.60         11.91         3.39 o                         
   1   8   8         25.96         41.43         5.38 o                         
   2   8   8        567.10        688.84         9.17 o                         
   3   8   8          0.29          2.81         1.94 o                         
   4   8   8         74.86         74.22         3.44 o                         
   5   8   8          0.36          1.62         1.72 o                         
   6   8   8          4.97          1.83         2.39 o                         
  -5   9   8         43.80         40.40         7.88 o                         
  -4   9   8          0.00         -4.95         3.30 o                         
  -3   9   8         16.71          7.46         2.76 o                         
  -2   9   8         31.23         41.81         4.42 o                         
  -1   9   8          5.98          3.71         2.17 o                         
   0   9   8         18.80         15.50         2.91 o                         
   1   9   8          6.89         15.10         2.43 o                         
   2   9   8         56.28         76.15         5.31 o                         
   3   9   8          1.18         -2.16         2.29 o                         
   4   9   8         11.15         13.68         2.28 o                         
   5   9   8          0.07          0.17         2.16 o                         
  -3  10   8          2.13         -2.06         3.28 o                         
  -2  10   8          1.43         -0.59         2.99 o                         
  -1  10   8         51.72         45.45         3.95 o                         
   0  10   8         27.46         28.00         3.17 o                         
   1  10   8         38.69         31.71         2.97 o                         
   2  10   8         31.15         20.25         2.90 o                         
   3  10   8          0.26         -1.66         2.50 o                         
   4  10   8         10.99         18.25         4.00 o                         
   0  -9   9         63.57         63.88         5.00 o                         
  -4  -8   9         22.62         18.73         3.24 o                         
  -3  -8   9         49.28         48.42         3.85 o                         
  -2  -8   9          0.00          1.55         2.80 o                         
  -1  -8   9          3.52          1.63         2.54 o                         
   0  -8   9         14.06         15.47         3.05 o                         
   1  -8   9         19.89         13.33         2.38 o                         
   2  -8   9          8.90          9.48         3.31 o                         
   3  -8   9          4.43         -0.45         4.19 o                         
  -5  -7   9         28.72         27.38         3.00 o                         
  -4  -7   9         84.64         80.27         4.23 o                         
  -3  -7   9          0.03         -1.16         1.89 o                         
  -2  -7   9         57.62         58.42         4.75 o                         
  -1  -7   9          0.45         -1.58         1.91 o                         
   0  -7   9         18.21         20.58         2.76 o                         
   1  -7   9          4.49          3.82         2.00 o                         
   2  -7   9        137.01        127.67         4.97 o                         
   3  -7   9          2.88          1.28         2.55 o                         
   4  -7   9          1.14          3.94         3.26 o                         
   5  -7   9          5.76          2.31         2.55 o                         
  -6  -6   9         17.58         20.38         2.67 o                         
  -5  -6   9          0.11          1.73         2.17 o                         
  -4  -6   9        174.81        179.97         6.55 o                         
  -3  -6   9        285.12        277.47         5.89 o                         
  -2  -6   9        219.92        222.26         5.84 o                         
  -1  -6   9        116.59        115.18         3.02 o                         
   0  -6   9        296.03        304.02         5.76 o                         
   1  -6   9        124.36        114.44         4.02 o                         
   2  -6   9         24.72         27.37         2.50 o                         
   3  -6   9         14.68         11.74         2.84 o                         
   4  -6   9         24.17         20.53         3.12 o                         
   5  -6   9          2.82         -3.40         2.26 o                         
   6  -6   9         60.74         61.68         4.42 o                         
  -7  -5   9         14.10         18.98         2.44 o                         
  -6  -5   9          6.00          0.69         2.02 o                         
  -5  -5   9         65.88         64.86         5.15 o                         
  -4  -5   9         66.23         64.94         2.98 o                         
  -3  -5   9         67.72         79.57         3.58 o                         
  -2  -5   9         50.08         72.05         5.34 o                         
  -1  -5   9        372.28        346.44         5.92 o                         
   0  -5   9        432.28        431.56         5.88 o                         
   1  -5   9        168.77        165.23         4.41 o                         
   2  -5   9         34.47         22.95         2.27 o                         
   3  -5   9          3.42          2.84         1.07 o                         
   4  -5   9         62.85         52.17         3.75 o                         
   5  -5   9         54.77         61.22         3.82 o                         
   6  -5   9         18.20         16.79         3.11 o                         
  -7  -4   9         77.59         81.26         3.70 o                         
  -6  -4   9          3.05          0.21         1.96 o                         
  -5  -4   9        302.08        293.49         5.61 o                         
  -4  -4   9         21.37         15.46         1.75 o                         
  -3  -4   9         65.10         59.46         2.88 o                         
  -2  -4   9        150.78        135.60         4.44 o                         
  -1  -4   9         11.44         17.06         2.08 o                         
   0  -4   9         34.89         35.50         1.97 o                         
   1  -4   9         29.50         22.81         2.00 o                         
   2  -4   9        309.36        302.24         7.06 o                         
   3  -4   9        150.94        147.16         3.02 o                         
   4  -4   9          5.05         -1.65         1.77 o                         
   5  -4   9         29.43         20.01         2.32 o                         
   6  -4   9         31.88         14.98         3.16 o                         
   7  -4   9         49.07         47.01         5.39 o                         
  -8  -3   9          0.82         -0.26         2.47 o                         
  -7  -3   9         46.79         40.38         2.59 o                         
  -6  -3   9        209.16        198.81         4.59 o                         
  -5  -3   9         72.05         85.75         3.13 o                         
  -4  -3   9          2.66         -1.64         1.09 o                         
  -3  -3   9        309.06        297.08         4.46 o                         
  -2  -3   9        282.98        276.85         4.27 o                         
  -1  -3   9         97.25         90.08         2.32 o                         
   0  -3   9         24.83         18.53         1.62 o                         
   1  -3   9          4.61          5.76         1.97 o                         
   2  -3   9        742.53        688.40         9.77 o                         
   3  -3   9        250.92        237.05         4.14 o                         
   4  -3   9          3.18          0.53         2.01 o                         
   5  -3   9        153.54        156.44         4.00 o                         
   6  -3   9        169.67        161.81         4.06 o                         
   7  -3   9          3.10         -2.22         2.54 o                         
   8  -3   9          6.41          9.68         4.09 o                         
  -8  -2   9         32.08         32.48         3.35 o                         
  -7  -2   9         88.58         97.13         3.72 o                         
  -6  -2   9         32.09         25.25         2.11 o                         
  -5  -2   9          1.70          0.74         0.94 o                         
  -4  -2   9          1.57          0.26         0.69 o                         
  -3  -2   9        552.13        519.24         5.22 o                         
  -2  -2   9         77.84         75.62         2.18 o                         
  -1  -2   9       2243.10       2241.21        15.33 o                         
   0  -2   9          0.02          0.40         0.97 o                         
   1  -2   9        449.89        471.53         5.73 o                         
   2  -2   9         58.07         53.39         2.45 o                         
   3  -2   9        164.86        149.52         3.56 o                         
   4  -2   9          1.45          2.35         1.57 o                         
   5  -2   9        367.40        368.02         5.17 o                         
   6  -2   9         65.02         62.38         2.86 o                         
   7  -2   9          2.29          1.21         1.93 o                         
   8  -2   9          2.96         -1.47         3.42 o                         
  -8  -1   9          3.65          1.46         1.93 o                         
  -7  -1   9          1.11          3.34         2.24 o                         
  -6  -1   9          4.26          4.13         1.38 o                         
  -5  -1   9         13.66          8.23         1.13 o                         
  -4  -1   9         88.37         78.47         1.80 o                         
  -3  -1   9        284.70        289.78         3.30 o                         
  -2  -1   9         79.05         75.79         1.78 o                         
  -1  -1   9        374.27        351.89         4.99 o                         
   0  -1   9        340.45        333.18         4.05 o                         
   1  -1   9        105.08        139.39         2.80 o                         
   2  -1   9          5.26          4.44         0.97 o                         
   3  -1   9         80.05         78.94         2.47 o                         
   4  -1   9         55.35         61.55         2.22 o                         
   5  -1   9        907.13        861.12         7.14 o                         
   6  -1   9         49.05         56.76         2.64 o                         
   7  -1   9         68.16         61.50         4.27 o                         
   8  -1   9         14.80         20.91         6.46 o                         
  -8   0   9         10.57          6.06         2.20 o                         
  -7   0   9          0.66          1.57         2.04 o                         
  -6   0   9         71.37         78.92         2.40 o                         
  -5   0   9        178.27        187.09         2.82 o                         
  -4   0   9        327.87        309.42         3.56 o                         
  -3   0   9        104.13        101.74         1.94 o                         
  -2   0   9        137.19        127.85         2.12 o                         
  -1   0   9        208.54        228.80         2.75 o                         
   0   0   9        362.93        319.63         3.44 o                         
   1   0   9          0.88          1.65         0.80 o                         
   2   0   9        654.65        680.79         5.64 o                         
   3   0   9         41.95         40.78         1.59 o                         
   4   0   9          2.01          1.17         0.97 o                         
   5   0   9         85.99         99.33         2.76 o                         
   6   0   9         63.04         62.97         3.90 o                         
   7   0   9         17.59         12.33         2.57 o                         
   8   0   9         21.80         22.20         2.98 o                         
  -8   1   9          0.54         -0.41         1.90 o                         
  -7   1   9          1.15         -2.95         2.03 o                         
  -6   1   9          0.33         -1.97         1.50 o                         
  -5   1   9          2.82          0.92         1.42 o                         
  -4   1   9        161.40        143.32         2.65 o                         
  -3   1   9         14.14         12.11         1.32 o                         
  -2   1   9          0.34          3.68         0.72 o                         
  -1   1   9         81.00        100.09         1.93 o                         
   0   1   9        900.02        820.83         7.35 o                         
   1   1   9         99.27        114.13         2.11 o                         
   2   1   9          4.92          5.10         0.87 o                         
   3   1   9         12.16          9.17         0.93 o                         
   4   1   9         12.67         17.32         1.38 o                         
   5   1   9        240.16        237.15         3.53 o                         
   6   1   9         50.15         52.73         2.69 o                         
   7   1   9          0.59         -2.73         1.82 o                         
   8   1   9         18.87         19.30         2.85 o                         
  -8   2   9          4.02          1.10         2.05 o                         
  -7   2   9         47.56         46.08         2.56 o                         
  -6   2   9        144.48        139.68         3.26 o                         
  -5   2   9         49.68         46.13         2.07 o                         
  -4   2   9        288.84        305.11         4.13 o                         
  -3   2   9          0.65         -1.32         0.88 o                         
  -2   2   9          3.89          6.04         0.72 o                         
  -1   2   9         89.15         89.66         2.10 o                         
   0   2   9        539.57        479.15         5.03 o                         
   1   2   9          0.71         -0.70         0.84 o                         
   2   2   9        524.86        496.46         4.81 o                         
   3   2   9         20.56         24.10         1.48 o                         
   4   2   9         50.44         49.19         1.94 o                         
   5   2   9         10.23         12.03         1.60 o                         
   6   2   9        321.00        312.58         5.59 o                         
   7   2   9         27.88         23.80         3.38 o                         
   8   2   9          0.02         -0.57         2.20 o                         
  -8   3   9          0.26          1.22         2.20 o                         
  -7   3   9         11.67         10.92         1.82 o                         
  -6   3   9         32.07         37.42         2.19 o                         
  -5   3   9          0.62          2.62         1.29 o                         
  -4   3   9         14.58         13.97         1.42 o                         
  -3   3   9         31.75         26.02         2.13 o                         
  -2   3   9        120.10        123.40         1.97 o                         
  -1   3   9         18.33         16.76         1.40 o                         
   0   3   9        149.69        112.35         2.67 o                         
   1   3   9         31.36         33.50         1.50 o                         
   2   3   9         75.21         59.88         2.07 o                         
   3   3   9        434.89        447.69         5.11 o                         
   4   3   9        152.20        156.67         3.09 o                         
   5   3   9        700.79        701.08         6.37 o                         
   6   3   9         53.41         45.15         2.41 o                         
   7   3   9         61.37         46.25         2.78 o                         
   8   3   9         41.76         42.90         3.51 o                         
  -8   4   9          0.00         -0.95         2.24 o                         
  -7   4   9        123.79        124.88         4.49 o                         
  -6   4   9        199.80        189.14         4.43 o                         
  -5   4   9         65.78         66.85         2.86 o                         
  -4   4   9         66.71         59.40         2.83 o                         
  -3   4   9        104.99        108.36         3.27 o                         
  -2   4   9         10.29         11.11         1.17 o                         
  -1   4   9        660.73        676.09         6.13 o                         
   0   4   9          7.45          5.30         1.21 o                         
   1   4   9         48.31         65.71         2.15 o                         
   2   4   9         31.14         27.73         1.80 o                         
   3   4   9         94.23        104.32         2.69 o                         
   4   4   9          2.93          6.33         1.31 o                         
   5   4   9        125.06        139.15         2.94 o                         
   6   4   9          0.63          1.10         1.90 o                         
   7   4   9         13.75         11.25         2.21 o                         
   8   4   9          1.09          0.84         2.46 o                         
  -7   5   9          1.73         -0.51         2.08 o                         
  -6   5   9         67.61         75.26         3.52 o                         
  -5   5   9        173.69        184.36         6.02 o                         
  -4   5   9         85.25         85.51         4.38 o                         
  -3   5   9         46.99         36.18         2.35 o                         
  -2   5   9         10.49         10.62         1.22 o                         
  -1   5   9         84.95         89.58         2.75 o                         
   0   5   9          0.19          0.91         1.25 o                         
   1   5   9         83.50         93.98         3.09 o                         
   2   5   9          3.70          1.10         1.29 o                         
   3   5   9         31.48         34.90         1.83 o                         
   4   5   9        182.49        175.40         3.21 o                         
   5   5   9          3.15          0.12         1.38 o                         
   6   5   9         94.11         81.24         3.94 o                         
   7   5   9         42.98         59.73         4.34 o                         
   8   5   9         25.64         23.34         3.31 o                         
  -7   6   9         34.22         33.16         3.11 o                         
  -6   6   9         28.78         24.18         2.47 o                         
  -5   6   9         10.01          8.11         2.10 o                         
  -4   6   9         18.26         22.36         2.31 o                         
  -3   6   9        103.29        111.45         2.81 o                         
  -2   6   9          1.21          0.76         1.26 o                         
  -1   6   9         84.33         80.30         2.37 o                         
   0   6   9         18.31         16.52         1.68 o                         
   1   6   9          0.05          1.17         1.41 o                         
   2   6   9          0.16         -0.21         1.16 o                         
   3   6   9        266.49        291.65         4.05 o                         
   4   6   9        103.58         92.66         2.62 o                         
   5   6   9         92.46         73.90         2.96 o                         
   6   6   9          0.95         -0.41         2.53 o                         
   7   6   9          0.02         -2.14         2.03 o                         
  -6   7   9         23.41         13.29         2.69 o                         
  -5   7   9         32.83         31.19         2.88 o                         
  -4   7   9          7.55          5.07         2.10 o                         
  -3   7   9          0.72         -2.00         1.33 o                         
  -2   7   9          4.70          3.27         1.34 o                         
  -1   7   9        139.22        124.25         3.70 o                         
   0   7   9        165.22        198.21         5.40 o                         
   1   7   9        171.57        159.66         3.78 o                         
   2   7   9        109.06        113.25         3.12 o                         
   3   7   9          0.92          0.20         1.40 o                         
   4   7   9         10.58          3.42         1.63 o                         
   5   7   9         25.90         12.94         1.93 o                         
   6   7   9          0.00         -1.73         1.82 o                         
   7   7   9         18.86         31.84         3.11 o                         
  -5   8   9         38.98         46.08         3.37 o                         
  -4   8   9         23.31         16.05         2.99 o                         
  -3   8   9          0.78         -2.34         1.74 o                         
  -2   8   9          0.02         -2.10         1.69 o                         
  -1   8   9         21.97         17.87         2.38 o                         
   0   8   9        109.71        129.24         4.92 o                         
   1   8   9         57.08         49.17         3.68 o                         
   2   8   9         45.76         48.34         3.21 o                         
   3   8   9          9.55          9.86         1.90 o                         
   4   8   9         18.65         26.97         2.18 o                         
   5   8   9          4.11          6.18         2.34 o                         
   6   8   9          0.01         -1.28         2.46 o                         
  -4   9   9         43.61         38.08         6.06 o                         
  -3   9   9          0.99         -4.28         2.85 o                         
  -2   9   9          0.89         -3.65         2.51 o                         
  -1   9   9          4.16          5.18         2.49 o                         
   0   9   9         64.18         88.30         9.32 o                         
   1   9   9          0.30          6.78         2.22 o                         
   2   9   9          7.01          6.85         2.26 o                         
   3   9   9          1.39          1.70         2.23 o                         
   4   9   9         24.96         33.85         2.69 o                         
   5   9   9          0.47         -1.30         2.20 o                         
  -3  10   9          1.25         -7.15         4.83 o                         
  -2  10   9          0.00         -4.47         2.98 o                         
  -1  10   9         13.76         12.50         2.89 o                         
   0  10   9         47.22         46.89         4.34 o                         
   1  10   9        123.86        117.01         6.04 o                         
   2  10   9         22.16         15.37         2.96 o                         
   3  10   9          5.78         -1.81         2.18 o                         
  -3  -8  10          0.22         -1.68         2.58 o                         
  -2  -8  10         44.15         42.44         3.55 o                         
  -1  -8  10         55.53         55.20         3.51 o                         
   0  -8  10          1.72          0.96         2.13 o                         
   1  -8  10         10.98         11.68         3.24 o                         
   2  -8  10         17.61         21.13         4.95 o                         
  -4  -7  10          6.07          7.41         2.40 o                         
  -3  -7  10          6.77          5.57         2.26 o                         
  -2  -7  10        124.04        133.48         4.74 o                         
  -1  -7  10          9.39          4.38         2.24 o                         
   0  -7  10          2.34          0.47         1.89 o                         
   1  -7  10         14.26         13.00         2.19 o                         
   2  -7  10          7.22          7.63         3.43 o                         
   3  -7  10          6.16          4.78         3.14 o                         
   4  -7  10         54.45         50.87         6.67 o                         
  -5  -6  10          4.13          0.44         2.07 o                         
  -4  -6  10        105.11        121.70         3.95 o                         
  -3  -6  10         72.18         71.90         3.48 o                         
  -2  -6  10          1.22          1.63         2.05 o                         
  -1  -6  10          2.10          2.07         1.88 o                         
   0  -6  10         12.61         11.47         2.23 o                         
   1  -6  10          0.00          0.42         1.66 o                         
   2  -6  10        378.53        380.66         7.07 o                         
   3  -6  10          3.59         -1.34         2.60 o                         
   4  -6  10        122.78        138.97         6.98 o                         
   5  -6  10         13.73         13.42         3.18 o                         
  -6  -5  10         16.99         19.74         2.54 o                         
  -5  -5  10         77.11         82.52         3.97 o                         
  -4  -5  10        102.22        119.16         4.15 o                         
  -3  -5  10         10.48         17.06         2.29 o                         
  -2  -5  10        683.87        658.66         9.32 o                         
  -1  -5  10          2.79          0.80         2.01 o                         
   0  -5  10          0.08          0.81         1.07 o                         
   1  -5  10         36.87         33.92         2.62 o                         
   2  -5  10          4.11          1.27         1.64 o                         
   3  -5  10         24.31         14.93         2.80 o                         
   4  -5  10          2.01         -1.97         2.17 o                         
   5  -5  10         48.37         36.16         3.52 o                         
   6  -5  10         51.42         48.28         4.01 o                         
  -7  -4  10          5.59          7.35         2.38 o                         
  -6  -4  10         17.96         18.87         2.89 o                         
  -5  -4  10          2.40          3.65         2.18 o                         
  -4  -4  10        165.51        179.99         5.08 o                         
  -3  -4  10         58.32         61.95         3.17 o                         
  -2  -4  10        938.86        946.55        11.83 o                         
  -1  -4  10        929.65        929.60        11.28 o                         
   0  -4  10         83.26         79.48         2.92 o                         
   1  -4  10          3.31          0.50         1.78 o                         
   2  -4  10        776.08        788.69        10.01 o                         
   3  -4  10         16.69         11.60         1.56 o                         
   4  -4  10         14.00         19.81         2.81 o                         
   5  -4  10        126.09        130.95         5.37 o                         
   6  -4  10          0.64          0.53         2.42 o                         
   7  -4  10          0.71         -2.19         3.64 o                         
  -7  -3  10         21.71         26.04         2.40 o                         
  -6  -3  10          0.01         -2.16         1.73 o                         
  -5  -3  10         86.90         87.19         2.97 o                         
  -4  -3  10         35.82         38.95         2.19 o                         
  -3  -3  10          0.45         -0.47         1.51 o                         
  -2  -3  10          0.02         -0.37         1.59 o                         
  -1  -3  10        518.75        488.98         5.41 o                         
   0  -3  10          0.06          0.10         1.31 o                         
   1  -3  10        672.20        660.66         8.75 o                         
   2  -3  10         32.29         28.53         2.64 o                         
   3  -3  10          6.46          4.35         1.63 o                         
   4  -3  10         17.77         23.74         2.52 o                         
   5  -3  10          4.93          5.14         1.84 o                         
   6  -3  10         39.35         42.67         2.79 o                         
   7  -3  10          5.20          7.38         2.33 o                         
  -8  -2  10         34.40         33.93         3.57 o                         
  -7  -2  10        101.11         99.50         4.85 o                         
  -6  -2  10         49.21         45.52         2.87 o                         
  -5  -2  10         78.89         69.36         2.83 o                         
  -4  -2  10         88.38         73.72         2.47 o                         
  -3  -2  10          2.08          1.93         1.14 o                         
  -2  -2  10          7.05          6.99         1.65 o                         
  -1  -2  10        110.73        132.44         4.71 o                         
   0  -2  10          5.70          6.19         1.27 o                         
   1  -2  10         69.52         72.09         2.63 o                         
   2  -2  10          0.52          0.45         1.36 o                         
   3  -2  10         89.71         70.40         4.47 o                         
   4  -2  10          5.17         -1.45         2.25 o                         
   5  -2  10        243.74        233.48         5.67 o                         
   6  -2  10          4.46          0.37         1.79 o                         
   7  -2  10         37.83         38.82         2.93 o                         
   8  -2  10         18.57         20.84         3.55 o                         
  -8  -1  10          4.37          3.73         2.17 o                         
  -7  -1  10        114.74        117.10         5.20 o                         
  -6  -1  10         69.35         58.36         2.81 o                         
  -5  -1  10        344.98        349.56         5.06 o                         
  -4  -1  10         10.84         16.18         1.14 o                         
  -3  -1  10          0.07          0.69         0.77 o                         
  -2  -1  10         35.15         38.54         1.66 o                         
  -1  -1  10        147.23        139.73         2.93 o                         
   0  -1  10        504.80        492.36         5.80 o                         
   1  -1  10        390.89        399.80         4.94 o                         
   2  -1  10          1.10         -0.66         0.96 o                         
   3  -1  10         57.51         48.05         2.21 o                         
   4  -1  10        143.87        128.02         3.40 o                         
   5  -1  10        412.60        405.09         4.76 o                         
   6  -1  10         51.82         44.75         2.60 o                         
   7  -1  10         16.54         25.39         2.42 o                         
   8  -1  10         66.57         75.16         4.59 o                         
  -8   0  10         15.79         12.69         2.36 o                         
  -7   0  10         62.21         65.38         3.68 o                         
  -6   0  10         28.30         28.58         3.21 o                         
  -5   0  10         98.84        102.31         2.25 o                         
  -4   0  10         60.36         52.20         2.16 o                         
  -3   0  10         40.72         26.61         1.40 o                         
  -2   0  10         21.83         21.83         1.26 o                         
  -1   0  10       2048.36       2118.07        17.80 o                         
   0   0  10        128.17        123.32         2.51 o                         
   1   0  10         25.49         21.47         1.42 o                         
   2   0  10         22.57         18.51         1.33 o                         
   3   0  10        512.36        492.34         5.14 o                         
   4   0  10         14.55         14.87         1.39 o                         
   5   0  10        292.25        314.26         4.54 o                         
   6   0  10          9.51          7.84         2.28 o                         
   7   0  10         18.47         20.33         4.73 o                         
   8   0  10         12.07         14.18         2.64 o                         
  -8   1  10          0.02         -1.44         2.07 o                         
  -7   1  10         43.68         51.91         3.53 o                         
  -6   1  10         55.65         51.00         2.85 o                         
  -5   1  10        125.29        130.50         3.19 o                         
  -4   1  10        107.81         93.03         2.38 o                         
  -3   1  10         40.84         38.34         1.35 o                         
  -2   1  10       1934.29       1951.17        14.57 o                         
  -1   1  10        284.82        254.46         3.32 o                         
   0   1  10         57.68         62.92         2.09 o                         
   1   1  10        432.05        427.87         4.93 o                         
   2   1  10        280.85        284.38         3.71 o                         
   3   1  10          6.39          6.84         1.00 o                         
   4   1  10          1.52          1.51         1.20 o                         
   5   1  10        263.48        285.21         4.60 o                         
   6   1  10          8.30          5.65         1.95 o                         
   7   1  10          0.12          0.52         2.19 o                         
   8   1  10         14.44         18.20         2.91 o                         
  -8   2  10         17.87         21.77         2.81 o                         
  -7   2  10          0.33          1.62         2.10 o                         
  -6   2  10          0.00         -1.55         1.38 o                         
  -5   2  10         77.52         66.07         2.43 o                         
  -4   2  10         17.69         12.57         1.60 o                         
  -3   2  10         68.47         67.36         2.39 o                         
  -2   2  10         80.10         75.95         1.88 o                         
  -1   2  10          1.26         -0.72         0.89 o                         
   0   2  10         27.49         20.56         1.84 o                         
   1   2  10         20.60         12.84         1.38 o                         
   2   2  10        694.19        694.29         7.59 o                         
   3   2  10        155.80        165.70         3.18 o                         
   4   2  10          6.34          3.22         1.28 o                         
   5   2  10          1.64          3.65         1.35 o                         
   6   2  10         74.31         82.99         3.75 o                         
   7   2  10          0.10         -1.83         2.07 o                         
   8   2  10         80.46         84.49         4.66 o                         
  -8   3  10          4.06          8.60         2.48 o                         
  -7   3  10         30.03         27.33         2.69 o                         
  -6   3  10        163.52        146.70         3.72 o                         
  -5   3  10          1.90         -0.64         1.26 o                         
  -4   3  10        592.80        597.12         6.73 o                         
  -3   3  10         66.48         59.74         2.50 o                         
  -2   3  10        199.70        181.49         2.22 o                         
  -1   3  10         11.27          4.40         1.27 o                         
   0   3  10         93.07         91.36         2.64 o                         
   1   3  10          0.56         -0.24         0.92 o                         
   2   3  10         15.92         10.29         1.39 o                         
   3   3  10        111.62        107.64         2.78 o                         
   4   3  10        324.09        324.66         4.53 o                         
   5   3  10         70.23         64.81         2.46 o                         
   6   3  10          4.41          5.93         2.05 o                         
   7   3  10         14.90         17.10         2.45 o                         
   8   3  10          0.52         -3.26         2.17 o                         
  -7   4  10         74.15         78.24         3.53 o                         
  -6   4  10        175.48        168.35         3.95 o                         
  -5   4  10         38.92         32.08         2.25 o                         
  -4   4  10        109.87         98.96         3.26 o                         
  -3   4  10          1.37         -1.44         1.21 o                         
  -2   4  10        111.29        119.98         2.33 o                         
  -1   4  10        211.63        220.78         3.39 o                         
   0   4  10          0.51          2.25         1.09 o                         
   1   4  10         60.84         72.70         2.46 o                         
   2   4  10        132.64        121.82         3.36 o                         
   3   4  10          4.73          8.66         1.57 o                         
   4   4  10          5.51          0.67         1.35 o                         
   5   4  10          7.03          3.73         1.48 o                         
   6   4  10          5.96          9.74         1.81 o                         
   7   4  10          1.19          1.15         1.95 o                         
   8   4  10         25.16         31.85         3.44 o                         
  -7   5  10          0.08          8.77         2.52 o                         
  -6   5  10         10.43         16.87         2.34 o                         
  -5   5  10          1.13          2.75         2.03 o                         
  -4   5  10          7.55          6.01         2.02 o                         
  -3   5  10          5.48          2.67         1.88 o                         
  -2   5  10        102.82        101.33         2.46 o                         
  -1   5  10        428.93        455.85         6.00 o                         
   0   5  10          0.63          0.01         1.00 o                         
   1   5  10        161.04        168.26         3.59 o                         
   2   5  10         37.70         30.20         2.17 o                         
   3   5  10         61.65         71.26         2.87 o                         
   4   5  10          0.29         -1.98         1.32 o                         
   5   5  10         57.48         66.68         2.66 o                         
   6   5  10         19.83         16.97         1.98 o                         
   7   5  10          1.43         -1.07         2.48 o                         
  -6   6  10          0.21         -1.88         2.21 o                         
  -5   6  10         10.48         13.37         2.44 o                         
  -4   6  10         21.95         20.79         2.33 o                         
  -3   6  10          0.03         -1.63         1.08 o                         
  -2   6  10          1.79         -0.20         1.20 o                         
  -1   6  10         56.96         66.02         2.44 o                         
   0   6  10         85.80         75.27         2.91 o                         
   1   6  10         23.12         16.72         1.72 o                         
   2   6  10          4.98         -0.51         1.62 o                         
   3   6  10         75.88        108.05         3.10 o                         
   4   6  10         16.59         15.23         1.89 o                         
   5   6  10         37.65         39.81         2.40 o                         
   6   6  10          0.02         -2.95         1.97 o                         
   7   6  10          3.25         -2.04         2.27 o                         
  -6   7  10          7.45          6.06         2.77 o                         
  -5   7  10         17.63         11.55         2.36 o                         
  -4   7  10         28.18         20.21         2.45 o                         
  -3   7  10         12.09         10.76         1.59 o                         
  -2   7  10          0.02         -2.03         1.35 o                         
  -1   7  10          0.42         -0.85         1.21 o                         
   0   7  10          8.41          6.41         1.82 o                         
   1   7  10         61.44         49.31         2.82 o                         
   2   7  10         34.01         43.83         2.51 o                         
   3   7  10         26.32          9.59         1.90 o                         
   4   7  10         12.48         13.76         1.91 o                         
   5   7  10         32.46         39.45         2.62 o                         
   6   7  10          0.33          0.82         1.99 o                         
  -5   8  10          2.96         -2.85         2.06 o                         
  -4   8  10          4.04         -3.27         2.18 o                         
  -3   8  10          2.09         -3.82         2.55 o                         
  -2   8  10          0.06         -2.77         1.85 o                         
  -1   8  10          3.02          8.41         2.09 o                         
   0   8  10          1.12          2.83         1.95 o                         
   1   8  10          4.05          4.64         1.98 o                         
   2   8  10          5.06         -0.27         1.72 o                         
   3   8  10         13.78          3.35         1.78 o                         
   4   8  10          9.77         10.71         1.90 o                         
   5   8  10         37.79         49.54         2.93 o                         
  -4   9  10          2.67         -2.11         3.03 o                         
  -3   9  10          5.49         -3.37         3.90 o                         
  -2   9  10         18.63         17.47         2.59 o                         
  -1   9  10         44.74         53.50         3.69 o                         
   0   9  10         46.13         54.70         4.28 o                         
   1   9  10        206.00        197.78         5.52 o                         
   2   9  10        118.35        149.16         4.73 o                         
   3   9  10          2.62         -2.65         1.83 o                         
   4   9  10          2.30         -1.00         1.87 o                         
  -2  10  10          0.28         -6.34         4.22 o                         
  -1  10  10          2.95          1.92         2.31 o                         
   0  10  10          3.36          3.51         3.40 o                         
   1  10  10          2.05          2.92         2.44 o                         
   2  10  10         43.56         47.16         3.17 o                         
  -1  -8  11          0.03          3.44         2.39 o                         
   0  -8  11         15.65         13.05         2.68 o                         
  -3  -7  11          5.73         -0.03         2.67 o                         
  -2  -7  11         14.72         11.45         2.64 o                         
  -1  -7  11         32.48         28.08         2.86 o                         
   0  -7  11         78.05         72.92         5.56 o                         
   1  -7  11        229.78        233.94         5.89 o                         
   2  -7  11          9.83          8.38         4.13 o                         
   3  -7  11         26.96         24.99         3.75 o                         
  -5  -6  11         27.43         31.87         3.09 o                         
  -4  -6  11         35.62         33.08         3.16 o                         
  -3  -6  11          0.02         -2.76         2.07 o                         
  -2  -6  11          4.99          8.44         2.47 o                         
  -1  -6  11          0.18         -1.84         1.81 o                         
   0  -6  11          1.22          1.73         1.81 o                         
   1  -6  11         49.60         34.65         2.98 o                         
   2  -6  11         51.11         50.02         4.33 o                         
   3  -6  11          4.38         -0.68         4.63 o                         
   4  -6  11         70.61         76.21         5.17 o                         
   5  -6  11          5.27          5.68         2.84 o                         
  -6  -5  11         42.18         35.99         3.15 o                         
  -5  -5  11          0.02         -1.17         1.82 o                         
  -4  -5  11         43.59         42.56         3.34 o                         
  -3  -5  11        105.08        102.96         4.71 o                         
  -2  -5  11         83.11         81.67         4.28 o                         
  -1  -5  11          5.75          4.51         1.89 o                         
   0  -5  11         40.44         38.54         2.26 o                         
   1  -5  11         37.85         32.14         2.25 o                         
   2  -5  11         32.71         31.05         2.69 o                         
   3  -5  11         64.14         79.61         4.71 o                         
   4  -5  11          0.76         -1.86         2.35 o                         
   5  -5  11         29.29         28.35         3.38 o                         
  -6  -4  11         85.43         82.77         5.84 o                         
  -5  -4  11         45.41         36.32         3.30 o                         
  -4  -4  11         90.56         93.70         4.42 o                         
  -3  -4  11        510.53        464.18        11.69 o                         
  -2  -4  11          6.45          8.30         2.38 o                         
  -1  -4  11        204.48        192.79         7.14 o                         
   0  -4  11        264.58        272.71         5.01 o                         
   1  -4  11         98.14         99.47         3.75 o                         
   2  -4  11         94.30         81.23         4.02 o                         
   3  -4  11          9.78          2.83         1.61 o                         
   4  -4  11         83.55         72.70         4.39 o                         
   5  -4  11         86.68         80.18         4.41 o                         
   6  -4  11          7.48          8.16         2.69 o                         
  -7  -3  11          0.68          1.27         2.22 o                         
  -6  -3  11          2.89          2.55         1.87 o                         
  -5  -3  11        105.41        108.97         3.94 o                         
  -4  -3  11         25.91         21.71         2.14 o                         
  -3  -3  11         81.15         80.57         3.12 o                         
  -2  -3  11        531.84        552.91         7.50 o                         
  -1  -3  11        162.87        171.94         3.56 o                         
   0  -3  11        408.33        391.95         6.55 o                         
   1  -3  11        872.16        849.32        12.35 o                         
   2  -3  11        655.41        640.21         9.07 o                         
   3  -3  11        189.34        203.01         6.70 o                         
   4  -3  11        266.40        270.01         6.88 o                         
   5  -3  11         12.53         11.41         2.12 o                         
   6  -3  11         43.12         50.82         3.03 o                         
   7  -3  11          0.04         -1.16         2.19 o                         
  -7  -2  11         41.70         35.82         3.49 o                         
  -6  -2  11         15.00          5.14         2.03 o                         
  -5  -2  11         50.65         38.47         2.26 o                         
  -4  -2  11          3.81         -0.52         1.20 o                         
  -3  -2  11         48.47         52.01         2.90 o                         
  -2  -2  11         64.33         61.34         3.32 o                         
  -1  -2  11        103.97        100.65         3.03 o                         
   0  -2  11         49.41         46.32         2.41 o                         
   1  -2  11         54.84         47.24         2.53 o                         
   2  -2  11        139.90        129.19         4.21 o                         
   3  -2  11         43.36         42.16         2.84 o                         
   4  -2  11         30.80         25.23         2.82 o                         
   5  -2  11        119.98        121.94         4.16 o                         
   6  -2  11         33.06         20.26         2.38 o                         
   7  -2  11         99.88        112.44         5.84 o                         
  -7  -1  11          3.94         10.01         2.40 o                         
  -6  -1  11         46.44         43.39         4.21 o                         
  -5  -1  11        460.06        483.86         6.29 o                         
  -4  -1  11         17.62         14.01         1.16 o                         
  -3  -1  11        306.62        304.56         4.35 o                         
  -2  -1  11       1405.26       1358.25        11.36 o                         
  -1  -1  11         21.22         27.06         1.92 o                         
   0  -1  11         26.52         27.99         1.85 o                         
   1  -1  11         50.21         38.09         1.93 o                         
   2  -1  11         32.77         31.53         1.83 o                         
   3  -1  11        270.65        260.80         4.55 o                         
   4  -1  11          0.26         -1.73         1.15 o                         
   5  -1  11         23.45         13.30         2.48 o                         
   6  -1  11        173.83        166.09         4.11 o                         
   7  -1  11         41.19         47.34         3.81 o                         
  -7   0  11         19.44         24.65         2.99 o                         
  -6   0  11         46.49         36.67         3.32 o                         
  -5   0  11        280.82        280.56         6.46 o                         
  -4   0  11          0.13         -1.85         1.24 o                         
  -3   0  11        212.10        210.88         3.69 o                         
  -2   0  11          0.13          2.18         0.94 o                         
  -1   0  11         71.80        113.98         3.52 o                         
   0   0  11         84.82         88.02         2.44 o                         
   1   0  11        985.57        958.19         8.55 o                         
   2   0  11        191.44        189.09         3.30 o                         
   3   0  11        110.29        130.28         3.11 o                         
   4   0  11         17.01         15.92         1.78 o                         
   5   0  11         97.82         93.16         4.14 o                         
   6   0  11          0.04         -2.17         1.85 o                         
   7   0  11          6.26          5.55         2.85 o                         
   8   0  11          1.50          2.40         2.49 o                         
  -7   1  11         29.09         36.89         3.35 o                         
  -6   1  11          7.55         10.49         2.50 o                         
  -5   1  11          7.14          2.89         1.49 o                         
  -4   1  11          0.25         -1.70         1.14 o                         
  -3   1  11        680.88        652.26         8.02 o                         
  -2   1  11        312.22        305.33         3.90 o                         
  -1   1  11        126.30        119.82         2.49 o                         
   0   1  11        569.01        573.20         5.48 o                         
   1   1  11        138.63        137.32         3.04 o                         
   2   1  11         49.85         47.41         2.09 o                         
   3   1  11         29.67         36.39         1.75 o                         
   4   1  11          4.22          3.19         1.39 o                         
   5   1  11        786.61        790.85        10.21 o                         
   6   1  11          5.66          7.35         2.21 o                         
   7   1  11         13.12         12.31         2.71 o                         
   8   1  11         12.87          6.86         2.89 o                         
  -7   2  11          5.06          3.48         2.42 o                         
  -6   2  11         51.84         46.82         2.77 o                         
  -5   2  11        105.62        117.59         3.46 o                         
  -4   2  11        143.66        157.94         3.65 o                         
  -3   2  11        158.02        159.30         4.01 o                         
  -2   2  11         19.04         18.81         1.31 o                         
  -1   2  11         77.96         80.84         2.38 o                         
   0   2  11         77.64         77.80         2.61 o                         
   1   2  11         67.84         46.90         2.16 o                         
   2   2  11         22.71         23.50         1.57 o                         
   3   2  11          4.45          3.09         1.59 o                         
   4   2  11        166.37        166.26         3.82 o                         
   5   2  11         16.73         17.68         1.84 o                         
   6   2  11         25.75         25.07         2.27 o                         
   7   2  11          0.09         -3.08         2.13 o                         
   8   2  11         15.29         18.05         3.01 o                         
  -7   3  11          6.29          6.14         1.98 o                         
  -6   3  11        142.28        149.64         4.00 o                         
  -5   3  11          5.27          1.67         1.58 o                         
  -4   3  11         34.46         39.03         2.32 o                         
  -3   3  11         11.45          9.07         1.48 o                         
  -2   3  11         54.13         56.52         1.46 o                         
  -1   3  11         11.55          6.04         1.38 o                         
   0   3  11         47.12         43.84         2.01 o                         
   1   3  11         82.99         78.41         2.50 o                         
   2   3  11        168.63        185.46         3.85 o                         
   3   3  11        113.31        100.81         3.20 o                         
   4   3  11         63.28         75.61         2.72 o                         
   5   3  11        150.94        149.18         3.57 o                         
   6   3  11         54.31         54.03         3.24 o                         
   7   3  11          5.19          1.82         2.47 o                         
   8   3  11          0.81         -1.30         2.45 o                         
  -7   4  11         46.12         40.06         3.05 o                         
  -6   4  11         29.67         27.81         2.54 o                         
  -5   4  11         10.68         12.34         1.99 o                         
  -4   4  11         19.60         16.38         1.89 o                         
  -3   4  11        100.90        109.36         3.06 o                         
  -2   4  11         19.19         14.59         1.17 o                         
  -1   4  11         77.51         88.09         2.54 o                         
   0   4  11        101.08         86.85         2.76 o                         
   1   4  11         11.17         12.62         1.59 o                         
   2   4  11          2.95          1.09         1.31 o                         
   3   4  11         65.21         55.66         2.86 o                         
   4   4  11          4.75          6.69         1.65 o                         
   5   4  11         12.95         15.88         1.89 o                         
   6   4  11          3.57          1.12         1.68 o                         
   7   4  11          4.84          6.89         2.36 o                         
  -7   5  11          2.68          6.49         2.31 o                         
  -6   5  11         66.45        105.73         5.78 o                         
  -5   5  11         33.31         34.55         2.63 o                         
  -4   5  11          4.13          3.91         1.59 o                         
  -3   5  11         11.88         10.33         1.75 o                         
  -2   5  11          0.29         -1.48         0.99 o                         
  -1   5  11          3.32          1.06         1.17 o                         
   0   5  11          9.31          3.19         1.23 o                         
   1   5  11          7.64          6.38         1.63 o                         
   2   5  11          0.53         -2.21         1.47 o                         
   3   5  11        107.35        105.34         3.61 o                         
   4   5  11         56.53         60.22         2.91 o                         
   5   5  11         58.26         39.03         2.31 o                         
   6   5  11         52.23         53.25         3.02 o                         
   7   5  11          1.69          3.29         3.23 o                         
  -6   6  11          0.40          2.91         2.48 o                         
  -5   6  11          2.76         -0.27         1.92 o                         
  -4   6  11          0.26         -1.80         1.73 o                         
  -3   6  11        103.05        106.73         3.85 o                         
  -2   6  11         22.45         19.51         1.68 o                         
  -1   6  11          9.93          3.55         1.38 o                         
   0   6  11         21.58         15.04         1.82 o                         
   1   6  11         13.35         14.21         1.75 o                         
   2   6  11         26.68         33.73         2.64 o                         
   3   6  11          3.11         -0.08         1.76 o                         
   4   6  11         53.40         56.11         2.78 o                         
   5   6  11          4.79          9.65         2.17 o                         
   6   6  11         11.96          6.13         3.53 o                         
  -5   7  11          0.68         -3.39         2.26 o                         
  -4   7  11          9.91          2.09         1.98 o                         
  -3   7  11         14.82         15.99         2.65 o                         
  -2   7  11          2.55          0.37         1.36 o                         
  -1   7  11         13.26         18.63         1.80 o                         
   0   7  11         14.10         13.26         1.69 o                         
   1   7  11         77.77         85.03         3.16 o                         
   2   7  11          9.50          4.95         1.75 o                         
   3   7  11          0.08         -2.43         1.62 o                         
   4   7  11         29.42         23.21         2.24 o                         
   5   7  11          3.06         -0.76         1.70 o                         
   6   7  11          0.87          1.54         2.28 o                         
  -5   8  11         31.54         25.04         2.97 o                         
  -4   8  11          0.53         -3.31         2.21 o                         
  -3   8  11          4.33         -2.39         3.15 o                         
  -2   8  11          4.18          0.35         1.75 o                         
  -1   8  11          9.25          2.91         1.77 o                         
   0   8  11         43.88         42.72         2.87 o                         
   1   8  11         12.74          6.48         1.96 o                         
   2   8  11          0.95         -2.75         1.83 o                         
   3   8  11          0.90         -0.47         1.90 o                         
   4   8  11          3.21          2.05         1.86 o                         
   5   8  11          0.18         -2.06         2.21 o                         
  -3   9  11          4.75         -0.25         3.14 o                         
  -2   9  11          2.86         -3.72         2.48 o                         
  -1   9  11        102.22        102.24         7.88 o                         
   0   9  11         45.93         39.48         3.57 o                         
   1   9  11         29.98         26.64         3.24 o                         
   2   9  11         31.90         21.29         2.42 o                         
   3   9  11          5.86          4.43         2.18 o                         
   4   9  11          3.72          1.92         2.08 o                         
  -1  10  11          2.86         -1.32         2.35 o                         
   0  10  11         11.67          7.02         2.65 o                         
   1  10  11          0.35          0.66         2.23 o                         
  -2  -7  12          3.30          3.84         2.49 o                         
  -1  -7  12         98.29        101.72         4.52 o                         
   0  -7  12          3.99          2.57         2.13 o                         
   1  -7  12         36.27         46.63         4.61 o                         
   2  -7  12         18.46         14.02         6.29 o                         
  -4  -6  12         16.37         13.78         2.99 o                         
  -3  -6  12         63.53         71.83         4.12 o                         
  -2  -6  12         21.25         13.57         2.59 o                         
  -1  -6  12        126.13        121.62         4.70 o                         
   0  -6  12         43.11         50.61         3.90 o                         
   1  -6  12          2.88         -1.34         2.45 o                         
   2  -6  12         10.05         14.40         3.39 o                         
   3  -6  12         55.07         64.16         6.34 o                         
   4  -6  12         22.63         22.60         4.03 o                         
  -5  -5  12         15.28         10.50         2.99 o                         
  -4  -5  12          2.58          1.13         2.78 o                         
  -3  -5  12         87.09         94.54         4.72 o                         
  -2  -5  12          1.15         -2.89         1.93 o                         
  -1  -5  12         29.62         21.84         2.62 o                         
   0  -5  12         87.31         87.47         4.33 o                         
   1  -5  12         27.76         28.22         3.35 o                         
   2  -5  12         13.99         10.26         3.20 o                         
   3  -5  12         12.86         13.47         3.35 o                         
   4  -5  12         57.09         62.08         5.63 o                         
   5  -5  12         18.52         22.02         3.85 o                         
  -6  -4  12         13.77         22.20         3.13 o                         
  -5  -4  12         81.08         73.42         4.16 o                         
  -4  -4  12         37.53         37.28         3.06 o                         
  -3  -4  12         14.64         20.39         3.39 o                         
  -2  -4  12        168.91        142.17         5.02 o                         
  -1  -4  12         51.81         41.68         3.18 o                         
   0  -4  12        435.11        429.69         7.06 o                         
   1  -4  12         41.29         35.04         2.76 o                         
   2  -4  12        500.35        452.87         6.92 o                         
   3  -4  12         33.63         22.63         2.70 o                         
   4  -4  12          0.10         -1.07         2.24 o                         
   5  -4  12         24.24         29.69         3.78 o                         
   6  -4  12          2.66          2.21         4.56 o                         
  -6  -3  12         28.78         33.49         3.40 o                         
  -5  -3  12         29.20         25.53         2.55 o                         
  -4  -3  12        122.37        117.24         3.95 o                         
  -3  -3  12          4.03          1.11         1.82 o                         
  -2  -3  12        227.71        204.29         6.98 o                         
  -1  -3  12        105.69        107.20         2.85 o                         
   0  -3  12        237.32        249.79         5.43 o                         
   1  -3  12         15.41         19.56         3.09 o                         
   2  -3  12         27.90         27.58         2.43 o                         
   3  -3  12        454.73        416.74         7.71 o                         
   4  -3  12        180.50        181.88         5.31 o                         
   5  -3  12         10.93          9.48         2.72 o                         
   6  -3  12         79.93         70.29         4.33 o                         
  -7  -2  12          3.63          1.30         2.24 o                         
  -6  -2  12         40.93         45.46         3.67 o                         
  -5  -2  12          2.48          3.03         1.63 o                         
  -4  -2  12        217.02        207.63         4.66 o                         
  -3  -2  12         12.61         12.25         1.81 o                         
  -2  -2  12        172.83        164.64         4.70 o                         
  -1  -2  12        423.74        407.46         5.90 o                         
   0  -2  12        653.95        652.70         7.95 o                         
   1  -2  12         45.04         36.12         2.34 o                         
   2  -2  12        562.48        630.89         9.22 o                         
   3  -2  12         17.95         17.40         2.26 o                         
   4  -2  12          0.17         -0.42         2.47 o                         
   5  -2  12        118.15        113.62         4.30 o                         
   6  -2  12          4.23         -1.11         2.26 o                         
   7  -2  12         12.81          9.54         3.21 o                         
  -7  -1  12         15.77         24.40         3.98 o                         
  -6  -1  12         17.63         26.42         2.97 o                         
  -5  -1  12         30.91         31.80         2.61 o                         
  -4  -1  12         15.25          5.01         2.20 o                         
  -3  -1  12         72.79         65.02         2.33 o                         
  -2  -1  12        429.19        438.76         5.74 o                         
  -1  -1  12        251.32        237.87         5.23 o                         
   0  -1  12         77.86         66.63         2.95 o                         
   1  -1  12        310.67        322.44         5.47 o                         
   2  -1  12        770.07        743.06         7.78 o                         
   3  -1  12         55.13         51.91         2.60 o                         
   4  -1  12         12.14          9.24         2.43 o                         
   5  -1  12          0.33          0.92         2.20 o                         
   6  -1  12         10.83         15.91         2.15 o                         
   7  -1  12          2.12          1.94         2.92 o                         
  -7   0  12         92.68        101.08         5.35 o                         
  -6   0  12         34.82         25.78         3.21 o                         
  -5   0  12         14.18         18.46         2.31 o                         
  -4   0  12        280.61        247.45         5.16 o                         
  -3   0  12        107.59        107.04         2.97 o                         
  -2   0  12          4.16          5.08         1.07 o                         
  -1   0  12          9.54          6.53         1.16 o                         
   0   0  12         42.38         45.88         2.27 o                         
   1   0  12        215.02        232.20         5.18 o                         
   2   0  12          5.75          5.27         1.62 o                         
   3   0  12        855.90        812.71         8.11 o                         
   4   0  12        246.30        258.49         5.88 o                         
   5   0  12        269.42        283.75         7.13 o                         
   6   0  12         58.46         63.68         3.64 o                         
   7   0  12          3.66          4.99         2.85 o                         
  -7   1  12         57.65         55.90         4.07 o                         
  -6   1  12         37.01         32.64         4.35 o                         
  -5   1  12         19.90         23.30         2.19 o                         
  -4   1  12         67.30         64.55         2.91 o                         
  -3   1  12         65.15         66.92         2.15 o                         
  -2   1  12        112.52        115.36         2.61 o                         
  -1   1  12         53.87         48.42         2.33 o                         
   0   1  12        458.82        464.00         5.28 o                         
   1   1  12        286.79        285.15         4.43 o                         
   2   1  12        113.56        118.47         3.04 o                         
   3   1  12        394.97        382.40         4.99 o                         
   4   1  12        335.10        325.32         5.53 o                         
   5   1  12         77.37         71.85         4.70 o                         
   6   1  12         55.58         53.40         4.08 o                         
   7   1  12         16.91         12.82         3.56 o                         
  -7   2  12         38.47         39.59         3.49 o                         
  -6   2  12          5.57          7.24         2.13 o                         
  -5   2  12         24.34         25.63         2.30 o                         
  -4   2  12         47.01         49.61         2.70 o                         
  -3   2  12        389.85        385.92         6.35 o                         
  -2   2  12         52.75         56.72         2.14 o                         
  -1   2  12        641.72        659.90         6.57 o                         
   0   2  12         19.33         24.16         1.94 o                         
   1   2  12          8.69          8.38         1.58 o                         
   2   2  12          3.11         -0.24         1.38 o                         
   3   2  12        461.68        467.36         6.39 o                         
   4   2  12          5.58          8.87         1.91 o                         
   5   2  12        105.98        111.98         4.73 o                         
   6   2  12         38.32         42.23         3.07 o                         
   7   2  12          8.42          5.66         3.49 o                         
  -7   3  12          7.76         10.26         2.27 o                         
  -6   3  12         56.43         54.30         3.12 o                         
  -5   3  12         13.66         15.50         2.08 o                         
  -4   3  12        109.88        125.68         3.59 o                         
  -3   3  12         98.93        104.50         3.46 o                         
  -2   3  12        271.85        286.41         3.82 o                         
  -1   3  12        308.22        295.36         4.81 o                         
   0   3  12        131.64        138.59         3.54 o                         
   1   3  12          4.39          1.74         1.15 o                         
   2   3  12         78.47         75.72         2.83 o                         
   3   3  12         10.18          5.81         1.70 o                         
   4   3  12         20.96         27.38         2.42 o                         
   5   3  12         13.08         14.57         2.50 o                         
   6   3  12          3.96          3.93         2.14 o                         
   7   3  12          4.38          2.74         2.27 o                         
  -7   4  12          2.69          6.97         2.28 o                         
  -6   4  12          6.33          6.74         2.17 o                         
  -5   4  12         39.40         36.88         2.51 o                         
  -4   4  12        100.08        110.78         3.51 o                         
  -3   4  12          2.68          1.69         1.60 o                         
  -2   4  12        369.40        349.78         5.27 o                         
  -1   4  12          2.50         -1.48         1.61 o                         
   0   4  12        213.35        218.73         4.28 o                         
   1   4  12         13.93         11.22         1.60 o                         
   2   4  12        138.48        129.59         4.54 o                         
   3   4  12         17.26         22.49         2.14 o                         
   4   4  12        208.66        250.64         6.59 o                         
   5   4  12         74.85         74.04         3.00 o                         
   6   4  12        115.88        119.84         4.69 o                         
   7   4  12          1.22          2.00         2.43 o                         
  -6   5  12        240.46        267.54         6.03 o                         
  -5   5  12          4.12          5.80         1.88 o                         
  -4   5  12         39.13         44.04         2.66 o                         
  -3   5  12         16.24         15.56         2.02 o                         
  -2   5  12         46.22         48.57         1.87 o                         
  -1   5  12         49.23         37.68         2.06 o                         
   0   5  12         12.18          5.33         1.42 o                         
   1   5  12          1.32         -1.28         1.43 o                         
   2   5  12          2.30         -2.17         1.70 o                         
   3   5  12         35.83         30.11         2.32 o                         
   4   5  12          3.13         -0.13         1.84 o                         
   5   5  12         31.90         30.48         2.56 o                         
   6   5  12         38.96         47.97         2.94 o                         
   7   5  12         47.14         51.38         3.59 o                         
  -6   6  12        108.14        119.92         6.41 o                         
  -5   6  12         13.61         17.18         2.34 o                         
  -4   6  12         77.30         74.42         3.65 o                         
  -3   6  12          0.07         -1.57         1.56 o                         
  -2   6  12          1.90          1.03         1.36 o                         
  -1   6  12          4.20          1.80         1.51 o                         
   0   6  12         57.53         63.96         2.70 o                         
   1   6  12         23.24         19.95         1.85 o                         
   2   6  12         74.04         57.06         3.02 o                         
   3   6  12          2.70         -2.69         1.84 o                         
   4   6  12         23.78         35.71         2.66 o                         
   5   6  12          0.10         -2.66         1.80 o                         
   6   6  12         28.23         26.51         3.20 o                         
  -5   7  12          0.07         -1.37         2.39 o                         
  -4   7  12         25.08         24.58         2.77 o                         
  -3   7  12          0.28         -2.79         1.86 o                         
  -2   7  12         19.28         24.39         2.08 o                         
  -1   7  12         81.37         91.08         2.77 o                         
   0   7  12         62.99         73.99         3.80 o                         
   1   7  12          2.47          4.56         1.95 o                         
   2   7  12          6.33          0.65         1.65 o                         
   3   7  12         32.03         41.39         2.81 o                         
   4   7  12          2.00          0.06         1.57 o                         
   5   7  12          0.37         -2.72         1.92 o                         
  -4   8  12          2.79         -0.16         2.42 o                         
  -3   8  12          2.27         -4.48         2.99 o                         
  -2   8  12         28.52         29.69         3.61 o                         
  -1   8  12          3.80          3.61         2.00 o                         
   0   8  12         22.33         23.14         2.45 o                         
   1   8  12         34.29         49.86         3.20 o                         
   2   8  12          1.69         -1.65         1.96 o                         
   3   8  12          7.31          8.11         2.09 o                         
   4   8  12          1.86          2.40         1.95 o                         
  -2   9  12          3.22         -2.94         2.26 o                         
  -1   9  12         43.83         42.64         3.25 o                         
   0   9  12         10.73          2.76         2.39 o                         
   1   9  12          0.59         -3.11         2.08 o                         
   2   9  12          0.91          1.68         2.04 o                         
   3   9  12          5.49          6.41         2.19 o                         
  -3  -6  13          0.82          2.04         2.51 o                         
  -2  -6  13         14.39         12.63         2.55 o                         
  -1  -6  13         86.54         95.40         4.43 o                         
   0  -6  13          0.03         -2.82         2.38 o                         
   1  -6  13         36.05         32.60         4.35 o                         
   2  -6  13          2.85         -0.94         3.92 o                         
   3  -6  13         24.01         18.31         4.48 o                         
  -4  -5  13          8.04          1.38         4.17 o                         
  -3  -5  13          9.19          9.37         2.85 o                         
  -2  -5  13         42.91         32.64         3.50 o                         
  -1  -5  13        116.98        128.58         5.04 o                         
   0  -5  13          0.64         -0.81         2.11 o                         
   1  -5  13         87.04         96.40         4.33 o                         
   2  -5  13          9.28          6.25         2.31 o                         
   3  -5  13          0.00          0.77         2.20 o                         
   4  -5  13         69.80         76.87         5.77 o                         
  -5  -4  13         22.04         28.67         3.30 o                         
  -4  -4  13          0.83         -1.83         1.99 o                         
  -3  -4  13          0.53         -0.31         1.84 o                         
  -2  -4  13         93.53        109.02         4.71 o                         
  -1  -4  13         14.18          7.26         2.70 o                         
   0  -4  13          2.46          5.19         2.60 o                         
   1  -4  13          3.17          3.31         2.29 o                         
   2  -4  13        118.35        138.18         4.84 o                         
   3  -4  13          0.48         -1.46         2.30 o                         
   4  -4  13          8.60         11.46         2.65 o                         
   5  -4  13          3.52          4.09         2.88 o                         
  -6  -3  13          0.14         -2.50         2.17 o                         
  -5  -3  13          7.67          3.16         2.00 o                         
  -4  -3  13         10.60         10.89         2.23 o                         
  -3  -3  13        120.99        118.66         3.99 o                         
  -2  -3  13         57.45         58.83         3.77 o                         
  -1  -3  13         29.95         22.81         1.81 o                         
   0  -3  13         42.00         37.59         3.30 o                         
   1  -3  13         50.91         42.40         2.80 o                         
   2  -3  13         14.00         15.72         2.31 o                         
   3  -3  13        147.84        160.50         8.05 o                         
   4  -3  13          1.07          1.47         2.22 o                         
   5  -3  13         27.66         21.87         3.07 o                         
   6  -3  13          3.39         -2.54         4.90 o                         
  -6  -2  13         28.61         27.93         3.29 o                         
  -5  -2  13         36.89         30.17         3.34 o                         
  -4  -2  13         40.94         37.90         2.62 o                         
  -3  -2  13         36.67         26.34         2.77 o                         
  -2  -2  13         65.02         52.58         3.42 o                         
  -1  -2  13         24.78         23.03         2.01 o                         
   0  -2  13         38.59         37.54         2.49 o                         
   1  -2  13          6.86          8.18         1.76 o                         
   2  -2  13        428.24        419.98         7.54 o                         
   3  -2  13         31.15         22.86         2.60 o                         
   4  -2  13         40.35         47.25         4.10 o                         
   5  -2  13         98.58        102.95         4.39 o                         
   6  -2  13         23.14         20.32         2.91 o                         
  -6  -1  13          4.67          2.39         2.62 o                         
  -5  -1  13         12.69         17.39         2.50 o                         
  -4  -1  13         65.96         73.48         4.02 o                         
  -3  -1  13          0.21         -1.02         1.78 o                         
  -2  -1  13        434.27        445.31         6.62 o                         
  -1  -1  13         26.14         22.80         2.01 o                         
   0  -1  13         19.47         21.17         2.12 o                         
   1  -1  13        780.17        791.35         9.34 o                         
   2  -1  13        456.40        491.99         7.27 o                         
   3  -1  13        146.91        138.67         4.89 o                         
   4  -1  13         43.63         46.21         3.86 o                         
   5  -1  13          2.95          2.50         2.55 o                         
   6  -1  13          7.25          4.73         2.48 o                         
  -7   0  13          0.69         -3.26         2.42 o                         
  -6   0  13         21.34         19.00         3.01 o                         
  -5   0  13          3.44         -0.35         1.92 o                         
  -4   0  13         59.07         63.84         3.81 o                         
  -3   0  13          0.02         -1.09         1.35 o                         
  -2   0  13        187.51        190.31         3.53 o                         
  -1   0  13         53.69         52.07         2.56 o                         
   0   0  13        235.61        231.57         4.40 o                         
   1   0  13          9.73         10.18         1.92 o                         
   2   0  13        182.54        181.80         4.27 o                         
   3   0  13          2.28          0.88         1.49 o                         
   4   0  13          9.86         10.06         2.86 o                         
   5   0  13        133.14        137.37         5.53 o                         
   6   0  13         12.59          9.12         2.92 o                         
   7   0  13         56.86         52.71         4.58 o                         
  -7   1  13         69.12         72.14         4.47 o                         
  -6   1  13          0.08         -3.01         2.00 o                         
  -5   1  13        226.18        242.14         6.65 o                         
  -4   1  13          0.26          0.02         1.73 o                         
  -3   1  13         15.97         12.08         1.48 o                         
  -2   1  13        558.12        571.22         6.78 o                         
  -1   1  13         51.32         46.40         2.32 o                         
   0   1  13        274.42        291.56         4.95 o                         
   1   1  13        182.88        190.12         3.95 o                         
   2   1  13         60.83         65.75         2.67 o                         
   3   1  13         86.38         89.10         3.92 o                         
   4   1  13         29.77         30.41         2.62 o                         
   5   1  13         70.61         76.40         4.79 o                         
   6   1  13          9.77          9.03         2.93 o                         
   7   1  13          0.84         -1.73         5.92 o                         
  -7   2  13          5.47          5.74         2.54 o                         
  -6   2  13          9.55         10.03         2.18 o                         
  -5   2  13        138.36        158.70         4.93 o                         
  -4   2  13          4.47          5.09         1.68 o                         
  -3   2  13        176.71        179.91         4.64 o                         
  -2   2  13         27.63         34.79         1.86 o                         
  -1   2  13        364.76        373.86         5.73 o                         
   0   2  13         29.22         27.14         2.14 o                         
   1   2  13        477.91        454.98         6.13 o                         
   2   2  13        108.50        120.19         3.14 o                         
   3   2  13         12.30         13.22         2.13 o                         
   4   2  13         68.26         65.06         3.68 o                         
   5   2  13         14.34         11.33         2.58 o                         
   6   2  13          7.58          2.95         2.99 o                         
   7   2  13         24.18         24.52         3.73 o                         
  -6   3  13          4.92          5.24         2.24 o                         
  -5   3  13          4.72          2.54         1.91 o                         
  -4   3  13         17.03         17.83         2.22 o                         
  -3   3  13        227.70        235.12         5.94 o                         
  -2   3  13         91.33         93.77         2.50 o                         
  -1   3  13        461.23        461.41         5.42 o                         
   0   3  13         55.65         45.69         3.59 o                         
   1   3  13          0.36         -1.09         1.28 o                         
   2   3  13        151.98        148.97         4.01 o                         
   3   3  13        171.42        179.74         4.48 o                         
   4   3  13          9.54          8.47         2.03 o                         
   5   3  13        111.92        115.03         3.84 o                         
   6   3  13          0.04         -1.00         2.18 o                         
   7   3  13          2.37         -1.23         2.37 o                         
  -6   4  13          9.11          8.37         2.16 o                         
  -5   4  13        104.36        111.99         4.87 o                         
  -4   4  13         72.04         82.21         3.44 o                         
  -3   4  13        169.02        185.13         4.19 o                         
  -2   4  13          4.80          3.60         1.20 o                         
  -1   4  13          1.38          0.67         1.43 o                         
   0   4  13         23.29         22.58         1.86 o                         
   1   4  13        139.11        113.11         3.39 o                         
   2   4  13         84.19         93.83         3.44 o                         
   3   4  13          0.21         -1.97         1.87 o                         
   4   4  13        122.69        103.79         3.68 o                         
   5   4  13          3.19          4.43         1.93 o                         
   6   4  13          8.06         13.08         2.54 o                         
  -6   5  13         11.69         17.33         2.77 o                         
  -5   5  13          2.51          4.10         1.96 o                         
  -4   5  13        184.17        212.99         5.84 o                         
  -3   5  13          0.04          1.65         1.69 o                         
  -2   5  13          0.54         -0.35         0.85 o                         
  -1   5  13          1.32         -0.22         1.26 o                         
   0   5  13          2.26         -2.48         1.65 o                         
   1   5  13        122.14         99.32         3.32 o                         
   2   5  13         52.00         66.28         3.16 o                         
   3   5  13        114.29        109.58         3.91 o                         
   4   5  13         80.05         79.20         3.86 o                         
   5   5  13         21.57         19.24         2.46 o                         
   6   5  13          8.73          0.81         2.17 o                         
  -5   6  13         56.56         75.61         5.71 o                         
  -4   6  13        116.83        139.23         5.39 o                         
  -3   6  13         42.27         42.81         2.65 o                         
  -2   6  13          1.22          0.65         1.52 o                         
  -1   6  13          1.68         -1.33         1.35 o                         
   0   6  13          1.69          5.29         1.65 o                         
   1   6  13          0.00         -2.33         1.55 o                         
   2   6  13          0.23          1.49         2.07 o                         
   3   6  13         54.70         52.09         3.10 o                         
   4   6  13          0.50          1.76         1.85 o                         
   5   6  13          1.42         -0.81         2.01 o                         
   6   6  13         28.70         44.25         4.97 o                         
  -4   7  13          2.78          3.06         2.28 o                         
  -3   7  13          2.65          3.86         1.88 o                         
  -2   7  13          7.31          9.03         2.03 o                         
  -1   7  13         15.16         24.03         1.97 o                         
   0   7  13         15.70         22.15         2.09 o                         
   1   7  13         29.80         29.70         2.52 o                         
   2   7  13          4.87          2.71         2.01 o                         
   3   7  13          2.77          1.29         2.13 o                         
   4   7  13          3.36          0.53         1.83 o                         
   5   7  13          0.15         -1.66         1.90 o                         
  -3   8  13          0.14         -1.54         3.16 o                         
  -2   8  13        116.45        128.21         5.22 o                         
  -1   8  13          5.65          5.93         2.06 o                         
   0   8  13          0.84         -1.94         1.78 o                         
   1   8  13          0.02         -1.74         1.92 o                         
   2   8  13         51.73         49.87         3.12 o                         
   3   8  13          2.96         -2.77         1.85 o                         
   4   8  13         18.06         11.12         2.38 o                         
  -1   9  13          8.66          5.49         2.69 o                         
   0   9  13          1.57         -0.45         2.18 o                         
   1   9  13          7.09          2.26         2.26 o                         
   2   9  13          8.32          3.97         2.32 o                         
  -1  -6  14          0.71          2.76         2.50 o                         
   0  -6  14          0.62          2.69         2.74 o                         
   1  -6  14         59.29         74.32         5.58 o                         
  -3  -5  14        131.44        148.99         7.53 o                         
  -2  -5  14         34.57         31.41         3.38 o                         
  -1  -5  14          3.27          2.91         2.78 o                         
   0  -5  14         16.30         12.09         2.65 o                         
   1  -5  14        135.16        157.29         5.73 o                         
   2  -5  14          3.56         -0.79         3.33 o                         
   3  -5  14         10.85         18.72         3.74 o                         
  -4  -4  14          6.21         10.66         3.21 o                         
  -3  -4  14         63.36         69.07         4.63 o                         
  -2  -4  14          0.01         -2.09         2.72 o                         
  -1  -4  14          0.00          0.05         2.35 o                         
   0  -4  14         30.16         35.94         3.43 o                         
   1  -4  14         80.44         77.71         4.70 o                         
   2  -4  14          3.77          1.28         2.10 o                         
   3  -4  14        115.82        134.67         7.57 o                         
   4  -4  14         21.87         25.02         3.15 o                         
  -5  -3  14         29.67         33.73         3.89 o                         
  -4  -3  14         52.81         50.69         3.20 o                         
  -3  -3  14         28.45         38.49         3.63 o                         
  -2  -3  14         69.12         64.71         4.03 o                         
  -1  -3  14         28.09         22.47         2.83 o                         
   0  -3  14         84.81         75.84         3.60 o                         
   1  -3  14         10.58          5.12         1.86 o                         
   2  -3  14          2.08         -1.13         2.01 o                         
   3  -3  14         61.59         67.59         4.64 o                         
   4  -3  14          4.34          3.38         2.54 o                         
   5  -3  14         10.76          5.18         3.83 o                         
  -5  -2  14         80.52         86.95         6.77 o                         
  -4  -2  14          3.91          3.81         2.31 o                         
  -3  -2  14          1.10          2.40         2.34 o                         
  -2  -2  14        419.67        387.10         7.65 o                         
  -1  -2  14          7.81          3.60         1.58 o                         
   0  -2  14        226.99        235.24         5.04 o                         
   1  -2  14         36.30         25.35         2.35 o                         
   2  -2  14         34.66         26.83         2.57 o                         
   3  -2  14          0.01         -1.29         2.38 o                         
   4  -2  14        131.04        138.83         6.14 o                         
   5  -2  14          2.04         -1.02         2.23 o                         
  -6  -1  14        113.50        110.01         5.77 o                         
  -5  -1  14          2.56          0.68         2.25 o                         
  -4  -1  14          9.21          6.20         2.36 o                         
  -3  -1  14          7.93          1.69         2.50 o                         
  -2  -1  14          0.40          1.50         1.60 o                         
  -1  -1  14         91.99         75.09         3.51 o                         
   0  -1  14        114.49        127.94         4.07 o                         
   1  -1  14         29.40         35.89         2.55 o                         
   2  -1  14        340.08        345.08         6.38 o                         
   3  -1  14        221.24        209.23        10.31 o                         
   4  -1  14        292.99        298.43         7.92 o                         
   5  -1  14         55.28         61.72         6.99 o                         
   6  -1  14          6.41          2.71         2.64 o                         
  -6   0  14         24.10         27.03         3.67 o                         
  -5   0  14         24.98         29.79         3.43 o                         
  -4   0  14          5.84          5.67         2.55 o                         
  -3   0  14          5.59         -1.60         2.28 o                         
  -2   0  14         60.89         63.63         3.33 o                         
  -1   0  14        159.14        158.90         4.58 o                         
   0   0  14        192.26        205.06         5.30 o                         
   1   0  14          5.52          3.04         1.78 o                         
   2   0  14          0.18          1.22         1.88 o                         
   3   0  14          2.98         -2.02         1.81 o                         
   4   0  14          1.13         -2.45         1.84 o                         
   5   0  14          1.99          0.65         2.85 o                         
   6   0  14         11.66         11.94         3.92 o                         
  -6   1  14          3.15          3.03         2.92 o                         
  -5   1  14          1.67         -0.18         2.03 o                         
  -4   1  14         41.84         38.95         2.74 o                         
  -3   1  14         54.42         55.05         3.30 o                         
  -2   1  14        227.26        230.88         4.72 o                         
  -1   1  14          0.00         -0.11         1.65 o                         
   0   1  14         23.09         23.75         2.16 o                         
   1   1  14         82.89         77.65         3.09 o                         
   2   1  14        463.96        465.63         6.58 o                         
   3   1  14          6.42          3.84         1.82 o                         
   4   1  14         64.76         67.49         3.59 o                         
   5   1  14         27.03         34.27         4.06 o                         
   6   1  14        100.68        111.53         8.20 o                         
  -6   2  14          0.56         -2.99         1.99 o                         
  -5   2  14         54.71         60.21         3.26 o                         
  -4   2  14        166.71        154.75         4.30 o                         
  -3   2  14         11.46         11.77         2.10 o                         
  -2   2  14          5.57          5.16         1.90 o                         
  -1   2  14        187.01        187.15         3.69 o                         
   0   2  14          2.24          4.89         1.61 o                         
   1   2  14        285.22        297.15         7.15 o                         
   2   2  14         20.40         17.34         2.18 o                         
   3   2  14        355.34        358.87         5.81 o                         
   4   2  14         25.91         31.93         2.78 o                         
   5   2  14         17.71         10.87         2.20 o                         
   6   2  14        234.91        254.01         7.98 o                         
  -6   3  14          5.19          0.59         2.31 o                         
  -5   3  14         32.63         31.64         2.62 o                         
  -4   3  14         81.26         74.98         3.29 o                         
  -3   3  14         78.51         97.94         4.22 o                         
  -2   3  14         17.39         21.85         2.18 o                         
  -1   3  14          0.21          1.92         1.32 o                         
   0   3  14         68.96         72.18         3.07 o                         
   1   3  14        392.67        408.39         5.65 o                         
   2   3  14         70.39         69.04         3.78 o                         
   3   3  14          1.46          1.54         1.95 o                         
   4   3  14        107.82        102.85         3.80 o                         
   5   3  14         25.77         33.66         2.71 o                         
   6   3  14         13.12         11.44         3.25 o                         
  -6   4  14          0.01         -2.12         2.18 o                         
  -5   4  14          0.86          2.17         1.86 o                         
  -4   4  14         13.22         16.67         2.41 o                         
  -3   4  14        197.85        227.39         4.57 o                         
  -2   4  14         13.44          8.82         1.76 o                         
  -1   4  14         36.74         30.58         2.28 o                         
   0   4  14         12.80         16.75         1.98 o                         
   1   4  14         27.26         26.36         2.78 o                         
   2   4  14          0.02         -2.47         1.65 o                         
   3   4  14         47.40         44.15         2.95 o                         
   4   4  14          6.40         10.31         2.37 o                         
   5   4  14          6.12         10.40         3.31 o                         
   6   4  14          9.19          7.79         2.58 o                         
  -5   5  14          1.07         -1.70         2.14 o                         
  -4   5  14          0.00          7.83         2.17 o                         
  -3   5  14         68.18         60.50         2.94 o                         
  -2   5  14          8.32          9.41         2.16 o                         
  -1   5  14         35.30         26.75         2.54 o                         
   0   5  14         14.44         16.05         2.05 o                         
   1   5  14         16.88         15.82         2.07 o                         
   2   5  14         34.95         23.46         2.77 o                         
   3   5  14         26.32         21.62         2.69 o                         
   4   5  14          0.01          2.30         2.18 o                         
   5   5  14          0.41         -2.82         1.88 o                         
  -4   6  14        127.11        158.73         7.27 o                         
  -3   6  14          0.34          1.38         1.84 o                         
  -2   6  14        166.77        179.36         4.19 o                         
  -1   6  14          7.62          3.72         1.45 o                         
   0   6  14         21.37         23.05         2.07 o                         
   1   6  14          5.40          4.25         1.91 o                         
   2   6  14          2.84          6.67         2.36 o                         
   3   6  14          5.43          3.73         2.14 o                         
   4   6  14         69.52         75.88         3.61 o                         
   5   6  14         32.38         26.73         2.64 o                         
  -4   7  14          0.08          5.54         2.64 o                         
  -3   7  14          0.15         -2.51         2.01 o                         
  -2   7  14         10.59         11.29         2.71 o                         
  -1   7  14         14.67         12.88         2.82 o                         
   0   7  14         12.01          5.94         1.91 o                         
   1   7  14          7.52          5.18         2.07 o                         
   2   7  14         12.30         15.64         2.43 o                         
   3   7  14          2.14         -2.22         1.84 o                         
   4   7  14         12.68         16.66         2.62 o                         
  -2   8  14          9.17         15.83         2.91 o                         
  -1   8  14          1.53         -3.50         2.36 o                         
   0   8  14         27.98         20.69         2.54 o                         
   1   8  14          1.75         -2.99         2.25 o                         
   2   8  14          0.74         -3.20         2.13 o                         
   3   8  14          1.29         -1.73         2.13 o                         
  -1  -5  15         37.12         42.79         4.75 o                         
   0  -5  15        140.45        172.19         6.14 o                         
   1  -5  15          5.35          7.63         2.92 o                         
  -3  -4  15         45.90         60.46         5.16 o                         
  -2  -4  15          2.35          0.89         2.89 o                         
  -1  -4  15        125.98        138.98         6.59 o                         
   0  -4  15         25.83         24.25         3.51 o                         
   1  -4  15         16.98         15.26         3.34 o                         
   2  -4  15         35.26         30.92         4.62 o                         
   3  -4  15        145.22        154.36         8.13 o                         
  -4  -3  15         58.90         69.16         5.44 o                         
  -3  -3  15         91.50        106.50         5.35 o                         
  -2  -3  15          2.20         -3.33         2.99 o                         
  -1  -3  15         50.94         53.10         3.91 o                         
   0  -3  15         36.71         43.54         3.78 o                         
   1  -3  15          7.60          4.61         2.18 o                         
   2  -3  15          2.01          1.43         2.29 o                         
   3  -3  15         25.49         28.40         4.92 o                         
   4  -3  15          0.94          1.02         4.19 o                         
  -5  -2  15          2.79          4.91         3.17 o                         
  -4  -2  15         16.32         13.74         2.77 o                         
  -3  -2  15          2.04         -3.53         2.55 o                         
  -2  -2  15         53.37         59.98         4.00 o                         
  -1  -2  15         17.32         11.31         2.70 o                         
   0  -2  15         10.48          9.04         1.99 o                         
   1  -2  15         15.87         12.76         2.33 o                         
   2  -2  15          5.57          5.37         2.12 o                         
   3  -2  15          4.14          0.75         2.52 o                         
   4  -2  15         25.03         17.86         3.17 o                         
   5  -2  15         11.57         14.62         2.97 o                         
  -5  -1  15          0.00         -1.77         2.77 o                         
  -4  -1  15         36.06         36.50         3.56 o                         
  -3  -1  15         33.13         34.16         3.46 o                         
  -2  -1  15          4.50          4.54         2.59 o                         
  -1  -1  15          1.66         -0.82         1.79 o                         
   0  -1  15          2.81          2.30         1.95 o                         
   1  -1  15          9.15          8.34         2.06 o                         
   2  -1  15        111.49        121.29         4.51 o                         
   3  -1  15          8.68          5.75         2.42 o                         
   4  -1  15         14.82         13.14         3.00 o                         
   5  -1  15         19.16         14.68         3.45 o                         
  -5   0  15          1.38          4.80         2.82 o                         
  -4   0  15        131.36        154.87         6.49 o                         
  -3   0  15         26.44         24.52         3.14 o                         
  -2   0  15         15.01         12.42         2.07 o                         
  -1   0  15         20.33         24.16         3.65 o                         
   0   0  15        461.08        465.47         7.39 o                         
   1   0  15          1.30          0.80         2.07 o                         
   2   0  15        146.89        148.24         4.81 o                         
   3   0  15         17.24         15.54         2.65 o                         
   4   0  15          0.25         -0.55         3.15 o                         
   5   0  15         48.71         51.40         5.49 o                         
  -5   1  15          2.15         -1.93         3.56 o                         
  -4   1  15        166.63        180.27         7.16 o                         
  -3   1  15         40.49         46.64         3.58 o                         
  -2   1  15         38.49         37.25         2.57 o                         
  -1   1  15         92.60         96.40         3.59 o                         
   0   1  15         11.14          7.90         1.78 o                         
   1   1  15         69.65         69.68         3.29 o                         
   2   1  15          1.77          2.57         1.98 o                         
   3   1  15         25.22         16.74         2.32 o                         
   4   1  15         17.10         21.57         2.83 o                         
   5   1  15          1.01         -0.57         3.80 o                         
   6   1  15          0.18          2.23         3.41 o                         
  -5   2  15          1.93         -1.46         2.29 o                         
  -4   2  15         83.72         83.63         3.70 o                         
  -3   2  15          6.28         11.54         2.48 o                         
  -2   2  15         75.57         74.81         4.27 o                         
  -1   2  15          8.61         13.61         2.19 o                         
   0   2  15        137.84        136.18         4.08 o                         
   1   2  15          1.84          1.70         1.86 o                         
   2   2  15         72.04         76.76         3.14 o                         
   3   2  15         50.78         62.15         3.10 o                         
   4   2  15         19.35         23.47         2.55 o                         
   5   2  15         30.17         31.29         3.78 o                         
   6   2  15          0.46          2.38         4.02 o                         
  -5   3  15          1.59          0.18         2.06 o                         
  -4   3  15          8.43          7.93         2.21 o                         
  -3   3  15         14.72         18.81         2.19 o                         
  -2   3  15         54.47         56.20         3.03 o                         
  -1   3  15         39.79         45.78         2.72 o                         
   0   3  15         18.00         23.24         2.19 o                         
   1   3  15         47.55         38.77         2.48 o                         
   2   3  15          9.19          6.15         2.01 o                         
   3   3  15          3.08         -0.11         1.92 o                         
   4   3  15         25.00         23.21         2.69 o                         
   5   3  15          2.14          1.86         2.34 o                         
  -5   4  15          1.72         -3.38         2.25 o                         
  -4   4  15          6.95          4.99         2.05 o                         
  -3   4  15        198.15        217.16         4.75 o                         
  -2   4  15          4.29          2.13         2.00 o                         
  -1   4  15        102.99        116.74         4.04 o                         
   0   4  15         10.67          4.93         1.75 o                         
   1   4  15         33.71         22.53         2.45 o                         
   2   4  15          0.40         -0.97         1.87 o                         
   3   4  15          6.25          7.72         2.36 o                         
   4   4  15         23.33         24.46         2.74 o                         
   5   4  15          1.01         -3.14         2.10 o                         
  -4   5  15         20.37         22.81         2.68 o                         
  -3   5  15         11.80         12.65         2.22 o                         
  -2   5  15          1.62          2.07         1.90 o                         
  -1   5  15         58.48         53.47         2.74 o                         
   0   5  15          0.24          1.34         1.88 o                         
   1   5  15        114.72        132.65         4.49 o                         
   2   5  15         51.34         47.08         3.38 o                         
   3   5  15         62.05         58.08         3.51 o                         
   4   5  15          8.83          4.52         2.01 o                         
   5   5  15         15.18          8.13         2.65 o                         
  -4   6  15          2.60          1.14         2.20 o                         
  -3   6  15         21.84         19.37         2.46 o                         
  -2   6  15          2.49          2.38         1.94 o                         
  -1   6  15          8.04          3.96         2.34 o                         
   0   6  15         65.33         77.83         3.38 o                         
   1   6  15         33.97         25.75         2.45 o                         
   2   6  15         33.10         26.14         2.96 o                         
   3   6  15          0.66         -2.03         2.27 o                         
   4   6  15          3.83         -1.19         2.09 o                         
  -3   7  15          0.41         -1.79         2.27 o                         
  -2   7  15          0.71          0.41         1.88 o                         
  -1   7  15          0.03         -2.81         1.87 o                         
   0   7  15         12.22          2.76         2.01 o                         
   1   7  15         47.96         38.84         2.92 o                         
   2   7  15          5.50          2.30         2.25 o                         
   3   7  15         20.54         14.39         2.40 o                         
  -1   8  15          0.83         -2.68         2.60 o                         
   0   8  15          3.46          8.76         3.28 o                         
   1   8  15          0.76          0.51         2.47 o                         
  -1  -4  16         51.28         55.21         6.31 o                         
   0  -4  16          1.20          2.71         3.64 o                         
   1  -4  16         51.24         47.82         5.15 o                         
  -3  -3  16         11.79         13.81         3.14 o                         
  -2  -3  16          2.63          0.58         2.61 o                         
  -1  -3  16         97.35        106.98         5.39 o                         
   0  -3  16          3.40          3.63         2.75 o                         
   1  -3  16         73.76         89.40         5.59 o                         
   2  -3  16         22.82         21.22         4.54 o                         
   3  -3  16          1.15         -1.96         4.35 o                         
  -4  -2  16         40.07         41.53         5.02 o                         
  -3  -2  16          1.31          0.40         2.59 o                         
  -2  -2  16          0.19         -1.73         2.25 o                         
  -1  -2  16        189.42        195.59         6.22 o                         
   0  -2  16          6.29          4.44         2.22 o                         
   1  -2  16        154.49        160.01         5.05 o                         
   2  -2  16         26.11         22.20         2.92 o                         
   3  -2  16         18.51         15.65         3.22 o                         
   4  -2  16          1.02         -2.74         2.52 o                         
  -4  -1  16         57.02         63.74         5.99 o                         
  -3  -1  16          2.90          1.66         2.34 o                         
  -2  -1  16         20.82         22.11         3.14 o                         
  -1  -1  16          6.44          5.54         2.43 o                         
   0  -1  16          2.17          1.75         2.07 o                         
   1  -1  16          0.11         -1.63         1.68 o                         
   2  -1  16         91.39        100.12         4.55 o                         
   3  -1  16          0.04         -3.50         2.33 o                         
   4  -1  16          7.66          7.13         2.96 o                         
  -4   0  16         53.76         56.57         4.26 o                         
  -3   0  16          0.48         -1.43         2.33 o                         
  -2   0  16        134.40        139.49         4.65 o                         
  -1   0  16          1.60          0.71         1.78 o                         
   0   0  16          1.30          5.24         2.07 o                         
   1   0  16         43.68         39.99         2.99 o                         
   2   0  16         12.29         12.64         2.31 o                         
   3   0  16         66.05         60.16         5.26 o                         
   4   0  16         68.32         81.10         5.33 o                         
   5   0  16          5.39          2.98         2.92 o                         
  -5   1  16          0.08         -3.50         2.33 o                         
  -4   1  16          7.49          9.69         2.77 o                         
  -3   1  16          0.90          1.04         2.24 o                         
  -2   1  16          9.27          8.62         2.02 o                         
  -1   1  16          0.35          5.78         1.91 o                         
   0   1  16         30.58         31.63         2.65 o                         
   1   1  16         49.24         45.23         2.92 o                         
   2   1  16        254.50        268.11         5.52 o                         
   3   1  16          0.01         -2.78         1.85 o                         
   4   1  16         32.07         30.31         3.67 o                         
   5   1  16         31.76         34.60         6.56 o                         
  -4   2  16         23.97         30.58         2.90 o                         
  -3   2  16          8.39          3.49         2.33 o                         
  -2   2  16         47.84         43.48         3.04 o                         
  -1   2  16         62.04         51.94         3.19 o                         
   0   2  16        104.73        119.91         4.15 o                         
   1   2  16          3.18          1.26         1.86 o                         
   2   2  16        190.59        193.37         4.90 o                         
   3   2  16         10.28         10.02         2.42 o                         
   4   2  16          0.36         -1.97         2.47 o                         
   5   2  16          4.10          2.90         3.56 o                         
  -4   3  16          5.42          2.97         2.22 o                         
  -3   3  16          1.31          2.91         2.20 o                         
  -2   3  16         28.93         24.71         2.45 o                         
  -1   3  16         38.60         48.87         3.22 o                         
   0   3  16         10.03          9.49         2.10 o                         
   1   3  16         16.91          7.38         2.20 o                         
   2   3  16         16.72         10.89         2.34 o                         
   3   3  16         14.58         19.10         2.47 o                         
   4   3  16         85.03         85.98         4.28 o                         
   5   3  16         68.59        101.40         8.18 o                         
  -4   4  16         60.71         55.73         3.44 o                         
  -3   4  16          7.21          6.34         1.90 o                         
  -2   4  16          0.48         -2.74         1.98 o                         
  -1   4  16         41.89         44.93         2.99 o                         
   0   4  16         61.62         61.75         3.35 o                         
   1   4  16         13.35         10.53         3.12 o                         
   2   4  16          0.99         -1.70         1.95 o                         
   3   4  16          8.91          1.71         2.30 o                         
   4   4  16          9.49          8.07         2.53 o                         
  -3   5  16          2.65          0.47         1.77 o                         
  -2   5  16          1.90         -3.16         2.11 o                         
  -1   5  16          0.23         -2.82         1.88 o                         
   0   5  16          9.61          2.62         2.33 o                         
   1   5  16         24.73         19.80         2.61 o                         
   2   5  16          0.05         -0.24         2.09 o                         
   3   5  16         44.59         54.06         3.49 o                         
   4   5  16          1.80          1.41         2.31 o                         
  -3   6  16          4.82          0.93         2.06 o                         
  -2   6  16          0.37         -2.43         1.88 o                         
  -1   6  16         39.41         39.92         3.22 o                         
   0   6  16         14.81         10.13         3.50 o                         
   1   6  16          4.11          1.37         1.89 o                         
   2   6  16          5.97          0.38         2.11 o                         
   3   6  16          3.77          2.92         2.44 o                         
  -1   7  16          0.18         -3.11         2.07 o                         
   0   7  16          2.24         -0.29         3.13 o                         
   1   7  16          1.17         -1.35         2.19 o                         
  -2  -2  17          3.41          0.28         2.66 o                         
  -1  -2  17         26.86         39.74         3.94 o                         
   0  -2  17          9.32         10.27         2.82 o                         
   1  -2  17        109.93        124.95         5.63 o                         
   2  -2  17          2.51         -2.34         2.48 o                         
  -3  -1  17         58.68         56.55         4.43 o                         
  -2  -1  17         21.31         27.45         3.60 o                         
  -1  -1  17          1.27          2.80         2.75 o                         
   0  -1  17         22.59         28.99         3.32 o                         
   1  -1  17         48.00         43.17         3.45 o                         
   2  -1  17         10.07          6.54         2.34 o                         
   3  -1  17         11.35         13.00         3.41 o                         
  -3   0  17          2.38          2.23         2.63 o                         
  -2   0  17          9.19         11.23         3.00 o                         
  -1   0  17          5.47          5.23         3.56 o                         
   0   0  17         13.20         11.42         3.05 o                         
   1   0  17          3.14          0.11         2.06 o                         
   2   0  17          4.61          0.47         2.44 o                         
   3   0  17         43.19         39.19         3.83 o                         
  -3   1  17         29.87         31.81         3.70 o                         
  -2   1  17        147.68        162.08         6.06 o                         
  -1   1  17         37.41         40.26         2.96 o                         
   0   1  17         51.96         51.68         3.27 o                         
   1   1  17          0.26         -2.49         1.98 o                         
   2   1  17         50.00         43.47         3.29 o                         
   3   1  17         33.06         29.33         4.16 o                         
   4   1  17         16.71         18.28         3.02 o                         
  -3   2  17          0.07          1.35         2.25 o                         
  -2   2  17        114.60        134.36         4.57 o                         
  -1   2  17        105.63        120.26         4.43 o                         
   0   2  17        175.60        193.40         5.02 o                         
   1   2  17          4.83          9.72         2.39 o                         
   2   2  17          6.06         10.55         2.37 o                         
   3   2  17         26.47         27.99         2.75 o                         
   4   2  17          1.65          0.87         2.41 o                         
  -3   3  17         14.44         15.35         2.85 o                         
  -2   3  17         16.51         17.15         2.40 o                         
  -1   3  17         16.99         20.16         2.52 o                         
   0   3  17          7.54         11.16         2.73 o                         
   1   3  17          5.41          9.98         2.48 o                         
   2   3  17         31.54         34.01         3.07 o                         
   3   3  17          8.25          6.44         2.32 o                         
   4   3  17          1.94          2.74         2.56 o                         
  -3   4  17          5.65          7.56         2.11 o                         
  -2   4  17          3.31          2.57         2.97 o                         
  -1   4  17          0.47         -2.11         1.89 o                         
   0   4  17          1.63         -0.10         3.57 o                         
   1   4  17         12.57         13.51         3.09 o                         
   2   4  17          0.24         -2.83         2.19 o                         
   3   4  17         36.87         43.44         3.42 o                         
  -2   5  17          1.72         -1.32         2.05 o                         
  -1   5  17          2.31         -0.63         3.35 o                         
   0   5  17         24.50         26.22         3.35 o                         
   1   5  17          3.73          6.69         4.67 o                         
   2   5  17          5.45          1.55         2.57 o                         
   3   5  17          7.35         11.27         2.58 o                         
  -1   6  17          0.14         -3.52         2.35 o                         
   0   6  17         21.52         13.55         4.67 o                         
   1   6  17          1.32         -1.44         2.13 o                         
   0  -1  18          0.35          1.16         2.76 o                         
   1  -1  18          2.05         -2.93         2.69 o                         
  -2   0  18          7.95          8.20         3.31 o                         
  -1   0  18        116.64        118.51         5.97 o                         
   0   0  18         38.05         34.41         4.30 o                         
   1   0  18         11.03          4.96         2.44 o                         
   2   0  18          5.05         -0.18         3.19 o                         
  -2   1  18          5.05          6.95         2.99 o                         
  -1   1  18          0.13         -2.45         2.31 o                         
   0   1  18         29.05         36.62         3.52 o                         
   1   1  18          0.02         -3.04         2.03 o                         
   2   1  18         57.89         63.60         5.03 o                         
  -2   2  18          5.06          8.67         2.53 o                         
  -1   2  18         15.63         17.65         2.69 o                         
   0   2  18         14.90         29.12         3.50 o                         
   1   2  18        114.64        112.83         6.49 o                         
   2   2  18          0.02         -3.25         2.17 o                         
  -2   3  18         13.12         20.28         2.63 o                         
  -1   3  18         25.82         23.33         3.52 o                         
   0   3  18        109.20        126.47         5.05 o                         
   1   3  18         62.56         68.20         5.90 o                         
   2   3  18          4.59          2.82         3.22 o                         
  -1   4  18          0.32          0.09         2.68 o                         
   0   4  18        214.57        246.55         9.37 o                         
   1   4  18          8.97          6.78         3.55 o                         
                                                                                
